# Supplementary material for: Crystal structure and Hirshfeld surface analysis of (μ-2-{4-[(carboxyl­atometh­yl)carbamo­yl]benz­amido}­acetato-κ2 O:O′)bis­[bis­(1,10-phenanthroline-κ2 N,N′)copper(II)] dinitrate N,N′-(1,4-phenyl­enedicarbon­yl)diglycine monosolvate octa­hydrate
Source: Acta Crystallogr E Crystallogr Commun. 2019 Apr 25;75(Pt 5):667–74. doi: 10.1107/S2056989019005164 (PMC6505584; doi:10.1107/S2056989019005164)
Supplement: Supplementary file 1 [file e-75-00667-sup1.cif]

##############################################################################
#                                                                            #
# This CIF contains the data in a paper accepted for publication in          #
# Acta Crystallographica Section E. It conforms to the requirements of       #
# Notes for Authors for Acta Crystallographica Section E, and has been       #
# peer reviewed under the auspices of the IUCr Commission on Journals.       #
#                                                                            #
# Full details of the Crystallographic Information File format               #
# are given in the paper "The Crystallographic Information File (CIF):       #
# a New Standard Archive File for Crystallography" by S. R. Hall, F. H.      #
# Allen and I. D. Brown [Acta Cryst. (1991), A47, 655-685].                  #
#                                                                            #
# The current version of the core CIF dictionary is obtainable from          #
# ftp://ftp.iucr.org/pub/cif_core.dic.                                       #
#                                                                            #
# Software is freely available for graphical display of the structure(s)     #
# in this CIF. For information consult the CIF software page                 #
# http://www.iucr.org/resources/cif/software.                                #
#                                                                            #
# This file may be used for bona fide research purposes within the           #
# scientific community so long as proper attribution is given to the journal # 
# article from which it was obtained.                                        #
#                                                                            #
##############################################################################
data_I
_audit_creation_method     'SHELXL-2018/3'
_journal_date_recd_electronic     2019-04-03
_journal_date_accepted     2019-04-15
_journal_name_full     'Acta Crystallographica, Section E'
_journal_year     2019
_journal_volume     75
_journal_issue      5
_journal_page_first     667
_journal_page_last     674
_journal_paper_category     GM
_journal_paper_doi     10.1107/S2056989019005164
_journal_coeditor_code     WM5501
_publ_contact_author_name     'Niels-Patrick Pook'
_publ_contact_author_address
;
Institute of Inorganic and Analytical Chemistry,
Clausthal University of Technology, Paul-Ernst-Str. 4, D-38678
Clausthal-Zellerfeld,
Germany
;
_publ_contact_author_email     'niels-patrick.pook@tu-clausthal.de'
_publ_contact_author_fax     '+49 (0) 5323 72 2995'
_publ_contact_author_phone     '+49 (0) 5323 72 2228'
_publ_section_title
;\
Crystal structure and Hirshfeld surface analysis of
(\m-2-{4-[(carboxylatomethyl)carbamoyl]benzamido}acetato-\k^2^<i>O</i>:\
<i>O</i>')bis[bis(1,10-phenanthroline-\k^2^<i>N</i>,<i>N</i>')copper(II)]
dinitrate <i>N</i>,<i>N</i>'-(1,4-phenylenedicarbonyl)diglycine monosolvate
octahydrate
;
_publ_section_title_footnote     .
loop_
    _publ_author_name
    _publ_author_footnote
    _publ_author_address
    'Pook, Niels-Patrick' .
;
Institute of Inorganic and Analytical Chemistry,
Clausthal University of Technology, Paul-Ernst-Str. 4, D-38678
Clausthal-Zellerfeld,
Germany
;
    'Adam, Arnold' .
;
Institute of Inorganic and Analytical Chemistry,
Clausthal University of Technology, Paul-Ernst-Str. 4, D-38678
Clausthal-Zellerfeld,
Germany
;
    'Gjikaj, Mimoza' .
;
Institute of Inorganic and Analytical Chemistry,
Clausthal University of Technology, Paul-Ernst-Str. 4, D-38678
Clausthal-Zellerfeld,
Germany
;
_publ_section_synopsis
;
The Cu^II^ atom in the title compound has a distorted trigonal--bipyramidal
coordination environment defined by four N atoms from two bidentate
1,10-phenanthroline ligands and one oxygen atom from one-half of the
monodentate <i>N</i>,<i>N</i>'-(1,4-phenylenedicarbonyl)diglycinate ligand.
The dinuclear complex cations and the nitrate counter-anions as well as the
solvate molecules are linked by an intricate network of hydrogen bonds.
;
_chemical_name_systematic
;\
(\m-2-{4-[(Carboxylatomethyl)carbamoyl]benzamido}acetato-\
\k^2^<i>O</i>:<i>O</i>')bis[bis(1,10-phenanthroline-\
\k^2^<i>N</i>,<i>N</i>')copper(II)] dinitrate
<i>N</i>,<i>N</i>'-(1,4-phenylenedicarbonyl)diglycine monosolvate
octahydrate
;
_chemical_name_common     ?
_chemical_formula_moiety
                      'C60 H42 Cu2 N10 O6 2+, 2(N O3 -), C12 H12 N2 O6, 8(H2 O)'
_chemical_formula_sum     'C72 H70 Cu2 N14 O26'
_chemical_formula_iupac
              '[Cu2 (C12 H10 N2 O6) (C12 H8 N2)4] (N O3)2, C12 H12 N2 O6, 8H2 O'
_chemical_formula_weight     1674.50
_chemical_melting_point     ?
_space_group_crystal_system     triclinic
_space_group_name_H-M_alt     'P -1'
_space_group_name_Hall     '-P 1'
loop_
    _space_group_symop_operation_xyz
    'x, y, z'
    '-x, -y, -z'
_cell_length_a     11.0448(12)
_cell_length_b     13.0793(15)
_cell_length_c     15.419(2)
_cell_angle_alpha     65.322(10)
_cell_angle_beta     81.013(11)
_cell_angle_gamma     66.007(8)
_cell_volume     1848.8(4)
_cell_formula_units_Z     1
_cell_measurement_reflns_used     25382
_cell_measurement_theta_min     4.0
_cell_measurement_theta_max     62.1
_cell_measurement_temperature     223(2)
_exptl_crystal_description     block
_exptl_crystal_colour     blue
_exptl_crystal_size_max     0.25
_exptl_crystal_size_mid     0.23
_exptl_crystal_size_min     0.21
_exptl_crystal_density_diffrn     1.504
_exptl_crystal_density_meas     ?
_exptl_crystal_density_method     ?
_exptl_crystal_F_000     866
_exptl_absorpt_coefficient_mu     0.668
_exptl_absorpt_correction_type     numerical
_exptl_absorpt_process_details
;
(<i>X-AREA, X-RED32</i>; Stoe, 2008)
;
_exptl_absorpt_correction_T_min     0.7680
_exptl_absorpt_correction_T_max     0.7914
_diffrn_ambient_temperature     223(2)
_diffrn_source     'sealed X-ray tube, 12 x 0.4 mm long-fine focus'
_diffrn_source_power     1.20
_diffrn_source_voltage     40
_diffrn_source_current     30
_diffrn_radiation_type     'Mo K\a'
_diffrn_radiation_wavelength     0.71073
_diffrn_radiation_monochromator     'plane graphite'
_diffrn_measurement_device_type     'Stoe IPDS 2'
_diffrn_measurement_device     '2-circle goniometer'
_diffrn_measurement_method     'rotation method'
_diffrn_detector     'image plate (34 cm diameter)'
_diffrn_detector_area_resol_mean     6.67
_diffrn_reflns_number     22995
_diffrn_reflns_av_R_equivalents     0.0468
_diffrn_reflns_av_unetI/netI     0.0359
_diffrn_reflns_theta_min     2.019
_diffrn_reflns_theta_max     25.026
_diffrn_reflns_theta_full     25.026
_diffrn_measured_fraction_theta_max     0.992
_diffrn_measured_fraction_theta_full     0.992
_diffrn_reflns_limit_h_min     -13
_diffrn_reflns_limit_h_max     13
_diffrn_reflns_limit_k_min     -15
_diffrn_reflns_limit_k_max     15
_diffrn_reflns_limit_l_min     -18
_diffrn_reflns_limit_l_max     18
_refine_special_details     ?
_reflns_number_total     6493
_reflns_number_gt     5435
_reflns_threshold_expression     'I > 2\s(I)'
_refine_ls_structure_factor_coef     Fsqd
_refine_ls_matrix_type     full
_refine_ls_R_factor_all     0.0640
_refine_ls_R_factor_gt     0.0515
_refine_ls_wR_factor_gt     0.1224
_refine_ls_wR_factor_ref     0.1292
_refine_ls_goodness_of_fit_ref     1.040
_refine_ls_restrained_S_all     1.040
_refine_ls_number_reflns     6493
_refine_ls_number_parameters     542
_refine_ls_number_restraints     0
_refine_ls_hydrogen_treatment     mixed
_refine_ls_weighting_scheme     calc
_refine_ls_weighting_details
              'w=1/[\s^2^(Fo^2^)+(0.0580P)^2^+2.4056P] where P=(Fo^2^+2Fc^2^)/3'
_atom_sites_solution_hydrogens     mixed
_atom_sites_solution_primary     ?
_atom_sites_solution_secondary     ?
_refine_ls_shift/su_max     0.001
_refine_ls_shift/su_mean     0.000
_refine_diff_density_max     1.325
_refine_diff_density_min     -0.696
_refine_ls_extinction_method     none
_refine_ls_extinction_coef     .
loop_
    _atom_type_symbol
    _atom_type_description
    _atom_type_scat_dispersion_real
    _atom_type_scat_dispersion_imag
    _atom_type_scat_source
    'Cu' 'Cu' 0.3201 1.2651
                         'International Tables Vol C Tables 4.2.6.8 and 6.1.1.4'
    'O' 'O' 0.0106 0.0060
                         'International Tables Vol C Tables 4.2.6.8 and 6.1.1.4'
    'N' 'N' 0.0061 0.0033
                         'International Tables Vol C Tables 4.2.6.8 and 6.1.1.4'
    'C' 'C' 0.0033 0.0016
                         'International Tables Vol C Tables 4.2.6.8 and 6.1.1.4'
    'H' 'H' 0.0000 0.0000
                         'International Tables Vol C Tables 4.2.6.8 and 6.1.1.4'
_computing_data_collection
;
X-AREA (Stoe, 2008)
;
_computing_cell_refinement
;
X-AREA (Stoe, 2008)
;
_computing_data_reduction
;
X-RED (Stoe, 2008)
;
_computing_structure_solution
;
SHELXS97  (Sheldrick, 2008)
;
_computing_structure_refinement
;
SHELXL2018 (Sheldrick, 2015)
;
_computing_molecular_graphics
;
DIAMOND (Brandenburg 2007)
;
_computing_publication_material
;
PLATON (Spek, 2009) and publCIF (Westrip, 2010)
;
loop_
    _atom_site_type_symbol
    _atom_site_label
    _atom_site_fract_x
    _atom_site_fract_y
    _atom_site_fract_z
    _atom_site_U_iso_or_equiv
    _atom_site_adp_type
    _atom_site_calc_flag
    _atom_site_occupancy
    _atom_site_disorder_assembly
    _atom_site_disorder_group
    Cu Cu 0.25718(4) 0.21545(4) 0.74008(3) 0.03391(13) Uani d 1 . .
    O O1 0.3776(3) 0.3298(4) 0.6699(2) 0.0753(10) Uani d 1 . .
    O O2 0.4964(4) 0.1408(4) 0.6874(2) 0.0757(10) Uani d 1 . .
    O O3 0.8457(3) 0.1118(2) 0.69057(17) 0.0501(6) Uani d 1 . .
    O O4 0.1969(3) 0.7417(3) 0.7625(2) 0.0674(9) Uani d 1 . .
    O O5 0.1003(4) 0.6311(3) 0.7449(3) 0.0756(10) Uani d 1 . .
    H H5 0.184(6) 0.598(6) 0.735(4) 0.10(2) Uiso d 1 . .
    O O6 0.0556(3) 0.7144(2) 0.98070(18) 0.0470(6) Uani d 1 . .
    O O7 0.5373(3) 0.7260(3) 0.7046(2) 0.0658(8) Uani d 1 . .
    O O8 0.4738(3) 0.7032(3) 0.5920(3) 0.0721(9) Uani d 1 . .
    O O9 0.4346(3) 0.8821(3) 0.5846(3) 0.0763(10) Uani d 1 . .
    O O10 0.6564(4) 0.8916(4) 0.7169(3) 0.0788(11) Uani d 1 . .
    H H10A 0.609(7) 0.965(7) 0.700(5) 0.118 Uiso d 1 . .
    H H10B 0.601(7) 0.860(6) 0.720(5) 0.118 Uiso d 1 . .
    O O11 0.3366(4) 0.5419(4) 0.6730(4) 0.1124(16) Uani d 1 . .
    H H11A 0.377732 0.589890 0.649309 0.169 Uiso d 1 . .
    H H11B 0.372532 0.460190 0.669708 0.169 Uiso d 1 . .
    O O12 0.5209(4) 0.5019(4) 0.8692(3) 0.0860(12) Uani d 1 . .
    H H12A 0.509(8) 0.552(7) 0.817(6) 0.129 Uiso d 1 . .
    H H12B 0.456(8) 0.509(7) 0.901(6) 0.129 Uiso d 1 . .
    O O13 0.3103(4) 0.5241(3) 1.0022(3) 0.0735(10) Uani d 1 . .
    H H13A 0.340(7) 0.514(7) 1.047(5) 0.110 Uiso d 1 . .
    H H13B 0.242(7) 0.580(6) 1.001(5) 0.110 Uiso d 1 . .
    N N1 0.2860(3) 0.2114(2) 0.86480(19) 0.0344(6) Uani d 1 . .
    N N2 0.2949(2) 0.0293(2) 0.82400(18) 0.0316(6) Uani d 1 . .
    N N3 0.2122(3) 0.2190(3) 0.61963(19) 0.0374(6) Uani d 1 . .
    N N4 0.0604(3) 0.3436(3) 0.7252(2) 0.0383(6) Uani d 1 . .
    N N5 0.6970(3) 0.2107(3) 0.5731(2) 0.0442(7) Uani d 1 . .
    H H5N 0.676(4) 0.222(4) 0.522(3) 0.053 Uiso d 1 . .
    N N6 -0.0342(3) 0.8618(3) 0.8420(2) 0.0403(7) Uani d 1 . .
    H H6 -0.060(4) 0.928(4) 0.809(3) 0.048 Uiso d 1 . .
    N N7 0.4814(3) 0.7715(3) 0.6274(3) 0.0527(8) Uani d 1 . .
    C C1 0.2822(4) 0.3037(3) 0.8825(3) 0.0443(8) Uani d 1 . .
    H H1 0.267837 0.379334 0.831627 0.053 Uiso calc 1 . .
    C C2 0.2987(4) 0.2912(4) 0.9743(3) 0.0495(9) Uani d 1 . .
    H H2 0.293266 0.358439 0.985341 0.059 Uiso calc 1 . .
    C C3 0.3229(3) 0.1814(4) 1.0482(3) 0.0452(9) Uani d 1 . .
    H H3 0.334490 0.172589 1.110445 0.054 Uiso calc 1 . .
    C C4 0.3306(3) 0.0807(3) 1.0318(2) 0.0356(7) Uani d 1 . .
    C C5 0.3589(3) -0.0393(4) 1.1040(2) 0.0447(9) Uani d 1 . .
    H H5C 0.371489 -0.053382 1.167503 0.054 Uiso calc 1 . .
    C C6 0.3681(3) -0.1326(4) 1.0830(3) 0.0453(9) Uani d 1 . .
    H H6C 0.387433 -0.210433 1.131931 0.054 Uiso calc 1 . .
    C C7 0.3489(3) -0.1146(3) 0.9879(2) 0.0362(7) Uani d 1 . .
    C C8 0.3598(3) -0.2085(3) 0.9613(3) 0.0446(8) Uani d 1 . .
    H H8 0.381504 -0.288631 1.007015 0.054 Uiso calc 1 . .
    C C9 0.3387(3) -0.1819(3) 0.8691(3) 0.0457(9) Uani d 1 . .
    H H9 0.346209 -0.243619 0.849851 0.055 Uiso calc 1 . .
    C C10 0.3055(3) -0.0621(3) 0.8023(3) 0.0384(7) Uani d 1 . .
    H H10 0.289800 -0.045355 0.738683 0.046 Uiso calc 1 . .
    C C11 0.3174(3) 0.0027(3) 0.9160(2) 0.0291(6) Uani d 1 . .
    C C12 0.3098(3) 0.1013(3) 0.9378(2) 0.0303(6) Uani d 1 . .
    C C13 0.2907(4) 0.1582(4) 0.5673(3) 0.0443(8) Uani d 1 . .
    H H13 0.378778 0.107489 0.587836 0.053 Uiso calc 1 . .
    C C14 0.2470(4) 0.1674(4) 0.4843(3) 0.0505(9) Uani d 1 . .
    H H14 0.304078 0.123004 0.449269 0.061 Uiso calc 1 . .
    C C15 0.1214(4) 0.2409(4) 0.4545(3) 0.0539(10) Uani d 1 . .
    H H15 0.090157 0.247967 0.398148 0.065 Uiso calc 1 . .
    C C16 0.0357(4) 0.3078(3) 0.5073(3) 0.0460(9) Uani d 1 . .
    C C17 -0.0983(4) 0.3896(4) 0.4813(3) 0.0599(11) Uani d 1 . .
    H H17 -0.134768 0.400995 0.425248 0.072 Uiso calc 1 . .
    C C18 -0.1743(4) 0.4512(4) 0.5349(3) 0.0597(12) Uani d 1 . .
    H H18 -0.262002 0.504503 0.514847 0.072 Uiso calc 1 . .
    C C19 -0.1264(3) 0.4381(3) 0.6200(3) 0.0489(9) Uani d 1 . .
    C C20 -0.2005(4) 0.5012(4) 0.6777(4) 0.0607(12) Uani d 1 . .
    H H20 -0.289424 0.553980 0.661767 0.073 Uiso calc 1 . .
    C C21 -0.1440(4) 0.4859(4) 0.7556(3) 0.0601(11) Uani d 1 . .
    H H21 -0.191930 0.528552 0.794160 0.072 Uiso calc 1 . .
    C C22 -0.0130(4) 0.4056(3) 0.7777(3) 0.0486(9) Uani d 1 . .
    H H22 0.025920 0.394412 0.832696 0.058 Uiso calc 1 . .
    C C23 0.0045(3) 0.3590(3) 0.6474(2) 0.0370(7) Uani d 1 . .
    C C24 0.0857(3) 0.2931(3) 0.5906(2) 0.0364(7) Uani d 1 . .
    C C25 0.8721(3) 0.0698(4) 0.4687(3) 0.0458(9) Uani d 1 . .
    H H25 0.784492 0.117261 0.445384 0.055 Uiso calc 1 . .
    C C26 1.0356(3) -0.0078(4) 0.5836(2) 0.0450(9) Uani d 1 . .
    H H26 1.062733 -0.014694 0.641321 0.054 Uiso calc 1 . .
    C C27 0.9071(3) 0.0624(3) 0.5529(2) 0.0341(7) Uani d 1 . .
    C C28 0.8138(3) 0.1297(3) 0.6120(2) 0.0369(7) Uani d 1 . .
    C C29 0.6000(3) 0.2888(3) 0.6167(3) 0.0441(8) Uani d 1 . .
    H H29A 0.565464 0.372051 0.568373 0.053 Uiso calc 1 . .
    H H29B 0.644011 0.289430 0.666847 0.053 Uiso calc 1 . .
    C C30 0.4828(4) 0.2492(5) 0.6605(3) 0.0528(10) Uani d 1 . .
    C C31 0.0363(3) 0.8779(3) 1.0573(2) 0.0357(7) Uani d 1 . .
    H H31 0.061328 0.794751 1.096732 0.043 Uiso calc 1 . .
    C C32 -0.0312(3) 1.0411(3) 0.9051(2) 0.0357(7) Uani d 1 . .
    H H32 -0.052282 1.069462 0.840293 0.043 Uiso calc 1 . .
    C C33 0.0048(3) 0.9183(3) 0.9624(2) 0.0318(7) Uani d 1 . .
    C C34 0.0115(3) 0.8235(3) 0.9290(2) 0.0353(7) Uani d 1 . .
    C C35 -0.0341(3) 0.7756(4) 0.8067(3) 0.0461(9) Uani d 1 . .
    H H35A -0.100359 0.817367 0.755127 0.055 Uiso calc 1 . .
    H H35B -0.059411 0.712505 0.858186 0.055 Uiso calc 1 . .
    C C36 0.1019(4) 0.7156(4) 0.7694(3) 0.0563(11) Uani d 1 . .
loop_
    _atom_site_aniso_label
    _atom_site_aniso_U_11
    _atom_site_aniso_U_22
    _atom_site_aniso_U_33
    _atom_site_aniso_U_12
    _atom_site_aniso_U_13
    _atom_site_aniso_U_23
    Cu 0.0328(2) 0.0360(2) 0.0307(2) -0.00752(16) -0.00332(15) -0.01511(17)
    O1 0.0422(16) 0.131(3) 0.0574(18) -0.0224(18) 0.0062(13) -0.053(2)
    O2 0.106(3) 0.099(3) 0.0428(16) -0.075(2) -0.0118(16) -0.0072(17)
    O3 0.0499(14) 0.0586(17) 0.0344(13) -0.0057(12) -0.0082(11) -0.0230(12)
    O4 0.0387(15) 0.101(3) 0.0662(19) -0.0118(15) -0.0036(13) -0.0495(19)
    O5 0.069(2) 0.071(2) 0.093(3) -0.0012(17) -0.0093(18) -0.059(2)
    O6 0.0528(14) 0.0393(15) 0.0485(15) -0.0111(12) -0.0088(12) -0.0197(12)
    O7 0.0598(17) 0.074(2) 0.0545(18) -0.0071(15) -0.0100(14) -0.0307(16)
    O8 0.0640(19) 0.081(2) 0.083(2) -0.0173(17) -0.0116(16) -0.048(2)
    O9 0.0559(18) 0.056(2) 0.097(3) -0.0071(15) -0.0173(17) -0.0196(19)
    O10 0.072(2) 0.114(3) 0.066(2) -0.031(2) -0.0087(17) -0.051(2)
    O11 0.102(3) 0.073(3) 0.145(4) -0.017(2) 0.042(3) -0.056(3)
    O12 0.080(2) 0.066(2) 0.082(3) -0.008(2) -0.017(2) -0.015(2)
    O13 0.062(2) 0.0505(19) 0.109(3) -0.0093(15) -0.0154(19) -0.038(2)
    N1 0.0352(14) 0.0343(15) 0.0353(14) -0.0101(11) -0.0006(11) -0.0177(12)
    N2 0.0283(12) 0.0362(15) 0.0320(13) -0.0099(11) -0.0002(10) -0.0168(12)
    N3 0.0344(14) 0.0431(17) 0.0327(14) -0.0112(12) -0.0031(11) -0.0151(13)
    N4 0.0328(14) 0.0353(15) 0.0381(15) -0.0087(12) 0.0021(12) -0.0112(12)
    N5 0.0367(15) 0.0496(19) 0.0401(16) -0.0054(13) -0.0054(13) -0.0206(15)
    N6 0.0386(15) 0.0457(18) 0.0406(17) -0.0099(14) -0.0050(12) -0.0247(14)
    N7 0.0346(15) 0.056(2) 0.063(2) -0.0049(15) -0.0018(15) -0.0294(19)
    C1 0.051(2) 0.039(2) 0.049(2) -0.0165(16) 0.0015(16) -0.0242(17)
    C2 0.048(2) 0.057(2) 0.063(2) -0.0208(18) 0.0056(18) -0.043(2)
    C3 0.0381(18) 0.068(3) 0.045(2) -0.0213(17) 0.0056(15) -0.038(2)
    C4 0.0261(14) 0.054(2) 0.0323(16) -0.0158(14) 0.0006(12) -0.0208(15)
    C5 0.0358(17) 0.067(3) 0.0296(17) -0.0229(17) -0.0025(13) -0.0126(17)
    C6 0.0395(18) 0.049(2) 0.0352(18) -0.0175(16) -0.0076(14) -0.0023(16)
    C7 0.0288(15) 0.0389(19) 0.0378(17) -0.0143(14) -0.0017(13) -0.0103(15)
    C8 0.0388(18) 0.0356(19) 0.054(2) -0.0140(15) -0.0057(16) -0.0108(17)
    C9 0.0405(18) 0.041(2) 0.065(2) -0.0160(16) 0.0023(17) -0.0298(19)
    C10 0.0352(17) 0.044(2) 0.0425(18) -0.0116(14) -0.0011(14) -0.0250(16)
    C11 0.0210(13) 0.0348(17) 0.0315(15) -0.0098(12) -0.0009(11) -0.0133(13)
    C12 0.0239(14) 0.0376(18) 0.0311(16) -0.0119(13) 0.0010(12) -0.0150(14)
    C13 0.0409(18) 0.054(2) 0.0412(19) -0.0151(16) -0.0017(15) -0.0237(17)
    C14 0.060(2) 0.067(3) 0.0381(19) -0.031(2) 0.0043(17) -0.0273(19)
    C15 0.069(3) 0.066(3) 0.0359(19) -0.038(2) -0.0098(18) -0.0132(18)
    C16 0.050(2) 0.047(2) 0.0390(19) -0.0273(17) -0.0134(16) -0.0024(16)
    C17 0.058(2) 0.059(3) 0.054(2) -0.028(2) -0.025(2) 0.000(2)
    C18 0.043(2) 0.049(2) 0.069(3) -0.0169(18) -0.023(2) 0.001(2)
    C19 0.0328(17) 0.035(2) 0.060(2) -0.0125(15) -0.0055(16) 0.0001(17)
    C20 0.0341(19) 0.044(2) 0.082(3) -0.0043(17) -0.002(2) -0.013(2)
    C21 0.046(2) 0.046(2) 0.072(3) -0.0066(18) 0.016(2) -0.026(2)
    C22 0.046(2) 0.043(2) 0.048(2) -0.0110(16) 0.0069(16) -0.0168(17)
    C23 0.0332(16) 0.0327(18) 0.0368(17) -0.0137(14) -0.0030(13) -0.0037(14)
    C24 0.0364(17) 0.0355(18) 0.0326(16) -0.0170(14) -0.0055(13) -0.0038(14)
    C25 0.0313(16) 0.060(2) 0.0398(19) -0.0064(16) -0.0079(14) -0.0220(18)
    C26 0.0366(17) 0.062(2) 0.0346(18) -0.0093(16) -0.0069(14) -0.0236(17)
    C27 0.0332(16) 0.0371(18) 0.0292(16) -0.0132(14) -0.0012(12) -0.0100(14)
    C28 0.0350(17) 0.0406(19) 0.0335(17) -0.0163(14) 0.0012(13) -0.0114(15)
    C29 0.0357(17) 0.046(2) 0.047(2) -0.0123(15) 0.0040(15) -0.0196(17)
    C30 0.045(2) 0.085(3) 0.0306(18) -0.023(2) -0.0071(15) -0.023(2)
    C31 0.0375(16) 0.0348(18) 0.0329(16) -0.0127(14) -0.0050(13) -0.0108(14)
    C32 0.0369(16) 0.0442(19) 0.0272(15) -0.0142(14) -0.0027(13) -0.0152(14)
    C33 0.0240(14) 0.0397(18) 0.0334(16) -0.0095(13) 0.0008(12) -0.0186(14)
    C34 0.0286(15) 0.042(2) 0.0384(18) -0.0111(14) 0.0015(13) -0.0214(16)
    C35 0.0428(19) 0.056(2) 0.052(2) -0.0147(17) -0.0043(16) -0.0344(19)
    C36 0.062(3) 0.054(2) 0.040(2) 0.005(2) -0.0153(18) -0.0273(19)
_geom_special_details
;
 All esds (except the esd in the dihedral angle between two l.s. planes)
 are estimated using the full covariance matrix.  The cell esds are taken
 into account individually in the estimation of esds in distances, angles
 and torsion angles; correlations between esds in cell parameters are only
 used when they are defined by crystal symmetry.  An approximate (isotropic)
 treatment of cell esds is used for estimating esds involving l.s. planes.
;
loop_
    _geom_bond_atom_site_label_1
    _geom_bond_atom_site_label_2
    _geom_bond_site_symmetry_2
    _geom_bond_distance
    _geom_bond_publ_flag
    Cu N1 . 1.974(3) ?
    Cu N3 . 1.974(3) ?
    Cu N4 . 2.111(3) ?
    Cu N2 . 2.119(3) ?
    Cu O1 . 2.235(4) ?
    O1 C30 . 1.249(5) ?
    O2 C30 . 1.249(6) ?
    O3 C28 . 1.214(4) ?
    O4 C36 . 1.205(6) ?
    O5 C36 . 1.316(5) ?
    O5 H5 . 0.87(6) ?
    O6 C34 . 1.231(4) ?
    O7 N7 . 1.221(4) ?
    O8 N7 . 1.259(5) ?
    O9 N7 . 1.224(5) ?
    O10 H10A . 0.83(7) ?
    O10 H10B . 0.85(7) ?
    O11 H11A . 0.8498 ?
    O11 H11B . 0.9981 ?
    O12 H12A . 0.79(8) ?
    O12 H12B . 0.80(8) ?
    O13 H13A . 0.75(7) ?
    O13 H13B . 0.81(7) ?
    N1 C1 . 1.328(4) ?
    N1 C12 . 1.357(4) ?
    N2 C10 . 1.328(4) ?
    N2 C11 . 1.350(4) ?
    N3 C13 . 1.338(5) ?
    N3 C24 . 1.350(4) ?
    N4 C22 . 1.334(5) ?
    N4 C23 . 1.338(4) ?
    N5 C28 . 1.322(4) ?
    N5 C29 . 1.450(5) ?
    N5 H5N . 0.79(4) ?
    N6 C34 . 1.324(4) ?
    N6 C35 . 1.440(5) ?
    N6 H6 . 0.75(4) ?
    C1 C2 . 1.389(5) ?
    C1 H1 . 0.9400 ?
    C2 C3 . 1.360(6) ?
    C2 H2 . 0.9400 ?
    C3 C4 . 1.410(5) ?
    C3 H3 . 0.9400 ?
    C4 C12 . 1.397(4) ?
    C4 C5 . 1.432(5) ?
    C5 C6 . 1.350(6) ?
    C5 H5C . 0.9400 ?
    C6 C7 . 1.420(5) ?
    C6 H6C . 0.9400 ?
    C7 C11 . 1.404(5) ?
    C7 C8 . 1.406(5) ?
    C8 C9 . 1.350(5) ?
    C8 H8 . 0.9400 ?
    C9 C10 . 1.397(5) ?
    C9 H9 . 0.9400 ?
    C10 H10 . 0.9400 ?
    C11 C12 . 1.431(4) ?
    C13 C14 . 1.379(5) ?
    C13 H13 . 0.9400 ?
    C14 C15 . 1.344(6) ?
    C14 H14 . 0.9400 ?
    C15 C16 . 1.415(6) ?
    C15 H15 . 0.9400 ?
    C16 C24 . 1.387(5) ?
    C16 C17 . 1.426(6) ?
    C17 C18 . 1.352(7) ?
    C17 H17 . 0.9400 ?
    C18 C19 . 1.408(6) ?
    C18 H18 . 0.9400 ?
    C19 C23 . 1.395(5) ?
    C19 C20 . 1.408(6) ?
    C20 C21 . 1.343(7) ?
    C20 H20 . 0.9400 ?
    C21 C22 . 1.390(6) ?
    C21 H21 . 0.9400 ?
    C22 H22 . 0.9400 ?
    C23 C24 . 1.439(5) ?
    C25 C27 . 1.366(5) ?
    C25 C26 2_756 1.401(5) ?
    C25 H25 . 0.9400 ?
    C26 C27 . 1.368(5) ?
    C26 H26 . 0.9400 ?
    C27 C28 . 1.519(5) ?
    C29 C30 . 1.542(5) ?
    C29 H29A . 0.9800 ?
    C29 H29B . 0.9800 ?
    C31 C33 . 1.381(4) ?
    C31 C32 2_577 1.385(5) ?
    C31 H31 . 0.9400 ?
    C32 C33 . 1.387(5) ?
    C32 H32 . 0.9400 ?
    C33 C34 . 1.500(5) ?
    C35 C36 . 1.533(5) ?
    C35 H35A . 0.9800 ?
    C35 H35B . 0.9800 ?
loop_
    _geom_angle_atom_site_label_1
    _geom_angle_atom_site_label_2
    _geom_angle_atom_site_label_3
    _geom_angle_site_symmetry_1
    _geom_angle_site_symmetry_3
    _geom_angle
    _geom_angle_publ_flag
    N1 Cu N3 . . 174.71(11) ?
    N1 Cu N4 . . 93.74(11) ?
    N3 Cu N4 . . 82.45(11) ?
    N1 Cu N2 . . 81.30(11) ?
    N3 Cu N2 . . 97.30(11) ?
    N4 Cu N2 . . 118.90(10) ?
    N1 Cu O1 . . 90.02(11) ?
    N3 Cu O1 . . 94.44(11) ?
    N4 Cu O1 . . 103.88(12) ?
    N2 Cu O1 . . 136.69(11) ?
    C30 O1 Cu . . 98.7(3) ?
    C36 O5 H5 . . 99(4) ?
    H10A O10 H10B . . 103(7) ?
    H11A O11 H11B . . 121.6 ?
    H12A O12 H12B . . 114(8) ?
    H13A O13 H13B . . 99(7) ?
    C1 N1 C12 . . 119.3(3) ?
    C1 N1 Cu . . 126.8(2) ?
    C12 N1 Cu . . 113.9(2) ?
    C10 N2 C11 . . 117.0(3) ?
    C10 N2 Cu . . 132.6(2) ?
    C11 N2 Cu . . 110.3(2) ?
    C13 N3 C24 . . 119.5(3) ?
    C13 N3 Cu . . 127.8(2) ?
    C24 N3 Cu . . 112.7(2) ?
    C22 N4 C23 . . 118.1(3) ?
    C22 N4 Cu . . 132.7(3) ?
    C23 N4 Cu . . 109.1(2) ?
    C28 N5 C29 . . 123.9(3) ?
    C28 N5 H5N . . 121(3) ?
    C29 N5 H5N . . 115(3) ?
    C34 N6 C35 . . 120.2(3) ?
    C34 N6 H6 . . 122(3) ?
    C35 N6 H6 . . 118(3) ?
    O7 N7 O9 . . 120.3(4) ?
    O7 N7 O8 . . 119.2(4) ?
    O9 N7 O8 . . 120.4(4) ?
    N1 C1 C2 . . 121.7(4) ?
    N1 C1 H1 . . 119.2 ?
    C2 C1 H1 . . 119.2 ?
    C3 C2 C1 . . 119.7(3) ?
    C3 C2 H2 . . 120.1 ?
    C1 C2 H2 . . 120.1 ?
    C2 C3 C4 . . 120.1(3) ?
    C2 C3 H3 . . 119.9 ?
    C4 C3 H3 . . 119.9 ?
    C12 C4 C3 . . 116.7(3) ?
    C12 C4 C5 . . 118.8(3) ?
    C3 C4 C5 . . 124.5(3) ?
    C6 C5 C4 . . 121.6(3) ?
    C6 C5 H5C . . 119.2 ?
    C4 C5 H5C . . 119.2 ?
    C5 C6 C7 . . 120.8(3) ?
    C5 C6 H6C . . 119.6 ?
    C7 C6 H6C . . 119.6 ?
    C11 C7 C8 . . 117.6(3) ?
    C11 C7 C6 . . 118.9(3) ?
    C8 C7 C6 . . 123.5(3) ?
    C9 C8 C7 . . 119.0(3) ?
    C9 C8 H8 . . 120.5 ?
    C7 C8 H8 . . 120.5 ?
    C8 C9 C10 . . 119.7(3) ?
    C8 C9 H9 . . 120.2 ?
    C10 C9 H9 . . 120.2 ?
    N2 C10 C9 . . 123.5(3) ?
    N2 C10 H10 . . 118.2 ?
    C9 C10 H10 . . 118.2 ?
    N2 C11 C7 . . 123.3(3) ?
    N2 C11 C12 . . 116.4(3) ?
    C7 C11 C12 . . 120.3(3) ?
    N1 C12 C4 . . 122.5(3) ?
    N1 C12 C11 . . 118.0(3) ?
    C4 C12 C11 . . 119.5(3) ?
    N3 C13 C14 . . 122.4(3) ?
    N3 C13 H13 . . 118.8 ?
    C14 C13 H13 . . 118.8 ?
    C15 C14 C13 . . 118.7(4) ?
    C15 C14 H14 . . 120.6 ?
    C13 C14 H14 . . 120.6 ?
    C14 C15 C16 . . 120.6(3) ?
    C14 C15 H15 . . 119.7 ?
    C16 C15 H15 . . 119.7 ?
    C24 C16 C15 . . 117.6(3) ?
    C24 C16 C17 . . 117.3(4) ?
    C15 C16 C17 . . 125.1(4) ?
    C18 C17 C16 . . 121.9(4) ?
    C18 C17 H17 . . 119.0 ?
    C16 C17 H17 . . 119.0 ?
    C17 C18 C19 . . 122.1(4) ?
    C17 C18 H18 . . 119.0 ?
    C19 C18 H18 . . 119.0 ?
    C23 C19 C20 . . 118.0(4) ?
    C23 C19 C18 . . 117.5(4) ?
    C20 C19 C18 . . 124.4(4) ?
    C21 C20 C19 . . 119.9(4) ?
    C21 C20 H20 . . 120.1 ?
    C19 C20 H20 . . 120.1 ?
    C20 C21 C22 . . 118.4(4) ?
    C20 C21 H21 . . 120.8 ?
    C22 C21 H21 . . 120.8 ?
    N4 C22 C21 . . 123.5(4) ?
    N4 C22 H22 . . 118.2 ?
    C21 C22 H22 . . 118.2 ?
    N4 C23 C19 . . 122.0(3) ?
    N4 C23 C24 . . 117.4(3) ?
    C19 C23 C24 . . 120.6(3) ?
    N3 C24 C16 . . 121.2(3) ?
    N3 C24 C23 . . 118.3(3) ?
    C16 C24 C23 . . 120.6(3) ?
    C27 C25 C26 . 2_756 121.2(3) ?
    C27 C25 H25 . . 119.4 ?
    C26 C25 H25 2_756 . 119.4 ?
    C27 C26 C25 . 2_756 121.7(3) ?
    C27 C26 H26 . . 119.2 ?
    C25 C26 H26 2_756 . 119.2 ?
    C25 C27 C26 . . 117.1(3) ?
    C25 C27 C28 . . 124.2(3) ?
    C26 C27 C28 . . 118.6(3) ?
    O3 C28 N5 . . 121.5(3) ?
    O3 C28 C27 . . 121.8(3) ?
    N5 C28 C27 . . 116.8(3) ?
    N5 C29 C30 . . 113.6(3) ?
    N5 C29 H29A . . 108.8 ?
    C30 C29 H29A . . 108.8 ?
    N5 C29 H29B . . 108.8 ?
    C30 C29 H29B . . 108.8 ?
    H29A C29 H29B . . 107.7 ?
    O2 C30 O1 . . 123.1(4) ?
    O2 C30 C29 . . 120.4(4) ?
    O1 C30 C29 . . 116.5(4) ?
    C33 C31 C32 . 2_577 120.4(3) ?
    C33 C31 H31 . . 119.8 ?
    C32 C31 H31 2_577 . 119.8 ?
    C31 C32 C33 2_577 . 120.5(3) ?
    C31 C32 H32 2_577 . 119.7 ?
    C33 C32 H32 . . 119.7 ?
    C31 C33 C32 . . 119.0(3) ?
    C31 C33 C34 . . 116.3(3) ?
    C32 C33 C34 . . 124.6(3) ?
    O6 C34 N6 . . 120.8(3) ?
    O6 C34 C33 . . 121.7(3) ?
    N6 C34 C33 . . 117.4(3) ?
    N6 C35 C36 . . 112.1(3) ?
    N6 C35 H35A . . 109.2 ?
    C36 C35 H35A . . 109.2 ?
    N6 C35 H35B . . 109.2 ?
    C36 C35 H35B . . 109.2 ?
    H35A C35 H35B . . 107.9 ?
    O4 C36 O5 . . 124.3(4) ?
    O4 C36 C35 . . 125.6(4) ?
    O5 C36 C35 . . 110.0(4) ?
loop_
    _geom_torsion_atom_site_label_1
    _geom_torsion_atom_site_label_2
    _geom_torsion_atom_site_label_3
    _geom_torsion_atom_site_label_4
    _geom_torsion_site_symmetry_1
    _geom_torsion_site_symmetry_2
    _geom_torsion_site_symmetry_3
    _geom_torsion_site_symmetry_4
    _geom_torsion
    _geom_torsion_publ_flag
    C12 N1 C1 C2 . . . . -1.6(5) ?
    Cu N1 C1 C2 . . . . 177.3(3) ?
    N1 C1 C2 C3 . . . . 1.7(6) ?
    C1 C2 C3 C4 . . . . -0.2(5) ?
    C2 C3 C4 C12 . . . . -1.2(5) ?
    C2 C3 C4 C5 . . . . 178.3(3) ?
    C12 C4 C5 C6 . . . . 1.1(5) ?
    C3 C4 C5 C6 . . . . -178.3(3) ?
    C4 C5 C6 C7 . . . . -0.4(5) ?
    C5 C6 C7 C11 . . . . -1.3(5) ?
    C5 C6 C7 C8 . . . . 178.7(3) ?
    C11 C7 C8 C9 . . . . -0.5(5) ?
    C6 C7 C8 C9 . . . . 179.5(3) ?
    C7 C8 C9 C10 . . . . -0.5(5) ?
    C11 N2 C10 C9 . . . . -0.2(5) ?
    Cu N2 C10 C9 . . . . 176.2(2) ?
    C8 C9 C10 N2 . . . . 1.0(5) ?
    C10 N2 C11 C7 . . . . -0.9(4) ?
    Cu N2 C11 C7 . . . . -178.1(2) ?
    C10 N2 C11 C12 . . . . 178.1(3) ?
    Cu N2 C11 C12 . . . . 0.8(3) ?
    C8 C7 C11 N2 . . . . 1.3(4) ?
    C6 C7 C11 N2 . . . . -178.7(3) ?
    C8 C7 C11 C12 . . . . -177.6(3) ?
    C6 C7 C11 C12 . . . . 2.4(4) ?
    C1 N1 C12 C4 . . . . 0.0(4) ?
    Cu N1 C12 C4 . . . . -178.9(2) ?
    C1 N1 C12 C11 . . . . -178.1(3) ?
    Cu N1 C12 C11 . . . . 2.9(3) ?
    C3 C4 C12 N1 . . . . 1.3(4) ?
    C5 C4 C12 N1 . . . . -178.2(3) ?
    C3 C4 C12 C11 . . . . 179.5(3) ?
    C5 C4 C12 C11 . . . . 0.0(4) ?
    N2 C11 C12 N1 . . . . -2.5(4) ?
    C7 C11 C12 N1 . . . . 176.5(3) ?
    N2 C11 C12 C4 . . . . 179.3(3) ?
    C7 C11 C12 C4 . . . . -1.7(4) ?
    C24 N3 C13 C14 . . . . -0.6(6) ?
    Cu N3 C13 C14 . . . . 179.3(3) ?
    N3 C13 C14 C15 . . . . 0.6(6) ?
    C13 C14 C15 C16 . . . . 0.1(6) ?
    C14 C15 C16 C24 . . . . -0.9(6) ?
    C14 C15 C16 C17 . . . . 179.0(4) ?
    C24 C16 C17 C18 . . . . 0.3(6) ?
    C15 C16 C17 C18 . . . . -179.6(4) ?
    C16 C17 C18 C19 . . . . -0.3(7) ?
    C17 C18 C19 C23 . . . . 0.5(6) ?
    C17 C18 C19 C20 . . . . 179.0(4) ?
    C23 C19 C20 C21 . . . . 1.2(6) ?
    C18 C19 C20 C21 . . . . -177.3(4) ?
    C19 C20 C21 C22 . . . . -1.1(6) ?
    C23 N4 C22 C21 . . . . -0.5(6) ?
    Cu N4 C22 C21 . . . . -179.0(3) ?
    C20 C21 C22 N4 . . . . 0.7(6) ?
    C22 N4 C23 C19 . . . . 0.6(5) ?
    Cu N4 C23 C19 . . . . 179.4(3) ?
    C22 N4 C23 C24 . . . . 178.9(3) ?
    Cu N4 C23 C24 . . . . -2.2(4) ?
    C20 C19 C23 N4 . . . . -0.9(5) ?
    C18 C19 C23 N4 . . . . 177.7(3) ?
    C20 C19 C23 C24 . . . . -179.2(3) ?
    C18 C19 C23 C24 . . . . -0.6(5) ?
    C13 N3 C24 C16 . . . . -0.2(5) ?
    Cu N3 C24 C16 . . . . 179.8(3) ?
    C13 N3 C24 C23 . . . . -178.8(3) ?
    Cu N3 C24 C23 . . . . 1.3(4) ?
    C15 C16 C24 N3 . . . . 1.0(5) ?
    C17 C16 C24 N3 . . . . -178.9(3) ?
    C15 C16 C24 C23 . . . . 179.5(3) ?
    C17 C16 C24 C23 . . . . -0.4(5) ?
    N4 C23 C24 N3 . . . . 0.8(5) ?
    C19 C23 C24 N3 . . . . 179.1(3) ?
    N4 C23 C24 C16 . . . . -177.8(3) ?
    C19 C23 C24 C16 . . . . 0.6(5) ?
    C26 C25 C27 C26 2_756 . . . 0.0(6) ?
    C26 C25 C27 C28 2_756 . . . 178.1(3) ?
    C25 C26 C27 C25 2_756 . . . 0.0(6) ?
    C25 C26 C27 C28 2_756 . . . -178.3(3) ?
    C29 N5 C28 O3 . . . . 3.2(6) ?
    C29 N5 C28 C27 . . . . -175.6(3) ?
    C25 C27 C28 O3 . . . . 173.1(4) ?
    C26 C27 C28 O3 . . . . -8.8(5) ?
    C25 C27 C28 N5 . . . . -8.2(5) ?
    C26 C27 C28 N5 . . . . 170.0(3) ?
    C28 N5 C29 C30 . . . . -104.5(4) ?
    Cu O1 C30 O2 . . . . 0.1(4) ?
    Cu O1 C30 C29 . . . . -177.7(3) ?
    N5 C29 C30 O2 . . . . 25.4(5) ?
    N5 C29 C30 O1 . . . . -156.7(3) ?
    C32 C31 C33 C32 2_577 . . . 0.4(5) ?
    C32 C31 C33 C34 2_577 . . . -179.2(3) ?
    C31 C32 C33 C31 2_577 . . . -0.4(5) ?
    C31 C32 C33 C34 2_577 . . . 179.1(3) ?
    C35 N6 C34 O6 . . . . 0.6(5) ?
    C35 N6 C34 C33 . . . . -178.2(3) ?
    C31 C33 C34 O6 . . . . -7.2(4) ?
    C32 C33 C34 O6 . . . . 173.3(3) ?
    C31 C33 C34 N6 . . . . 171.6(3) ?
    C32 C33 C34 N6 . . . . -8.0(5) ?
    C34 N6 C35 C36 . . . . -81.3(4) ?
    N6 C35 C36 O4 . . . . -5.3(6) ?
    N6 C35 C36 O5 . . . . 175.1(3) ?
loop_
    _geom_hbond_atom_site_label_D
    _geom_hbond_atom_site_label_H
    _geom_hbond_atom_site_label_A
    _geom_hbond_site_symmetry_A
    _geom_hbond_distance_DH
    _geom_hbond_distance_HA
    _geom_hbond_distance_DA
    _geom_hbond_angle_DHA
    _geom_hbond_publ_flag
    O5 H5 O11 1 0.87(6) 1.84(6) 2.665(5) 159(6) yes
    O10 H10A O2 1_565 0.83(7) 2.06(7) 2.878(6) 168(7) yes
    O10 H10B O7 1 0.85(7) 2.24(7) 3.033(6) 155(7) yes
    O11 H11A O8 1 0.85 2.00 2.848(6) 179.3 yes
    O11 H11B O1 1 1.00 1.68 2.643(6) 160.2 yes
    O12 H12A O7 1 0.79(8) 2.32(8) 3.024(6) 149(8) yes
    O12 H12B O13 1 0.80(8) 2.07(8) 2.856(6) 170(8) yes
    O13 H13A O12 2_667 0.75(7) 2.05(7) 2.757(6) 157(8) yes
    O13 H13B O6 1 0.81(7) 2.05(7) 2.851(4) 170(7) yes
    N5 H5N O8 2_666 0.79(4) 2.23(5) 2.947(4) 152(4) yes
    N6 H6 O3 1_465 0.75(4) 2.26(4) 2.995(4) 167(4) yes
    C2 H2 O13 1 0.94 2.37 3.302(5) 171.6 yes
    C3 H3 O10 2_667 0.94 2.44 3.358(7) 165.4 yes
    C9 H9 O4 1_545 0.94 2.40 3.099(5) 131.4 yes
    C13 H13 O2 1 0.94 2.42 3.031(5) 122.2 yes
    C14 H14 O10 2_666 0.94 2.60 3.414(5) 144.5 yes
    C25 H25 O9 2_666 0.94 2.53 3.354(6) 146.5 yes
    C32 H32 O3 1_465 0.94 2.48 3.388(4) 162.6 yes
    C35 H35A O10 1_455 0.98 2.53 3.378(5) 144.7 yes
_shelx_space_group_comment
;
The symmetry employed for this shelxl refinement is uniquely defined
by the following loop, which should always be used as a source of
symmetry information in preference to the above space-group names.
They are only intended as comments.
;
_shelx_estimated_absorpt_T_min     ?
_shelx_estimated_absorpt_T_max     ?
_shelx_hkl_file
;
  -4  -7 -19   18.31    4.61   0
  -4  -7 -18   12.41    4.40   0
  -4  -7 -17  103.28    4.86   0
  -4  -7 -16  100.91    4.93   0
  -4  -7 -15   86.89    6.74   0
  -4  -6 -18   -1.50    4.41   0
  -4  -6 -17    8.73    4.48   0
  -4  -6 -16   18.94    4.61   0
  -4  -6 -15   56.38    4.78   0
  -4  -6 -14   13.31    4.79   0
  -4  -6 -13  424.87    8.00   0
  -4  -5 -13   34.84    4.99   0
  -4  -5 -12  150.15    5.43   0
  -4  -4 -11  546.72    6.52   0
  -4  -3 -10   17.54    4.93   0
  -4  -2 -10   33.48    4.99   0
  -4  -2  -9   92.07    7.37   0
  -4  -1  -9  293.62    6.13   0
  -4   0  -9   74.51    5.32   0
  -4   1 -10   17.00    5.09   0
  -4   1  -9 2044.51   10.01   0
  -4   2 -14   -4.33    4.43   0
  -4   2 -13   -2.98    4.54   0
  -4   2 -12    9.94    4.77   0
  -4   2 -11  168.93    5.28   0
  -4   2 -10    5.61    4.87   0
  -4   3 -14    4.93    6.13   0
  -4   3 -13   35.16    4.63   0
  -4   3 -12   10.36    6.33   0
  -4   3 -11   85.78    6.76   0
  -3  -9 -18    8.10    4.39   0
  -3  -9 -17    5.33    4.81   0
  -3  -9 -16  128.70    5.02   0
  -3  -9 -15   19.53    6.79   0
  -3  -8 -14  253.18    5.54   0
  -3  -8 -13  209.79    5.68   0
  -3  -7 -12  171.10    5.54   0
  -3  -7 -11  164.33    7.42   0
  -3  -6 -10  897.10    7.21   0
  -3  -5  -9  157.17    5.68   0
  -3  -4  -8  760.36    7.86   0
  -3  -3  -7 1938.71   10.74   0
  -3  -1  -6 1635.70   10.60   0
  -3   4  -6   -9.24    6.90   0
  -3   5  -8   84.66    5.38   0
  -3   5  -7  241.17    7.71   0
  -3   6 -11   -0.38    4.48   0
  -3   6 -10    7.12    6.42   0
  -3   6  -9   14.67    6.30   0
  -2 -10 -17   -1.45    4.70   0
  -2 -10 -16   31.96    4.70   0
  -2 -10 -15   86.36    5.10   0
  -2  -9 -13   31.02    5.02   0
  -2  -9 -12   49.74    7.31   0
  -2  -8 -11   27.40    5.37   0
  -2  -7  -9   95.02    5.25   0
  -2  -2  -4  902.21   11.53   0
  -2   1  -3    2.75    5.83   0
  -2   4  -3   44.09    5.76   0
  -2   6  -4    4.15    4.87   0
  -2   7  -5    3.06    6.81   0
  -2   8  -9    3.88    4.47   0
  -2   8  -8    2.08    4.19   0
  -2   8  -7   88.33    6.78   0
  -1 -11 -17    6.59    4.47   0
  -1 -11 -16   21.30    4.71   0
  -1 -11 -15   10.35    6.63   0
  -1 -10 -13   58.59    4.95   0
  -1  -6  -6    3.94    6.13   0
  -1  -5  -5    8.49    6.74   0
  -1  -4  -4 1572.16   11.63   0
  -1   1  -1  432.19   15.49   0
  -1  10  -7    5.31    6.22   0
   0 -11 -13   58.79    6.83   0
   0 -10 -11  180.56    5.64   0
   0  -9  -9  397.01    6.70   0
   0  -7  -6    1.14    5.21   0
   1 -12 -15    9.04    4.65   0
   1 -11 -12   12.39    4.78   0
   1  -9  -8  392.88    6.85   0
   1   2   2   84.72    9.36   0
   1   8   2  747.24   11.05   0
   2 -11 -11   45.64    6.72   0
   2 -10  -9    5.37    4.70   0
   2  -9  -7   61.79    7.28   0
   2  -3   0  311.15   12.36   0
   2   2   3   79.66   11.00   0
   2   6   4   29.21    6.89   0
   2  10   3   25.88    5.16   0
   3   0   3   80.96    6.48   0
   3   2   4  354.49    7.63   0
   3   5   5  351.91    7.77   0
   3   6   5  999.32    9.06   0
   3   7   5   23.62    5.71   0
   3   8   5  484.77    6.92   0
   3  11   4    4.86    5.05   0
   3  14   1   16.57    4.47   0
   4 -11 -10    7.40    6.34   0
   4  -9  -6    3.34    8.48   0
   4  -1   3   21.28    6.69   0
   4   3   5  507.75   10.71   0
   4   6   6  552.68    7.31   0
   4   7   6  500.84    6.63   0
   4   8   6  183.78    5.82   0
   4   9   6  374.45    6.20   0
   4  12   5   31.23    4.97   0
   4  13   4   69.20    6.90   0
   4  14   3    6.99    6.09   0
   5   0   4   55.76    7.70   0
   5   4   6  175.59    8.79   0
   5   7   7  505.48    6.44   0
   5   8   7   16.81    4.98   0
   5   9   7  444.28    6.30   0
   5  10   7   50.32    5.14   0
   5  12   6   37.71    6.57   0
   5  14   5   38.91    4.74   0
   5  15   4   29.85    4.40   0
   6  -5   0   92.92    5.72   0
   6  -4   1  430.27    9.13   0
   6  -3   2  246.85    6.27   0
   6  -2   3  115.61    5.47   0
   6   1   5  905.00    9.49   0
   6   5   7   -0.97    5.22   0
   6  12   7  122.34    6.97   0
   6  13   7   85.01    4.95   0
   6  14   6   40.90    6.47   0
   7  -5   0    1.03    6.55   0
   7  -1   4  137.37    5.49   0
   7   2   6  196.89    5.83   0
   7   4   7  285.55    7.67   0
   7   6   8  418.42    6.21   0
   7   7   8   43.19    5.18   0
   7  11   8   45.13    6.75   0
   7  12   8   59.84    4.89   0
   7  13   8   12.13    4.53   0
   7  14   7   54.56    6.39   0
   8  -5   0   92.47    6.89   0
   8  -1   4    9.03    6.98   0
   8   0   5   43.70    5.10   0
   8   3   7  170.43    5.61   0
   8   5   8  597.48    6.33   0
   8   8   9   14.95    4.76   0
   8   9   9    8.32    4.55   0
   8  10   9  137.69    4.96   0
   8  11   9   -3.76    4.84   0
   8  12   9    0.67    4.40   0
   8  14   8   40.77    4.49   0
   9  -5   0   -0.20    4.56   0
   9   0   5   97.06    5.25   0
   9   1   6   29.61    5.05   0
   9   3   7   35.53    4.85   0
   9   5   8  317.29    5.84   0
   9   7   9  135.37    5.04   0
   9   8   9   95.08    4.88   0
   9  13   9   20.57    4.47   0
   9  14   9    3.02    4.34   0
  10  -4   1    9.92    4.58   0
  10  -3   2   51.50    6.58   0
  10  -2   3   18.44    6.50   0
  10  -1   4    3.28    6.46   0
  10   0   5   39.11    4.80   0
  10   1   6    0.97    4.71   0
  10   3   7  216.89    7.08   0
  10   4   8    1.47    4.76   0
  10   6   9    3.26    4.56   0
  10   7   9    7.72    4.41   0
  10  10  10    1.14    4.21   0
  10  11  10   45.45    4.42   0
  10  12  10   44.07    4.43   0
  10  13  10   -1.84    4.39   0
  11  -2   3   36.85    4.71   0
  11  -1   4   21.29    4.52   0
  11   0   5   50.03    4.78   0
  11   1   6   20.89    4.62   0
  11   3   7    9.61    6.43   0
  11   4   8   24.30    4.68   0
  11   6   9   14.78    4.53   0
  11   7   9   48.09    6.32   0
  11   9  10  -11.00    4.37   0
  11  10  10   83.07    4.50   0
  11  11  10   28.21    4.17   0
  11  12  10   11.49    4.32   0
  11  13  10   20.17    4.48   0
  12   3   7   20.89    4.55   0
  12   4   8    8.75    4.59   0
  12   6   9   21.03    4.43   0
  12   7   9   -0.39    6.23   0
  12   9  10  107.69    4.64   0
  12  10  10   29.37    4.28   0
  12  11  10    4.16    5.99   0
  -5  -5 -18    1.66    4.68   0
  -5  -5 -17   32.02    4.45   0
  -5  -5 -16    8.54    4.57   0
  -5  -5 -15  209.19    7.14   0
  -5  -4 -18   56.08    4.84   0
  -5  -4 -17   10.88    4.51   0
  -5  -4 -16   89.60    5.01   0
  -5  -4 -15   11.41    4.79   0
  -5  -4 -14  314.51    7.32   0
  -5  -3 -17   15.77    4.65   0
  -5  -3 -16   -0.80    4.56   0
  -5  -3 -15  216.50    5.30   0
  -5  -3 -14   66.46    5.05   0
  -5  -3 -13  204.78    7.38   0
  -5  -2 -17   -6.59    4.54   0
  -5  -2 -16  143.41    5.09   0
  -5  -2 -15    9.48    4.57   0
  -5  -2 -14  122.11    4.89   0
  -5  -2 -13  323.55    7.41   0
  -5  -1 -16   43.75    4.75   0
  -5  -1 -15   61.35    4.68   0
  -5  -1 -14   44.43    4.76   0
  -5  -1 -13   29.23    6.65   0
  -5   0 -15   55.36    6.44   0
  -5   0 -14   33.11    6.40   0
  -4  -8 -18   19.97    4.55   0
  -4  -8 -17    3.15    4.45   0
  -4  -8 -16  130.82    5.24   0
  -4  -8 -15   13.12    6.60   0
  -4  -7 -14  359.91    5.69   0
  -4  -7 -13  178.03    7.39   0
  -4  -6 -12   20.34    5.16   0
  -4  -5 -11   63.71    5.25   0
  -4  -4 -10  156.06    5.34   0
  -4  -3  -9   85.44    5.30   0
  -4  -1  -8    1.76    5.24   0
  -4   0  -8  270.66    6.09   0
  -4   1  -8   -2.61    5.24   0
  -4   2  -9   42.54    5.12   0
  -4   3 -10    4.11    4.69   0
  -4   3  -9   37.80    6.85   0
  -4   4 -13    2.66    6.25   0
  -4   4 -12  107.97    6.60   0
  -4   4 -11   27.14    6.44   0
  -3 -10 -18    5.06    4.61   0
  -3 -10 -17   32.30    4.58   0
  -3 -10 -16    0.23    6.47   0
  -3  -9 -14  333.17    5.82   0
  -3  -8 -12  176.76    5.56   0
  -3  -7 -10   -8.80    7.02   0
  -3  -6  -9   16.31    5.20   0
  -3  -5  -8   -5.98    6.02   0
  -3  -4  -7 1199.35    9.46   0
  -3  -2  -6 1729.75   10.71   0
  -3   0  -5   -0.62    6.65   0
  -3   1  -5  597.78    8.11   0
  -3   2  -5  646.21    7.86   0
  -3   3  -5  222.94    8.02   0
  -3   6  -8   43.46    6.73   0
  -2 -11 -17   77.77    4.69   0
  -2 -11 -16    8.93    6.41   0
  -2 -10 -14  171.97    5.31   0
  -2  -8 -10  192.61    5.95   0
  -2  -6  -7  828.12    9.93   0
  -2  -5  -6  395.45   10.41   0
  -2   0  -3  148.82    7.48   0
  -2   5  -3   14.48    7.11   0
  -2   8  -6    2.75    7.78   0
  -1 -11 -14   74.47    4.95   0
  -1 -10 -12   23.63    4.98   0
  -1  -9 -10  108.12    5.32   0
  -1  -8  -8  305.11    7.71   0
  -1  -7  -7  581.00    7.41   0
  -1  -3  -3  111.70    7.69   0
  -1  10  -6   39.66    6.72   0
   0 -12 -16   44.51    4.63   0
   0 -12 -15   -9.53    6.56   0
   0 -10 -10   36.38    7.24   0
   0  -8  -7  379.96    6.51   0
   0   4   1   42.36    8.52   0
   0   5   1   97.06   10.33   0
   0   8   0   11.27    9.92   0
   1 -12 -14   25.89    4.79   0
   1 -11 -11   12.06    6.75   0
   1  -8  -6  109.60    7.52   0
   2 -12 -13   36.06    4.66   0
   2  -7  -4  536.00   11.21   0
   2   0   2  400.20    9.52   0
   2  11   2  307.10    8.57   0
   2  12   1   56.42    7.01   0
   3 -11 -10   20.98    6.42   0
   3 -10  -8   -3.32    6.45   0
   3  10   4   11.01    7.34   0
   3  12   3   76.73    5.39   0
   3  13   2   10.37    6.62   0
   4  -2   2  289.59    7.62   0
   4   1   4   95.57    6.97   0
   4  11   5  155.68    5.75   0
   5   2   5  977.00    8.37   0
   5   5   6   39.88    8.36   0
   5  11   6  202.19    7.36   0
   5  13   5   16.73    6.52   0
   5  15   3   17.57    6.15   0
   6   3   6  925.48    7.64   0
   6   6   7  220.37    5.78   0
   6   7   7  190.56    7.36   0
   6  10   7  312.32    8.08   0
   6  11   7   82.95    5.17   0
   6  15   5    7.98    4.45   0
   7  -4   1   12.61    4.96   0
   7  -3   2   -3.02    4.78   0
   7  -2   3   20.97    5.17   0
   7   1   5   73.99    7.44   0
   7   5   7  438.04    7.84   0
   7   8   8  366.10    5.90   0
   7   9   8   78.34    4.89   0
   7  10   8  136.02    5.33   0
   7  13   7   23.15    6.43   0
   7  15   6   34.08    4.36   0
   8  -4   1   18.92    6.94   0
   8  -3   2  258.35    7.80   0
   8  -2   3   48.49    5.07   0
   8   2   6   33.00    5.25   0
   8   4   7  704.07    6.76   0
   8   6   8   67.94    5.05   0
   8   7   8  145.47    5.24   0
   8  12   8   38.99    6.30   0
   8  13   8   -4.80    4.34   0
   8  15   7   20.61    4.63   0
   9  -4   1    6.28    4.63   0
   9  -3   2    1.60    4.45   0
   9  -2   3   55.08    4.84   0
   9  -1   4  248.93    5.72   0
   9   2   6    8.14    6.82   0
   9   6   8   26.59    5.02   0
   9   9   9  308.66    5.42   0
   9  10   9   34.85    4.68   0
   9  11   9   32.23    4.47   0
   9  12   9  111.41    5.04   0
   9  14   8   10.26    6.06   0
   9  15   8   20.23    4.31   0
  10   2   6   75.28    6.78   0
  10   5   8   -4.64    4.83   0
  10   8   9   11.95    4.48   0
  10   9   9   29.49    4.64   0
  10  10   9  133.56    6.39   0
  10  11   9   22.16    6.18   0
  10  12   9   -5.92    6.19   0
  10  13   9   24.66    4.44   0
  10  14   9   15.01    4.36   0
  11   2   6    1.42    4.63   0
  11   5   8   45.57    4.90   0
  11   8   9    2.44    4.27   0
  11   9   9    9.09    6.04   0
  12   1   5   18.98    6.41   0
  12   2   6   14.01    4.45   0
  12   4   7    1.30    6.38   0
  12   5   8   22.85    4.58   0
  12   8   9    9.44    4.25   0
  13   6   8   35.62    6.42   0
  13   8   9   18.29    4.52   0
  -5  -7 -18   13.42    4.41   0
  -5  -7 -17   69.18    4.64   0
  -5  -7 -16    4.71    6.50   0
  -5  -6 -18   22.26    4.55   0
  -5  -6 -17   15.94    4.63   0
  -5  -6 -16  121.91    4.84   0
  -5  -6 -15   13.02    4.75   0
  -5  -6 -14  100.31    6.90   0
  -5  -5 -14   24.47    4.80   0
  -5  -5 -13   54.62    7.05   0
  -5  -4 -13   16.99    5.02   0
  -5  -4 -12  141.01    7.08   0
  -5  -3 -12   28.86    5.08   0
  -5  -2 -12  149.21    5.26   0
  -5  -2 -11  186.08    7.19   0
  -5  -1 -12   67.53    4.96   0
  -5  -1 -11   16.72    7.00   0
  -5   0 -13  154.30    5.15   0
  -5   0 -12   72.33    5.02   0
  -5   0 -11   75.79    6.68   0
  -5   1 -15    3.58    4.38   0
  -5   1 -14   73.45    4.70   0
  -5   1 -13   33.38    6.52   0
  -5   1 -12  163.20    7.09   0
  -4  -9 -18   -1.50    4.58   0
  -4  -9 -17   69.16    4.73   0
  -4  -9 -16   43.93    4.64   0
  -4  -9 -15   80.11    6.85   0
  -4  -8 -14  221.98    5.53   0
  -4  -8 -13   32.76    7.29   0
  -4  -7 -12  -13.85    4.98   0
  -4  -6 -11  514.41    6.55   0
  -4  -5 -10  179.75    5.58   0
  -4  -4  -9   37.26    5.36   0
  -4  -3  -8  271.83    8.51   0
  -4  -2  -8  167.38    5.81   0
  -4   0  -7   71.25    7.47   0
  -4   1  -7  106.00    7.07   0
  -4   2  -8 1099.48    8.33   0
  -4   3  -8   16.65    7.11   0
  -4   4 -10   55.55    4.79   0
  -4   4  -9   15.52    6.60   0
  -3 -11 -18   31.99    6.65   0
  -3 -11 -17    1.89    6.60   0
  -3 -10 -15   78.29    4.95   0
  -3  -9 -13  312.06    5.91   0
  -3  -8 -11  422.32    6.40   0
  -3  -3  -6  595.32    8.56   0
  -3  -1  -5   37.86    6.80   0
  -3   4  -5  207.73    7.81   0
  -3   5  -6    6.72    6.84   0
  -3   6  -7   60.06    6.82   0
  -3   7 -10   -0.67    6.24   0
  -2 -11 -15   28.40    4.85   0
  -2 -10 -13   13.20    4.94   0
  -2  -9 -11  291.65    5.89   0
  -2  -8  -9  653.19    8.84   0
  -2  -7  -8    6.67    5.13   0
  -2  -4  -5    2.02    6.40   0
  -1 -12 -16    0.64    4.67   0
  -1 -12 -15   38.12    6.52   0
  -1 -11 -13    9.03    4.86   0
  -1 -10 -11  142.04    5.52   0
  -1  -9  -9   97.78    7.42   0
   0 -12 -14   46.46    4.75   0
   0 -11 -12   20.05    4.91   0
   0  -9  -8   17.45    7.18   0
   1 -12 -13   47.68    4.90   0
   1 -10  -9    6.22    4.85   0
   1  12  -2    4.90    7.78   0
   2 -12 -12   11.67    6.45   0
   2 -11 -10    2.33    6.60   0
   2   9   3  288.47    6.61   0
   3  -1   2   94.48    6.46   0
   3   3   4  945.44    9.29   0
   3  14   0    2.84    6.01   0
   4  -3   1  350.54    9.58   0
   4   4   5  934.46    9.39   0
   4  10   5  207.69    5.74   0
   4  12   4   57.39    6.95   0
   5  -1   3   28.75    5.47   0
   5   6   6 1979.15   11.56   0
   5   9   6  582.72    8.48   0
   5  10   6  181.88    5.57   0
   5  14   4    1.83    4.39   0
   6   0   4  191.65    5.70   0
   6   4   6   78.35    5.52   0
   6   8   7   32.18    5.08   0
   6   9   7  208.02    5.43   0
   6  13   6    3.25    4.61   0
   6  14   5    5.38    6.26   0
   6  15   4    4.58    6.09   0
   7   3   6 1248.32    8.23   0
   7   6   7   40.44    7.27   0
   7  12   7   45.76    4.69   0
   7  14   6    3.77    6.23   0
   8  -7  -3    3.16    7.77   0
   8   1   5   26.39    6.94   0
   8   5   7  284.06    7.69   0
   8   8   8   -4.41    4.86   0
   8   9   8   91.75    4.92   0
   8  10   8   20.55    4.56   0
   8  11   8   12.73    4.81   0
   8  14   7    6.61    4.20   0
   9   1   5   11.91    6.90   0
   9   4   7   16.85    4.73   0
   9   7   8   18.46    4.75   0
   9   8   8  223.40    7.11   0
   9  12   8    5.35    6.38   0
   9  13   8    1.09    4.50   0
   9  15   7   -1.95    6.14   0
  10   1   5  177.34    7.11   0
  10   4   7   10.68    4.50   0
  10   6   8   59.20    4.81   0
  10   7   8   77.52    6.49   0
  10  14   8   66.88    6.22   0
  11   0   4   18.43    6.53   0
  11   1   5    8.59    4.56   0
  11   4   7   40.39    4.59   0
  11   6   8    5.93    4.82   0
  11   7   8   35.19    6.51   0
  11  10   9   11.69    4.31   0
  11  11   9   -0.50    4.24   0
  11  12   9    2.97    4.26   0
  11  13   9   15.35    4.34   0
  12   0   4   52.70    4.70   0
  12   3   6   20.31    6.51   0
  12   6   8   10.17    4.47   0
  12   7   8   76.14    6.47   0
  12   9   9   25.55    4.57   0
  12  10   9   48.69    4.47   0
  12  11   9   -7.03    4.28   0
  12  12   9   25.37    4.42   0
  13   5   7   40.92    6.47   0
  13   7   8    8.32    4.50   0
  -6  -4 -17   66.77    6.65   0
  -6  -3 -17   14.82    6.41   0
  -5  -9 -18   96.21    6.76   0
  -5  -8 -18   36.22    4.48   0
  -5  -8 -17   37.64    4.56   0
  -5  -8 -16   30.81    4.73   0
  -5  -7 -15  131.52    5.16   0
  -5  -7 -14    9.17    4.85   0
  -5  -6 -13  182.33    5.49   0
  -5  -5 -12   20.04    5.05   0
  -5  -4 -11  206.11    5.51   0
  -5  -3 -11   14.55    5.21   0
  -5  -2 -10   -6.05    7.42   0
  -5  -1 -10   78.48    7.30   0
  -5   0 -10   -2.01    7.00   0
  -5   1 -11   62.31    4.87   0
  -5   2 -14   -1.33    4.45   0
  -5   2 -13   42.92    4.52   0
  -5   2 -12    3.26    6.28   0
  -4 -10 -18    1.60    4.46   0
  -4 -10 -17   14.82    4.76   0
  -4 -10 -16   39.12    6.63   0
  -4  -9 -14   60.61    5.03   0
  -4  -8 -12  447.44    7.88   0
  -4  -7 -11    8.45    5.02   0
  -4  -6 -10    4.54    4.91   0
  -4  -5  -9   45.97    5.49   0
  -4  -4  -8   42.06    8.26   0
  -4  -2  -7   90.78    8.39   0
  -4  -1  -7  739.30    7.30   0
  -4   2  -7   57.81    5.33   0
  -4   5 -11   13.25    6.30   0
  -3 -11 -16   60.25    4.85   0
  -3 -10 -14    6.28    4.94   0
  -3  -9 -12  417.10    6.31   0
  -3  -8 -10  632.74    8.54   0
  -3  -7  -9  109.76    5.39   0
  -3  -6  -8  481.90    6.69   0
  -3  -5  -7  517.24    7.70   0
  -3  -2  -5  260.35    9.80   0
  -3   7  -9   40.17    6.58   0
  -2 -12 -17   28.04    4.52   0
  -2 -12 -16   35.09    6.58   0
  -2 -11 -14   15.07    4.81   0
  -2 -10 -12   28.10    5.13   0
  -2  -9 -10  176.59    5.70   0
  -2  -3  -4 1019.78    9.90   0
  -2  -1  -3  829.51   10.61   0
  -2   7  -4  187.98    9.79   0
  -2   9  -8   39.61    6.87   0
  -1 -12 -14   -7.06    6.63   0
  -1 -11 -12   50.77    6.87   0
  -1  10  -5   -1.36    8.82   0
   0 -12 -13   -3.46    6.47   0
   0 -11 -11   77.50    6.93   0
   0  -2  -1 1075.63   21.28   0
   1  -9  -7  233.34    8.14   0
   1   0   1 2177.22   20.93   0
   1   3   2    6.24    8.11   0
   1   7   2  259.47    7.24   0
   2 -10  -8   62.65    5.11   0
   2  -8  -5   45.85    7.52   0
   2   3   3   92.77    7.39   0
   2   8   3  406.12    8.81   0
   2  13  -1   27.53    6.54   0
   3  -9  -6    2.14    6.73   0
   3   1   3    9.04    6.61   0
   3   4   4   11.72    6.36   0
   3   9   4    6.13    4.78   0
   3  11   3  190.50    7.78   0
   4 -11  -9   63.23    6.83   0
   4  -4   0  605.45   10.84   0
   4   0   3  168.76    7.45   0
   4   2   4 1026.81    9.55   0
   4   5   5  245.94    7.22   0
   4   6   5  234.66    9.36   0
   4   8   5  733.33    9.11   0
   4   9   5   34.61    5.15   0
   4  13   3  128.34    5.52   0
   4  14   2   79.66    5.01   0
   5  -2   2  134.24    7.82   0
   5   1   4  138.18    6.47   0
   5   3   5  499.21    7.56   0
   5   7   6   49.70    5.30   0
   5   8   6  641.89    6.78   0
   5  12   5    8.62    4.84   0
   5  15   2   33.71    6.21   0
   6  -1   3  197.20    7.45   0
   6   2   5 1558.87    9.07   0
   6   5   6  211.27    7.90   0
   6  11   6    3.18    6.76   0
   6  12   6   39.48    4.92   0
   7   0   4   -2.46    5.18   0
   7   4   6  670.50    8.27   0
   7   7   7  217.74    5.50   0
   7   8   7   -3.97    4.92   0
   7   9   7   51.48    7.12   0
   7  10   7   46.72    5.03   0
   7  11   7    9.87    4.83   0
   7  13   6   46.50    6.62   0
   7  15   5    1.29    4.47   0
   8   0   4  130.00    7.30   0
   8   3   6  125.16    5.34   0
   8   6   7  504.64    6.20   0
   8  12   7   34.10    6.57   0
   8  13   7   44.76    4.57   0
   8  15   6   -1.78    4.37   0
   9  -6  -2   77.24    7.00   0
   9   0   4   17.97    6.86   0
   9   3   6  341.61    5.96   0
   9   5   7  552.97    6.29   0
   9   9   8   37.21    4.76   0
   9  10   8   33.53    4.78   0
   9  11   8  142.86    4.96   0
   9  14   7   50.63    4.44   0
  10  -5  -1    1.94    6.32   0
  10  -1   3  221.33    7.33   0
  10   0   4  133.28    5.29   0
  10   3   6    8.31    4.79   0
  10   5   7    8.50    4.52   0
  10   8   8  242.68    5.17   0
  10   9   8   51.25    6.57   0
  10  10   8   18.88    6.35   0
  10  11   8   87.67    6.75   0
  10  12   8   26.92    4.54   0
  10  13   8   28.10    4.48   0
  11  -3   1    6.64    4.63   0
  11  -2   2   26.68    4.57   0
  11  -1   3   13.09    4.37   0
  11   3   6  130.33    5.05   0
  11   5   7   84.85    4.70   0
  11   8   8   21.98    4.47   0
  11   9   8   63.89    6.23   0
  11  13   8   -4.65    6.15   0
  12   2   5   27.58    6.37   0
  12   5   7   14.07    4.42   0
  12   8   8   69.13    4.82   0
  12   9   8   93.38    6.42   0
  13   4   6    7.54    4.70   0
  13   6   7    8.05    6.27   0
  13   8   8    8.90    4.53   0
  13   9   8    7.91    6.33   0
  -6  -7 -18   24.30    4.53   0
  -6  -7 -17  -16.59    6.19   0
  -6  -6 -18   32.94    4.66   0
  -6  -6 -17   42.79    4.42   0
  -6  -6 -16   24.40    4.66   0
  -6  -6 -15  209.82    7.09   0
  -6  -5 -17    2.82    4.38   0
  -6  -5 -16  200.86    5.20   0
  -6  -5 -15   -3.20    4.84   0
  -6  -4 -16   13.31    4.35   0
  -6  -4 -15  152.14    5.12   0
  -6  -4 -14   15.82    6.61   0
  -6  -3 -16   32.38    4.57   0
  -6  -3 -15   38.17    4.71   0
  -6  -3 -14   83.51    4.74   0
  -6  -2 -16    9.78    4.54   0
  -6  -2 -15   47.99    4.69   0
  -6  -2 -14   96.47    4.84   0
  -6  -1 -15   27.60    4.54   0
  -6  -1 -14   22.42    6.36   0
  -5 -10 -18   -1.52    6.44   0
  -5  -9 -17   22.91    4.71   0
  -5  -9 -16  115.24    5.03   0
  -5  -8 -15  147.73    5.06   0
  -5  -8 -14  139.51    5.16   0
  -5  -7 -13    2.79    5.16   0
  -5  -6 -12   17.44    5.09   0
  -5  -5 -11  135.11    5.39   0
  -5  -4 -10  126.71    7.43   0
  -5  -3 -10    2.46    4.98   0
  -5  -2  -9  336.69    7.77   0
  -5  -1  -9   21.51    7.25   0
  -5   0  -9   40.15    7.33   0
  -5   1 -10  129.12    5.12   0
  -5   2 -11    6.24    4.59   0
  -5   2 -10   21.52    6.86   0
  -5   3 -13    2.81    4.42   0
  -5   3 -12   39.90    6.41   0
  -4 -11 -18    6.94    4.62   0
  -4 -11 -17   96.21    4.85   0
  -4 -10 -15    1.78    4.80   0
  -4  -9 -13  159.55    5.40   0
  -4  -7 -10  465.34    8.11   0
  -4  -6  -9  254.13    7.59   0
  -4  -3  -7    4.44    8.77   0
  -4   3  -7   37.43    5.12   0
  -4   4  -8  472.94    6.82   0
  -4   5 -10   32.22    4.52   0
  -4   5  -9    6.85    6.62   0
  -3 -12 -17   10.09    4.52   0
  -3 -11 -15   20.14    4.73   0
  -3 -11 -14  256.70    7.27   0
  -3 -10 -13   52.18    4.95   0
  -3  -9 -11   18.32    5.27   0
  -3  -4  -6 1024.25    9.47   0
  -3   0  -4   43.17    9.16   0
  -3   1  -4  297.67    7.98   0
  -3   2  -4  108.69    6.70   0
  -3   3  -4   -1.40    7.61   0
  -3   5  -5  110.35    7.69   0
  -3   6  -6  112.08    7.24   0
  -3   7  -8    4.66    4.35   0
  -2 -12 -15    1.10    4.51   0
  -2 -11 -13  156.83    5.32   0
  -2 -10 -11   12.25    5.07   0
  -2  -8  -8   32.75    7.42   0
  -2  -7  -7  369.96    8.49   0
  -2  -6  -6   11.90    8.96   0
  -2   6  -3  104.51    9.42   0
  -2   8  -5  163.24    9.24   0
  -2   9  -7    2.46    7.69   0
  -1 -10 -10   45.24    5.39   0
  -1  -8  -7   11.79    6.99   0
  -1  -7  -6    9.24    5.69   0
  -1  -6  -5 1166.84   10.55   0
  -1  -5  -4  234.08    9.55   0
  -1  -2  -2   74.48    9.40   0
   0 -10  -9    9.79    5.04   0
   0  -7  -5  317.97    8.89   0
   0  -6  -4  851.12   12.46   0
   0  10  -2   12.63   10.97   0
   1 -12 -12    6.04    4.52   0
   1 -11 -10  142.50    5.50   0
   1   4   2   92.72    8.84   0
   1   5   2    1.00    8.31   0
   1   6   2  837.65   12.74   0
   1   9   1  225.37    8.58   0
   2   4   3  213.97    7.57   0
   2   7   3   30.07    8.78   0
   2  10   2   -1.62    5.04   0
   3 -12 -11    4.11    6.37   0
   3 -11  -9    8.08    6.44   0
   3   5   4  611.53    8.52   0
   3   6   4  136.41    9.72   0
   3   7   4  653.00    9.84   0
   3   8   4  132.40    5.85   0
   3  12   2   68.47    7.13   0
   3  13   1   15.61    4.62   0
   4  -6  -2   21.72   10.35   0
   4  -5  -1    9.69    8.69   0
   4   7   5   35.66    5.59   0
   4  11   4   54.83    5.10   0
   5 -10  -7   12.76    9.45   0
   5   4   5   35.22    6.44   0
   5  11   5    2.22    4.81   0
   5  13   4   18.34    4.49   0
   5  14   3   -2.00    4.38   0
   6   1   4   12.31    7.14   0
   6   3   5  204.80    8.23   0
   6   6   6   -1.35    5.23   0
   6   7   6  791.21    8.80   0
   6   9   6  165.19    7.62   0
   6  10   6    4.90    5.16   0
   6  13   5  153.43    5.17   0
   6  14   4   19.35    6.23   0
   6  15   3   10.37    6.28   0
   7  -7  -3   66.03    8.65   0
   7  -1   3    4.36    4.99   0
   7   2   5  484.13    6.47   0
   7   5   6  215.24    7.33   0
   7  12   6   -0.36    6.72   0
   7  14   5   85.47    6.55   0
   8  -1   3  105.16    7.41   0
   8   2   5   -0.69    5.22   0
   8   4   6  532.37    6.33   0
   8   7   7   42.06    5.03   0
   8   8   7   15.50    4.93   0
   8   9   7    5.80    6.86   0
   8  10   7   41.91    6.72   0
   8  11   7   13.64    4.58   0
   8  14   6   80.00    4.70   0
   8  15   5   30.57    6.39   0
   9  -5  -1   16.83    6.39   0
   9  -1   3   61.05    5.23   0
   9   2   5  374.02    7.72   0
   9   4   6  314.58    7.65   0
   9   6   7   19.17    4.77   0
   9   7   7   69.96    6.95   0
   9  12   7   76.94    6.51   0
   9  13   7   49.29    4.55   0
   9  15   6   26.10    4.49   0
  10  -4   0   -0.22    4.40   0
  10  -3   1    2.12    4.54   0
  10  -2   2   55.59    4.82   0
  10   2   5   10.14    4.86   0
  10   4   6   38.18    7.08   0
  10   6   7  133.39    5.15   0
  10  14   7   13.98    4.47   0
  11   2   5   67.21    4.89   0
  11   4   6   54.08    4.71   0
  11   6   7    2.94    4.74   0
  11  10   8   71.19    4.62   0
  11  11   8    6.28    4.36   0
  11  12   8    6.98    4.51   0
  12   0   3   10.76    6.22   0
  12   1   4    6.13    4.41   0
  12   4   6   98.21    4.90   0
  12   6   7   36.04    4.68   0
  12   7   7    2.57    6.38   0
  12  10   8   21.74    4.34   0
  12  11   8   11.49    4.25   0
  12  12   8   16.26    4.26   0
  13   3   5    7.08    4.66   0
  13   5   6   22.55    6.48   0
  13   7   7   54.48    4.77   0
  13  10   8   15.76    4.43   0
  -6  -9 -18   15.54    6.33   0
  -6  -8 -18   21.84    4.53   0
  -6  -8 -17    8.25    4.40   0
  -6  -8 -16   43.91    6.49   0
  -6  -7 -16   44.70    4.66   0
  -6  -7 -15   42.05    4.81   0
  -6  -6 -14   85.86    4.95   0
  -6  -5 -14   19.93    4.79   0
  -6  -5 -13   16.34    4.78   0
  -6  -4 -13   -1.86    4.75   0
  -6  -4 -12   -0.94    6.74   0
  -6  -3 -13   30.09    4.81   0
  -6  -3 -12   49.85    6.89   0
  -6  -2 -13   79.89    4.79   0
  -6  -2 -12   21.61    6.88   0
  -6  -1 -13    7.90    4.65   0
  -6  -1 -12  197.46    7.11   0
  -6   0 -15   26.24    4.70   0
  -6   0 -14   57.07    4.61   0
  -6   0 -13   10.24    6.43   0
  -5 -11 -18   11.46    6.56   0
  -5 -10 -17   33.27    4.71   0
  -5 -10 -16    2.51    6.64   0
  -5  -9 -15    0.76    4.64   0
  -5  -9 -14  167.44    7.22   0
  -5  -8 -13  181.96    5.51   0
  -5  -7 -12   15.63    5.11   0
  -5  -6 -11   -1.35    5.14   0
  -5  -5 -10    8.15    5.19   0
  -5  -3  -9    9.81    5.03   0
  -5   1  -9  397.02    6.36   0
  -5   2  -9    5.97    6.62   0
  -5   3 -11   20.40    4.48   0
  -5   3 -10   40.08    6.48   0
  -4 -11 -16   14.62    4.59   0
  -4 -11 -15   62.23    6.56   0
  -4 -10 -14   38.93    4.97   0
  -4  -9 -12    4.12    5.23   0
  -4  -8 -11   27.17    5.21   0
  -4  -5  -8    7.14    5.82   0
  -4  -4  -7 1257.41   11.10   0
  -4  -1  -6    7.66    5.91   0
  -4   0  -6  402.86    6.55   0
  -4   1  -6   40.48    5.27   0
  -4   2  -6  613.82    8.77   0
  -4   4  -7    1.20    7.01   0
  -4   5  -8   80.87    6.84   0
  -3 -12 -16   10.65    4.55   0
  -3 -10 -12    5.82    5.03   0
  -3  -8  -9   47.96    5.30   0
  -3  -7  -8  400.71    6.29   0
  -3  -6  -7   54.05    5.82   0
  -3  -3  -5   26.22    6.56   0
  -3   7  -7  117.57    6.99   0
  -2 -13 -16    5.15    6.58   0
  -2 -12 -14   69.24    4.92   0
  -2 -11 -12    7.71    4.93   0
  -2  -9  -9    6.81    5.03   0
  -2  -5  -5   21.82    6.63   0
  -2  -2  -3   62.31   11.24   0
  -2   2  -2   86.17    8.73   0
  -2   3  -2  603.36   12.64   0
  -1 -13 -15    8.79    4.60   0
  -1 -12 -13  114.74    5.19   0
  -1 -11 -11   51.85    5.08   0
  -1  -9  -8  185.00    5.84   0
   0 -13 -14   10.58    6.44   0
   0 -12 -12   57.55    4.82   0
   0 -11 -10   26.23    6.85   0
   0  -8  -6  168.33    5.87   0
   0  -5  -3  704.26   12.17   0
   0   9  -1    0.58   10.01   0
   1 -10  -8   62.13    5.12   0
   1  11  -1   13.06    8.30   0
   2 -12 -11    0.93    4.56   0
   2 -11  -9  143.55    7.07   0
   2  -9  -6  430.40    9.77   0
   2   1   2  351.48   12.97   0
   2   5   3  109.16    6.53   0
   2   6   3  901.59    9.96   0
   2  11   1   76.59    7.43   0
   2  12   0   63.17    6.97   0
   3  -2   1 3095.06   19.34   0
   3   2   3  677.52   11.05   0
   3  10   3  713.17    9.51   0
   3  14  -1    8.88    6.35   0
   4 -10  -7   13.99    8.24   0
   4   3   4   84.43    7.05   0
   4  10   4  165.76    7.67   0
   4  12   3   41.11    6.88   0
   4  13   2   -1.39    6.66   0
   4  14   1   -3.42    6.07   0
   5  -7  -3  824.40   17.06   0
   5  -3   1  459.73    7.76   0
   5   0   3   -4.47    8.09   0
   5   2   4   83.37    9.38   0
   5   5   5  202.56    6.84   0
   5   9   5  333.66    8.10   0
   5  10   5   63.90    5.46   0
   5  12   4  229.51    7.61   0
   6  -7  -3   59.66    9.16   0
   6  -2   2  119.20    5.65   0
   6   8   6   78.51    5.18   0
   6  12   5   72.07    4.86   0
   7  -2   2   78.94    7.32   0
   7   1   4    5.81    7.20   0
   7   3   5   15.51    7.22   0
   7   6   6  661.65    6.59   0
   7  11   6   92.87    5.12   0
   7  15   4   36.32    4.51   0
   8  -6  -2   -2.64    6.53   0
   8  -5  -1   16.44    6.55   0
   8  -3   1   19.23    6.93   0
   8  -2   2    4.02    4.94   0
   8   1   4   43.01    7.25   0
   8   5   6    0.91    5.02   0
   8  13   6   10.03    4.58   0
   9  -4   0   98.56    5.21   0
   9  -3   1  127.32    5.51   0
   9  -2   2   97.78    5.19   0
   9   1   4  479.51    8.26   0
   9   5   6  103.70    7.27   0
   9   8   7   79.70    4.91   0
   9   9   7  144.35    5.13   0
   9  10   7  105.75    4.87   0
   9  11   7    9.75    4.52   0
   9  14   6    1.60    4.40   0
  10   1   4   31.35    4.75   0
  10   5   6  152.60    7.34   0
  10   7   7   14.24    4.69   0
  10   8   7  453.42    5.68   0
  10   9   7    4.63    6.25   0
  10  10   7   35.49    6.41   0
  10  11   7   -5.28    6.47   0
  10  12   7   34.64    4.42   0
  10  13   7    8.79    4.48   0
  11   0   3   50.18    6.70   0
  11   1   4   55.38    4.85   0
  11   3   5   17.64    6.66   0
  11   5   6   34.45    6.80   0
  11   7   7   10.80    4.80   0
  11   8   7  247.95    5.20   0
  11   9   7   19.79    6.38   0
  11  12   7   -3.69    6.41   0
  11  13   7    1.72    4.47   0
  12   3   5   55.76    4.79   0
  12   5   6   50.95    4.86   0
  12   8   7    6.99    4.59   0
  12   9   7   69.44    6.39   0
  12  12   7    8.04    6.35   0
  13   4   5   62.52    6.69   0
  13   6   6   19.11    6.45   0
  13   8   7    1.95    4.45   0
  13   9   7   10.67    4.73   0
  13  10   7   -2.20    6.10   0
  -7  -6 -17    9.05    6.42   0
  -7  -5 -17   21.80    4.67   0
  -7  -5 -16   34.24    6.43   0
  -7  -4 -16   30.83    6.49   0
  -7  -3 -16   -5.06    6.38   0
  -6 -10 -18   -6.64    6.45   0
  -6  -9 -17   19.94    4.46   0
  -6  -9 -16   28.00    6.40   0
  -6  -8 -15   82.49    4.91   0
  -6  -7 -14   94.02    4.75   0
  -6  -7 -13   -5.39    6.78   0
  -6  -6 -13   11.09    4.76   0
  -6  -5 -12   22.47    4.83   0
  -6  -4 -11  109.66    7.25   0
  -6  -3 -11   26.83    5.18   0
  -6  -2 -11   27.64    5.00   0
  -6  -1 -11   21.86    6.73   0
  -6   0 -12   70.83    4.95   0
  -6   0 -11   15.45    6.66   0
  -6   1 -14   31.59    4.59   0
  -6   1 -13    6.63    4.42   0
  -6   1 -12   29.78    6.50   0
  -5 -11 -17    4.72    4.53   0
  -5 -10 -15   14.64    4.70   0
  -5  -9 -13   69.02    7.07   0
  -5  -8 -12   15.96    4.91   0
  -5  -7 -11  266.69    5.77   0
  -5  -6 -10  156.40    5.47   0
  -5  -5  -9  243.08    7.80   0
  -5  -4  -9   87.04    5.29   0
  -5  -3  -8   90.59    7.55   0
  -5  -2  -8   85.22    5.37   0
  -5  -1  -8   39.98    5.25   0
  -5   0  -8  243.32    6.00   0
  -5   1  -8 1563.53   10.65   0
  -5   4 -12    7.61    4.47   0
  -5   4 -11   57.10    6.59   0
  -4 -12 -17    3.49    4.52   0
  -4 -12 -16   63.13    6.71   0
  -4 -11 -14   47.12    6.89   0
  -4 -10 -13    6.82    4.80   0
  -4  -9 -11   27.49    7.23   0
  -4  -8 -10   73.63    5.38   0
  -4  -7  -9   45.45    5.06   0
  -4  -6  -8   24.30    7.68   0
  -4  -2  -6  417.63    7.50   0
  -4   3  -6  109.05    7.36   0
  -4   6 -10   23.82    4.56   0
  -4   6  -9   45.28    6.44   0
  -3 -12 -15   68.03    4.75   0
  -3 -11 -13    6.50    4.75   0
  -3 -10 -11    4.11    7.27   0
  -3  -9 -10  118.86    5.55   0
  -3  -5  -6 1750.69   10.80   0
  -3  -1  -4  418.52    7.86   0
  -3   4  -4   35.03    7.44   0
  -2 -13 -15   13.14    6.66   0
  -2 -12 -13   13.78    6.81   0
  -2 -10 -10  544.60    6.85   0
  -2  -4  -4 1145.65   10.19   0
  -2   1  -2  638.43    9.89   0
  -2   4  -2  238.82   10.24   0
  -1 -13 -14    7.02    6.49   0
  -1 -12 -12   16.49    6.70   0
  -1 -10  -9  525.28    7.12   0
  -1  -4  -3 1414.61   11.99   0
  -1   0  -1 2202.01   21.25   0
   0  -9  -7  275.57    6.48   0
   1 -13 -13    0.72    4.61   0
   1 -12 -11    0.83    4.57   0
   1 -11  -9    6.51    6.66   0
   1  10   0  217.46    8.83   0
   2  -1   1 1156.85   15.24   0
   2   9   2   17.68    7.18   0
   2  13  -2    6.93    7.77   0
   3 -10  -7  133.25    7.82   0
   3  11   2   29.22    7.16   0
   4  -1   2  188.38    7.89   0
   4   1   3  398.11   10.28   0
   4   4   4  193.97   10.25   0
   4   9   4  548.85    8.35   0
   5  -4   0 1260.98   12.66   0
   5   6   5   53.22    6.35   0
   5   7   5  146.20    5.66   0
   5   8   5  647.13    6.91   0
   5  13   3    1.64    6.63   0
   5  14   2   21.27    6.29   0
   6  -4   0   46.16    7.38   0
   6  -3   1  526.94    7.65   0
   6   0   3   78.91    7.48   0
   6   4   5 1197.69    8.54   0
   6  11   5   74.52    5.07   0
   6  13   4   39.54    4.66   0
   6  14   3   -7.77    6.24   0
   6  15   2   -0.91    6.29   0
   7  -6  -2  144.54    7.66   0
   7  -5  -1   53.07    6.97   0
   7  -4   0  151.71    7.71   0
   7  -3   1  260.08    8.15   0
   7   7   6   28.97    5.19   0
   7   8   6   74.00    5.09   0
   7   9   6  130.70    5.28   0
   7  10   6  279.11    5.94   0
   7  13   5    4.72    4.68   0
   7  14   4    0.90    6.29   0
   7  15   3    5.96    6.36   0
   8  -4   0    9.40    6.83   0
   8   3   5  358.20    5.93   0
   8   6   6  106.58    5.13   0
   8   7   6  196.44    7.46   0
   8  11   6   -2.58    6.82   0
   8  12   6  221.42    5.37   0
   8  14   5   -0.14    4.29   0
   8  15   4   10.13    6.01   0
   9   3   5  537.63    6.64   0
   9   6   6  461.28    7.88   0
   9  12   6   16.15    6.51   0
   9  13   6  105.64    4.71   0
   9  15   5    3.88    4.52   0
  10   0   3   15.64    4.95   0
  10   3   5  427.80    6.26   0
  10   6   6    5.91    6.79   0
  10  13   6   12.56    6.26   0
  10  14   6   13.78    4.47   0
  11  -3   0   -0.02    6.44   0
  11  -2   1    1.92    6.28   0
  11  -1   2   34.07    4.78   0
  11   2   4   43.67    6.84   0
  11   6   6   19.28    6.31   0
  11  10   7    7.62    4.38   0
  11  11   7   33.72    4.59   0
  12   1   3   43.99    6.60   0
  12   2   4   80.11    4.83   0
  12   4   5   30.29    4.81   0
  12   6   6   39.20    4.51   0
  12   7   6   51.33    6.52   0
  12  10   7    8.52    4.25   0
  12  11   7  137.96    5.02   0
  13   3   4   38.67    6.57   0
  13   5   5   47.08    6.53   0
  13   7   6    6.38    4.63   0
  13   8   6   18.49    6.48   0
  -7  -8 -17    8.42    4.54   0
  -7  -7 -17   39.99    4.80   0
  -7  -7 -16    1.15    4.41   0
  -7  -6 -16   -9.00    4.68   0
  -7  -6 -15   15.35    4.77   0
  -7  -5 -15   89.61    4.79   0
  -7  -5 -14  145.33    7.20   0
  -7  -4 -15   24.46    4.49   0
  -7  -4 -14  141.57    5.02   0
  -7  -3 -15   37.25    4.75   0
  -7  -3 -14   -3.32    4.57   0
  -7  -2 -15   14.90    4.54   0
  -7  -2 -14  128.70    6.69   0
  -7  -1 -15  117.88    6.87   0
  -6 -10 -17   -3.03    4.61   0
  -6 -10 -16   70.09    4.85   0
  -6  -9 -15  177.19    5.06   0
  -6  -8 -14   11.75    4.75   0
  -6  -8 -13  278.84    7.46   0
  -6  -7 -12  484.09    8.05   0
  -6  -6 -12  147.25    5.43   0
  -6  -5 -11   36.18    5.16   0
  -6  -3 -10   54.42    5.49   0
  -6  -2 -10    9.13    5.17   0
  -6  -1 -10  339.63    6.01   0
  -6   0 -10  266.02    7.58   0
  -6   1 -11   55.06    4.85   0
  -6   2 -13    8.55    4.46   0
  -6   2 -12   47.04    6.48   0
  -5 -12 -17   30.59    6.63   0
  -5 -11 -16   85.39    4.90   0
  -5 -11 -15   13.82    6.54   0
  -5 -10 -14   51.31    4.99   0
  -5  -9 -12   22.32    7.09   0
  -5  -8 -11   26.39    5.08   0
  -5  -7 -10  256.13    7.85   0
  -5  -4  -8  128.07    7.79   0
  -5   2  -8   -3.50    5.12   0
  -5   3  -9   65.91    5.01   0
  -5   4 -10   45.62    4.67   0
  -4 -12 -15    7.32    4.66   0
  -4 -11 -13   65.29    6.99   0
  -4 -10 -12    5.39    5.01   0
  -4  -5  -7   99.99    6.45   0
  -4  -3  -6  521.65    7.84   0
  -4   0  -5    2.72    8.52   0
  -4   1  -5  542.43    9.23   0
  -4   4  -6  153.69    7.47   0
  -4   5  -7    4.54    6.58   0
  -3 -13 -16   36.99    4.66   0
  -3 -12 -14   14.66    4.69   0
  -3 -11 -12   67.03    4.99   0
  -3  -8  -8  261.40    7.91   0
  -3  -4  -5   16.84    6.74   0
  -3  -2  -4  351.66    7.70   0
  -3   6  -5  168.09    8.06   0
  -3   8  -8   30.66    6.52   0
  -2 -13 -14   16.84    6.43   0
  -2 -11 -11   68.63    5.29   0
  -2  -8  -7  463.05    8.43   0
  -2  -7  -6  174.85    8.49   0
  -2   9  -6   47.36    8.29   0
  -1 -11 -10  127.43    5.52   0
   0 -13 -13   31.74    4.50   0
   0 -12 -11   -5.28    4.46   0
   0 -10  -8  133.23    5.55   0
   1  -8  -5   65.20    7.56   0
   1  -7  -4    2.96    7.11   0
   1  -6  -3  243.36   11.68   0
   1   8   1  168.31    8.37   0
   2 -10  -7    9.24    6.78   0
   3 -12 -10    1.71    6.48   0
   3   0   2    3.06    6.11   0
   3   3   3  951.51   11.22   0
   3   9   3  176.48    5.72   0
   3  12   1   67.25    6.86   0
   3  13   0   62.50    6.85   0
   4   5   4    6.46    6.93   0
   4   6   4 1075.45   11.08   0
   4   7   4   23.88    7.91   0
   4   8   4   17.42    5.13   0
   4  11   3   66.12    5.44   0
   4  14   0   -3.54    6.33   0
   5  -6  -2   84.85    8.28   0
   5  -5  -1  108.74    7.96   0
   5  -1   2  297.86    8.96   0
   5   3   4    2.82    6.68   0
   5  11   4   65.26    5.36   0
   6  -6  -2   17.08    7.06   0
   6  -5  -1   90.67    7.69   0
   6   2   4  142.65    5.86   0
   6   5   5   13.86    5.68   0
   6   6   5  993.27    9.47   0
   6   9   5   51.38    7.31   0
   6  10   5  159.10    5.49   0
   6  12   4   17.68    7.03   0
   7  -9  -6    8.29    8.91   0
   7   0   3  150.21    5.47   0
   7   2   4  297.88    8.01   0
   7   4   5  159.37    5.46   0
   7  11   5   55.55    6.99   0
   7  12   5   75.79    5.05   0
   8   0   3   -6.61    5.02   0
   8   2   4  291.70    8.06   0
   8   4   5  125.39    5.49   0
   8   8   6   15.17    4.85   0
   8   9   6   69.32    5.04   0
   8  10   6  392.08    5.92   0
   8  13   5   14.17    4.50   0
   9   0   3   12.76    5.01   0
   9   2   4  112.86    7.52   0
   9   4   5   33.10    5.35   0
   9   7   6  148.47    5.32   0
   9   8   6  184.35    5.39   0
   9   9   6   37.61    6.74   0
   9  10   6  153.05    5.11   0
   9  11   6   55.15    4.87   0
   9  14   5  116.52    4.91   0
  10  -5  -2   29.78    6.60   0
  10  -2   1  184.82    7.16   0
  10  -1   2   36.20    4.99   0
  10   2   4   70.24    5.19   0
  10   4   5   69.24    5.34   0
  10   7   6  263.04    5.46   0
  10   8   6   19.35    6.70   0
  10  11   6   35.47    6.23   0
  10  12   6   20.13    4.55   0
  10  14   5    5.04    6.34   0
  11   1   3   23.09    6.59   0
  11   4   5  117.87    5.22   0
  11   7   6  118.98    5.16   0
  11   8   6  124.84    6.93   0
  11  11   6   18.62    6.31   0
  11  12   6   30.68    4.61   0
  11  13   6    9.59    4.36   0
  12  -1   1   45.98    6.67   0
  12   0   2   13.17    4.59   0
  12   3   4  156.70    5.30   0
  12   5   5   22.18    4.60   0
  12   8   6    7.86    4.62   0
  12   9   6   63.98    6.48   0
  12  10   6   68.66    6.40   0
  12  11   6  132.05    6.78   0
  12  12   6   17.22    4.61   0
  13   4   4   22.17    6.72   0
  13   6   5   -0.62    6.25   0
  13   9   6    5.37    4.36   0
  13  10   6    6.64    4.26   0
  -7  -9 -17   14.95    4.70   0
  -7  -9 -16   92.21    6.46   0
  -7  -8 -16   73.51    4.61   0
  -7  -8 -15    4.43    4.53   0
  -7  -7 -15   13.89    4.77   0
  -7  -7 -14   92.26    6.79   0
  -7  -6 -14   29.19    4.76   0
  -7  -6 -13   -5.46    6.69   0
  -7  -5 -13   58.77    4.70   0
  -7  -4 -13    1.44    4.75   0
  -7  -3 -13   57.51    4.79   0
  -7  -3 -12   90.10    6.96   0
  -7  -2 -13    4.28    4.50   0
  -7  -2 -12  143.90    6.99   0
  -7  -1 -14   44.66    4.69   0
  -7  -1 -13   56.26    6.66   0
  -7   0 -14   20.13    6.40   0
  -6 -11 -17   21.42    4.68   0
  -6 -11 -16   34.07    6.49   0
  -6 -10 -15   13.50    4.78   0
  -6  -9 -14    2.89    4.71   0
  -6  -9 -13  459.65    7.86   0
  -6  -8 -12  319.20    7.76   0
  -6  -6 -11   27.13    5.01   0
  -6  -5 -10   39.18    7.32   0
  -6  -4 -10   52.32    5.21   0
  -6  -2  -9  513.10    8.53   0
  -6  -1  -9  160.75    8.02   0
  -6   1 -10  153.63    5.31   0
  -6   2 -11    2.05    4.49   0
  -6   3 -12   16.37    6.41   0
  -5 -12 -16   26.52    4.62   0
  -5 -11 -14  259.89    7.28   0
  -5 -10 -13  145.76    5.60   0
  -5  -6  -9   31.30    5.19   0
  -5  -5  -8   -3.01    7.51   0
  -5  -3  -7  499.38    9.12   0
  -5  -2  -7  348.81    6.27   0
  -5  -1  -7  131.99    5.67   0
  -5   0  -7 1863.01    9.76   0
  -5   1  -7   99.40    5.46   0
  -5   3  -8   49.60    5.13   0
  -5   4  -9  168.40    7.08   0
  -5   5 -11   82.83    6.73   0
  -4 -13 -16   19.54    4.76   0
  -4 -12 -14   33.71    6.63   0
  -4 -10 -11   52.34    7.38   0
  -4  -9 -10  214.27    5.83   0
  -4  -8  -9  393.84    6.07   0
  -4  -7  -8  388.15    6.22   0
  -4  -4  -6  170.39    7.36   0
  -4  -1  -5  531.37    8.02   0
  -4   2  -5    0.99    5.03   0
  -4   6  -8   24.69    6.48   0
  -3 -13 -15   55.06    4.81   0
  -3 -12 -13   82.64    5.12   0
  -3 -11 -11   67.12    7.22   0
  -3 -10 -10   13.14    5.11   0
  -3  -9  -9  205.30    5.96   0
  -3  -7  -7  337.14    6.26   0
  -3  -6  -6 1581.85   10.17   0
  -3   5  -4   40.00    7.26   0
  -3   7  -6    1.58    6.54   0
  -2 -12 -12   31.86    4.97   0
  -2 -10  -9   60.31    5.67   0
  -2  -9  -8  117.53    5.32   0
  -2  -6  -5  177.89    7.20   0
  -2   0  -2  412.71    9.80   0
  -1 -13 -13   -4.24    4.65   0
  -1 -12 -11    8.98    6.72   0
  -1  -9  -7   78.29    7.32   0
  -1  -8  -6  314.31    6.39   0
  -1  -7  -5  103.06    8.44   0
   0 -13 -12    4.80    6.23   0
   0 -11  -9   59.69    7.20   0
   0  -4  -2   41.11    8.62   0
   0   7   0  257.00   11.09   0
   1 -13 -12   31.05    4.72   0
   1 -12 -10   14.17    6.56   0
   1  -9  -6  236.73    8.46   0
   1  12  -3    7.74    8.84   0
   2 -12 -10   97.65    5.31   0
   2   2   2  537.57   13.45   0
   2   8   2   10.67    7.44   0
   2  10   1  471.61    9.23   0
   3   8   3  154.66    5.98   0
   4  -2   1  382.68   11.17   0
   4   2   3  547.97   10.56   0
   4  10   3   20.52    7.57   0
   4  12   2  101.34    5.31   0
   4  13   1   90.81    6.94   0
   5   1   3  165.88    6.98   0
   5   4   4  256.59    7.52   0
   5  10   4   30.00    5.16   0
   5  12   3    3.15    4.74   0
   5  13   2   45.15    6.51   0
   5  14   1   29.83    6.18   0
   6  -1   2   61.32    7.30   0
   6   3   4   26.17    5.58   0
   6   7   5  316.74    6.01   0
   6   8   5  472.79    6.38   0
   6  13   3   65.34    6.72   0
   6  14   2    8.32    6.22   0
   7  -1   2    5.36    7.38   0
   7   5   5  463.70    6.38   0
   7   6   5   23.93    5.22   0
   7   9   5  242.83    8.10   0
   7  10   5  139.05    5.46   0
   7  13   4   15.67    4.81   0
   7  14   3   42.68    6.44   0
   7  15   2    0.33    6.25   0
   8  -8  -5    4.05    6.37   0
   8  -1   2   31.73    7.55   0
   8   5   5  178.88    5.46   0
   8  11   5  324.37    7.47   0
   8  12   5    9.44    4.62   0
   8  14   4   55.46    4.65   0
   8  15   3   18.25    4.34   0
   9  -6  -3   24.46    6.46   0
   9  -2   1  135.26    7.36   0
   9  -1   2  192.19    5.77   0
   9   5   5  168.79    5.45   0
   9  12   5  108.97    6.67   0
   9  13   5   14.33    4.49   0
   9  14   4   15.49    6.26   0
  10  -4  -1   55.20    4.96   0
  10  -3   0   31.91    4.77   0
  10   1   3  301.89    5.98   0
  10   3   4   11.07    6.92   0
  10   5   5   61.65    4.91   0
  10   9   6  170.93    5.09   0
  10  10   6   11.71    4.67   0
  10  13   5   29.32    4.64   0
  11   0   2   19.81    4.73   0
  11   3   4  146.71    5.21   0
  11   5   5   19.52    4.85   0
  11   6   5   21.07    6.72   0
  11   9   6   13.22    4.68   0
  11  10   6   63.27    4.71   0
  11  13   5    7.55    6.19   0
  12   2   3    9.82    4.62   0
  12   4   4    7.97    6.59   0
  12   6   5   15.28    4.65   0
  12   7   5   19.49    6.55   0
  13   3   3   15.88    6.36   0
  13   5   4   13.43    6.64   0
  13   7   5   62.51    4.96   0
  13   8   5   16.50    6.34   0
  -8  -8 -17   56.37    6.30   0
  -8  -7 -17   14.52    4.65   0
  -8  -7 -16   11.86    6.37   0
  -8  -6 -16   -3.62    4.54   0
  -8  -5 -16   11.59    4.61   0
  -8  -5 -15   12.46    6.53   0
  -8  -4 -16    8.41    4.57   0
  -8  -4 -15  132.17    6.76   0
  -7 -10 -17   24.93    4.73   0
  -7 -10 -16   -2.01    6.37   0
  -7  -9 -15   23.37    4.66   0
  -7  -8 -14   91.74    4.86   0
  -7  -7 -13  223.09    5.27   0
  -7  -6 -12  109.97    7.22   0
  -7  -5 -12   -0.45    4.74   0
  -7  -4 -12   90.76    4.87   0
  -7  -3 -11  110.32    7.18   0
  -7  -2 -11  258.66    7.41   0
  -7  -1 -12  118.10    5.02   0
  -7   0 -13   46.58    4.53   0
  -7   0 -12   -1.51    6.42   0
  -6 -12 -17    3.51    4.58   0
  -6 -11 -15   85.81    4.90   0
  -6 -10 -14  106.50    4.84   0
  -6  -7 -11  648.78    6.55   0
  -6  -6 -10   -1.55    5.26   0
  -6  -4  -9  353.47    6.07   0
  -6  -3  -9   16.99    5.21   0
  -6   0  -9  134.37    5.50   0
  -6   1  -9   14.67    6.92   0
  -6   2 -10    5.66    4.73   0
  -6   3 -11   22.26    6.18   0
  -5 -12 -15   26.30    4.51   0
  -5 -11 -13   34.60    6.92   0
  -5 -10 -12   87.92    5.17   0
  -5  -9 -11   55.53    5.15   0
  -5  -8 -10   37.35    5.26   0
  -5  -7  -9  339.94    5.89   0
  -5  -4  -7   53.29    8.16   0
  -5   2  -7  954.64    8.10   0
  -5   4  -8   23.69    6.81   0
  -5   5 -10   33.92    4.70   0
  -4 -13 -15   73.26    4.87   0
  -4 -12 -13   35.68    6.93   0
  -4 -11 -12   15.43    5.08   0
  -4  -6  -7  535.79    7.02   0
  -4  -2  -5   33.13    7.11   0
  -4   3  -5  423.33    7.06   0
  -4   7  -9    1.08    6.30   0
  -3 -13 -14   70.03    4.98   0
  -3 -12 -12   15.26    7.02   0
  -3  -5  -5  673.48   11.22   0
  -3  -3  -4  936.82    9.35   0
  -3   0  -3  565.81   10.62   0
  -3   1  -3  386.92    8.29   0
  -3   2  -3  544.95    9.24   0
  -3   8  -7    7.43    6.41   0
  -2 -13 -13   56.92    4.84   0
  -2 -11 -10   12.38    4.97   0
  -2  -5  -4  149.62    9.52   0
  -2  -3  -3   92.26    7.45   0
  -1 -10  -8  160.66    6.06   0
  -1  -6  -4   40.34   10.13   0
   0 -12 -10   26.07    6.88   0
   1 -10  -7   26.09    7.09   0
   2  -4  -1   63.42   14.99   0
   2  11   0   20.94    6.84   0
   2  12  -1    7.84    6.51   0
   3 -11  -8   86.06    8.91   0
   3  -3   0   82.85   10.11   0
   3   4   3 1428.08   10.67   0
   3   5   3    1.10    6.52   0
   3   6   3  952.42    9.62   0
   3   7   3 1232.43    9.78   0
   3  10   2   24.68    5.13   0
   3  13  -1   -3.82    7.78   0
   4   0   2  388.42   10.69   0
   5   5   4   35.79    6.71   0
   5   6   4  470.44    9.42   0
   5   7   4   14.26    7.56   0
   5   8   4  171.75    7.64   0
   5   9   4   81.71    5.48   0
   5  11   3   11.57    7.12   0
   6   1   3  412.29    6.65   0
   6   4   4  230.88    9.12   0
   6  10   4   32.93    7.12   0
   6  11   4   16.21    4.97   0
   7   1   3    3.43    5.26   0
   7   3   4  557.73    6.76   0
   7   7   5   44.09    5.15   0
   7   8   5  215.29    5.81   0
   7  12   4   12.68    4.87   0
   8  -2   1   14.08    7.21   0
   8   1   3   25.63    5.18   0
   8   3   4  241.80    5.67   0
   8   6   5  139.49    5.57   0
   8   7   5   -4.55    5.09   0
   8   8   5  131.33    7.32   0
   8   9   5   21.38    4.93   0
   8  10   5   63.85    5.09   0
   8  13   4   26.26    4.56   0
   8  14   3    5.01    6.24   0
   9  -5  -2    7.53    6.51   0
   9  -4  -1   46.86    6.82   0
   9  -3   0  120.41    5.35   0
   9   1   3    0.98    5.16   0
   9   3   4   37.98    5.27   0
   9   6   5  107.94    5.31   0
   9   7   5  273.26    7.51   0
   9   8   5    2.71    6.98   0
   9   9   5  106.94    6.87   0
   9  10   5   46.09    6.74   0
   9  11   5   46.91    4.82   0
   9  13   4   51.77    6.58   0
  10   0   2   69.71    5.12   0
  10   4   4    4.84    7.31   0
  10   6   5  301.41    5.59   0
  10   7   5   -3.29    4.84   0
  10   8   5   41.49    6.92   0
  10  10   5  125.61    6.84   0
  10  11   5   16.29    4.53   0
  10  12   5   11.98    4.48   0
  10  14   4   70.71    4.69   0
  11  -3  -1   70.34    6.75   0
  11  -2   0   42.68    6.60   0
  11  -1   1    3.35    4.54   0
  11   2   3  100.05    5.14   0
  11   4   4  108.07    5.13   0
  11   7   5  263.08    5.52   0
  11   8   5   13.43    6.55   0
  11   9   5  280.27    7.18   0
  11  10   5   37.19    6.38   0
  11  11   5   39.91    6.53   0
  11  12   5   18.03    4.51   0
  12   0   1   12.41    6.50   0
  12   1   2   11.15    4.61   0
  12   3   3    3.98    6.55   0
  12   5   4   31.13    4.69   0
  12   8   5   82.62    4.62   0
  12   9   5   29.78    4.59   0
  12  10   5  112.17    4.77   0
  12  11   5    6.05    4.64   0
  12  12   5   14.49    4.43   0
  13   2   2    6.43    4.57   0
  13   4   3   17.72    6.48   0
  13   6   4   36.46    4.77   0
  13   9   5   19.14    4.61   0
  13  10   5   41.11    4.63   0
  -8  -9 -17   64.99    4.63   0
  -8  -9 -16    0.69    6.26   0
  -8  -8 -16   20.10    4.37   0
  -8  -8 -15  112.62    6.82   0
  -8  -7 -15   52.57    4.79   0
  -8  -6 -15   86.44    4.82   0
  -8  -6 -14   38.50    6.78   0
  -8  -5 -14   55.66    4.80   0
  -8  -4 -14   -3.27    4.48   0
  -8  -3 -15    7.49    4.66   0
  -8  -3 -14   67.76    4.74   0
  -8  -2 -14   10.60    6.28   0
  -7 -11 -17   -2.72    4.70   0
  -7 -11 -16   96.70    4.78   0
  -7 -10 -15   31.92    4.71   0
  -7  -9 -14   39.39    4.73   0
  -7  -8 -13   20.26    4.73   0
  -7  -7 -12  128.05    5.26   0
  -7  -5 -11  199.33    5.54   0
  -7  -4 -11   50.32    5.18   0
  -7  -1 -11    6.16    4.69   0
  -7   0 -11   38.19    6.55   0
  -7   1 -13   -6.39    4.50   0
  -7   1 -12   86.16    6.58   0
  -6 -12 -16   46.49    4.71   0
  -6 -11 -14    8.44    4.78   0
  -6 -10 -13    6.37    4.98   0
  -6  -9 -12    4.99    5.10   0
  -6  -8 -11  341.44    5.95   0
  -6  -7 -10  166.32    5.55   0
  -6  -5  -9   10.19    5.27   0
  -6  -3  -8   42.51    7.21   0
  -6  -2  -8  581.68    6.94   0
  -6  -1  -8  452.60    6.71   0
  -6   0  -8  181.93    7.60   0
  -6   2  -9  338.93    7.71   0
  -6   3 -10    0.33    6.36   0
  -5 -13 -16   11.45    4.64   0
  -5 -12 -14    7.68    4.63   0
  -5 -10 -11   58.31    7.34   0
  -5  -9 -10  215.00    7.97   0
  -5  -6  -8  706.80    6.95   0
  -5  -2  -6   67.37    8.30   0
  -5  -1  -6    6.91    5.31   0
  -5   0  -6   10.37    5.33   0
  -5   1  -6  562.88    8.64   0
  -5   3  -7  104.43    5.53   0
  -5   5  -9   86.44    4.96   0
  -4 -13 -14   12.11    6.57   0
  -4 -11 -11   34.89    7.01   0
  -4 -10 -10  139.74    5.48   0
  -4  -9  -9  192.19    5.84   0
  -4  -8  -8  338.67    6.14   0
  -4  -5  -6 1743.44   10.29   0
  -4  -3  -5  394.21    8.21   0
  -4   4  -5   43.32    7.33   0
  -4   5  -6  122.93    5.60   0
  -4   6  -7   47.98    5.11   0
  -3 -14 -15    1.33    4.55   0
  -3 -13 -13    5.44    6.69   0
  -3 -10  -9  355.33    8.44   0
  -3  -9  -8  215.62    5.98   0
  -3  -8  -7  175.65    7.85   0
  -3  -1  -3    7.32    9.32   0
  -3   3  -3  133.06    6.70   0
  -2 -14 -14   19.56    6.59   0
  -2 -12 -11   31.15    4.81   0
  -2  -1  -2  348.27   10.15   0
  -2   5  -2   88.83    8.20   0
  -2   8  -4   42.48   10.38   0
  -1 -13 -12    9.51    4.70   0
  -1 -11  -9    5.37    5.15   0
  -1  -3  -2   -0.64    8.15   0
   0  -9  -6    9.23    7.22   0
   0  -8  -5  328.29    8.99   0
   1 -13 -11   -1.12    6.37   0
   1   1   1  155.68    8.37   0
   1   7   1   29.36    8.27   0
   1   9   0   44.08    7.69   0
   2 -13 -11    7.48    6.53   0
   2 -11  -8    5.63    6.60   0
   2   3   2    7.60   10.67   0
   2   7   2  125.02    6.54   0
   2  13  -3   11.25    6.58   0
   3   1   2   63.30    7.13   0
   3  11   1  404.69    8.58   0
   3  12   0   36.64    6.94   0
   4 -11  -8   12.22    9.40   0
   4   3   3   15.65    6.63   0
   4   9   3   82.26    5.56   0
   4  11   2  485.49    8.93   0
   4  14  -1   15.32    4.63   0
   5  -2   1   67.13    5.90   0
   5   2   3  326.01    7.78   0
   5  12   2   22.59    6.85   0
   5  14   0    5.95    6.32   0
   6  -2   1   56.34    5.05   0
   6   5   4  887.21    7.91   0
   6   9   4  117.95    5.64   0
   6  12   3   -3.04    4.88   0
   6  13   2    1.66    6.51   0
   6  14   1    9.75    6.48   0
   7  -2   1  310.64    6.63   0
   7   4   4   25.75    5.15   0
   7  10   4   68.86    7.45   0
   7  11   4   30.08    4.93   0
   7  13   3    8.74    4.64   0
   7  14   2   10.09    4.60   0
   8  -7  -4   31.21    6.67   0
   8  -3   0  123.99    5.48   0
   8   4   4    1.65    5.01   0
   8  11   4   87.98    7.18   0
   8  12   4   57.34    4.81   0
   9   0   2   35.58    5.02   0
   9   2   3   95.54    7.69   0
   9   4   4   34.35    5.29   0
   9  12   4  107.45    6.65   0
   9  14   3   11.26    4.46   0
  10  -2   0   46.54    6.86   0
  10  -1   1   68.66    5.06   0
  10   2   3    4.58    4.76   0
  10   5   4   38.38    7.02   0
  10   9   5   23.52    4.55   0
  10  12   4   20.41    6.23   0
  10  13   4   -0.46    4.38   0
  10  14   3   24.65    6.33   0
  11   1   2   61.06    5.00   0
  11   3   3   -4.27    4.67   0
  11   5   4   40.27    4.80   0
  11  12   4   10.82    6.32   0
  11  13   4    5.93    4.44   0
  12  -1   0    0.28    4.64   0
  12   2   2   72.64    6.72   0
  12   4   3   18.57    6.57   0
  12   6   4   20.26    4.74   0
  12   7   4  150.66    6.89   0
  12  12   4  -11.17    6.41   0
  13   3   2   56.16    6.74   0
  13   5   3   11.89    6.57   0
  13   7   4   19.57    4.55   0
  13   8   4   17.17    4.39   0
  13   9   4    4.14    6.31   0
  13  10   4   99.16    6.65   0
  -9  -6 -16   52.57    6.60   0
  -8 -10 -17    2.32    4.42   0
  -8 -10 -16   22.38    4.70   0
  -8  -9 -15  187.92    5.09   0
  -8  -8 -14   74.17    6.61   0
  -8  -7 -14   83.84    4.74   0
  -8  -6 -13   87.58    4.87   0
  -8  -5 -13   25.18    4.59   0
  -8  -4 -13   90.16    4.93   0
  -8  -4 -12   53.75    6.76   0
  -8  -3 -13   56.81    4.62   0
  -8  -2 -13   22.41    4.77   0
  -8  -1 -14   80.09    4.80   0
  -8  -1 -13  125.95    6.62   0
  -7 -12 -16   11.95    6.66   0
  -7 -11 -15    6.22    4.65   0
  -7 -10 -14   62.36    4.78   0
  -7  -9 -13    8.83    4.66   0
  -7  -8 -12   -0.62    4.96   0
  -7  -7 -11   40.00    7.16   0
  -7  -6 -11   30.04    4.98   0
  -7  -5 -10   41.41    7.17   0
  -7  -4 -10  179.51    5.60   0
  -7  -3 -10   62.67    5.30   0
  -7  -2 -10   10.72    4.89   0
  -7  -1 -10    0.87    5.05   0
  -7   0 -10   -4.89    6.72   0
  -7   1 -11   39.94    4.70   0
  -7   2 -12   -6.21    6.19   0
  -6 -13 -16   -6.50    4.50   0
  -6 -12 -15    3.05    4.72   0
  -6 -11 -13  170.56    7.20   0
  -6 -10 -12   66.97    5.22   0
  -6  -9 -11    3.34    4.94   0
  -6  -8 -10  323.61    7.93   0
  -6  -6  -9  106.79    5.29   0
  -6  -4  -8   92.81    5.29   0
  -6   1  -8   98.76    5.50   0
  -6   3  -9   15.66    6.55   0
  -6   4 -11    3.21    4.59   0
  -5 -13 -15   20.88    4.62   0
  -5 -12 -13  272.08    5.72   0
  -5 -11 -12  153.79    5.37   0
  -5  -8  -9   30.89    5.02   0
  -5  -7  -8  115.31    5.50   0
  -5  -5  -7    4.67    5.70   0
  -5  -3  -6  238.63    6.54   0
  -5   2  -6   11.02    5.13   0
  -5   4  -7   58.47    7.12   0
  -5   5  -8   29.85    6.46   0
  -4 -14 -15   26.59    6.74   0
  -4 -12 -12    6.47    4.88   0
  -4  -7  -7  155.87    5.78   0
  -4  -4  -5  963.37   12.09   0
  -4  -1  -4  102.33   10.02   0
  -4   0  -4  224.92    7.50   0
  -4   1  -4   46.66    6.13   0
  -4   2  -4  753.49   10.31   0
  -4   7  -8   92.56    6.90   0
  -3 -14 -14   17.05    6.65   0
  -3 -12 -11  177.73    7.28   0
  -3 -11 -10  222.61    5.85   0
  -3  -7  -6  134.76    5.92   0
  -3  -4  -4   -1.84    6.64   0
  -3   4  -3   26.71    7.53   0
  -3   7  -5  146.87    9.56   0
  -2 -13 -12    7.14    4.72   0
  -2 -11  -9  200.78    7.92   0
  -2 -10  -8  113.39    5.49   0
  -2  -9  -7  500.13    6.98   0
  -2  -8  -6    6.59    5.29   0
  -2   7  -3    9.29   10.14   0
  -1 -14 -13    3.78    6.57   0
  -1 -12 -10    3.18    4.88   0
  -1  -5  -3  989.22   12.39   0
   0 -13 -11   17.78    6.58   0
   0 -10  -7    1.47    7.26   0
   0  -7  -4 1573.87   14.46   0
   1 -11  -8  191.88    7.82   0
   1  11  -2   52.41    8.44   0
   2   4   2   67.45    9.43   0
   2   5   2   16.42    8.90   0
   2   6   2    4.46    7.16   0
   2   9   1   97.64    7.60   0
   3  -1   1  309.41   10.01   0
   3   9   2   16.69    5.23   0
   4  -3   0  310.78    9.83   0
   4   4   3  318.08    7.66   0
   4   7   3  386.81    8.82   0
   4   8   3  193.52    5.97   0
   4  12   1    2.93    4.86   0
   4  13   0    9.84    4.65   0
   5   0   2 1097.82    9.77   0
   5   3   3  298.96   10.24   0
   5  10   3    6.70    5.23   0
   5  13   1    2.06    4.54   0
   6  -3   0    5.09    7.28   0
   6   0   2    2.68    5.49   0
   6   2   3  424.31    6.86   0
   6   6   4  363.91    6.45   0
   6   7   4   -0.06    5.13   0
   6   8   4   19.48    5.18   0
   6  11   3  131.95    5.35   0
   7  -8  -5   17.82    6.62   0
   7  -3   0   49.10    5.59   0
   7   0   2    8.38    4.99   0
   7   2   3  488.14    6.68   0
   7   5   4  552.29    6.59   0
   7   6   4   10.76    5.29   0
   7   7   4  179.10    7.39   0
   7   8   4  310.66    7.89   0
   7   9   4    3.88    4.91   0
   7  12   3   21.54    4.84   0
   8  -6  -3   94.09    5.41   0
   8  -5  -2   43.15    5.07   0
   8  -4  -1  185.83    5.70   0
   8   0   2   78.70    5.47   0
   8   2   3   -2.43    5.30   0
   8   5   4  192.43    5.61   0
   8   6   4   86.53    7.48   0
   8   9   4  195.15    7.48   0
   8  10   4  198.70    5.62   0
   8  13   3   41.67    4.76   0
   8  14   2   27.57    4.48   0
   9  -1   1   30.17    5.38   0
   9   5   4  121.67    5.33   0
   9   6   4  243.62    7.49   0
   9  10   4   46.73    7.01   0
   9  11   4   89.10    5.07   0
   9  13   3   33.96    4.75   0
  10  -5  -3    2.45    4.53   0
  10  -4  -2    4.72    6.37   0
  10  -3  -1   48.27    4.78   0
  10   1   2  132.50    5.55   0
  10   3   3  303.68    5.84   0
  10   6   4   -9.64    4.95   0
  10   7   4   26.26    7.00   0
  10  10   4   31.37    6.69   0
  10  11   4   50.60    4.69   0
  10  13   3   13.43    6.32   0
  11  -1   0   46.72    6.60   0
  11   0   1   16.53    4.80   0
  11   2   2   46.99    7.05   0
  11   4   3   41.96    6.88   0
  11   6   4   31.94    4.74   0
  11   7   4    2.55    4.65   0
  11   8   4   49.63    6.71   0
  11   9   4   17.57    6.76   0
  11  10   4   39.02    4.52   0
  11  11   4    8.57    4.71   0
  11  13   3    9.71    6.34   0
  12   1   1   69.16    4.83   0
  12   3   2    1.28    6.72   0
  12   5   3   35.62    6.71   0
  12   8   4   16.94    4.54   0
  12   9   4   41.51    4.64   0
  12  10   4   -0.76    4.45   0
  12  11   4   28.49    4.56   0
  13   2   1    6.86    4.60   0
  13   4   2   53.58    6.58   0
  13   6   3   25.91    4.56   0
  13   7   3   33.93    6.47   0
  -9  -8 -16   21.12    4.62   0
  -9  -7 -16   18.13    4.63   0
  -9  -7 -15    6.87    6.43   0
  -9  -6 -15   43.70    4.61   0
  -9  -5 -15   73.47    4.63   0
  -9  -4 -15   -0.39    4.52   0
  -8 -11 -16   10.46    4.60   0
  -8 -10 -15    0.26    4.45   0
  -8  -9 -14  104.63    4.90   0
  -8  -8 -13  227.44    5.39   0
  -8  -7 -13   40.42    4.76   0
  -8  -6 -12   86.18    5.00   0
  -8  -5 -12   49.07    4.91   0
  -8  -3 -12   56.65    4.75   0
  -8  -2 -12   43.70    4.61   0
  -8  -1 -12   22.68    6.53   0
  -8   0 -13   12.13    6.49   0
  -7 -12 -15   76.76    6.79   0
  -7 -11 -14   96.60    4.98   0
  -7 -10 -13   18.42    4.93   0
  -7  -9 -12  143.05    5.18   0
  -7  -8 -11   78.27    7.25   0
  -7  -6 -10  285.04    5.66   0
  -7  -4  -9   53.27    7.43   0
  -7  -3  -9   27.21    5.46   0
  -7  -2  -9  216.13    5.91   0
  -7  -1  -9   15.43    6.96   0
  -7   1 -10    1.23    6.66   0
  -7   2 -11   53.58    6.48   0
  -6 -13 -15   64.78    4.78   0
  -6 -12 -14   66.17    4.93   0
  -6  -7  -9   -9.33    5.28   0
  -6  -5  -8   78.13    5.42   0
  -6  -3  -7 1390.53   10.10   0
  -6  -2  -7  178.47    5.87   0
  -6  -1  -7  506.29    6.84   0
  -6   0  -7   51.48    7.50   0
  -6   2  -8  255.74    5.96   0
  -6   4 -10    6.08    4.40   0
  -5 -14 -15   10.14    6.52   0
  -5 -13 -14   37.33    4.82   0
  -5 -11 -11   17.29    7.02   0
  -5 -10 -10   54.11    7.63   0
  -5  -9  -9  292.24    8.23   0
  -5  -6  -7  472.39    6.82   0
  -5  -4  -6  138.20    6.65   0
  -5   3  -6  570.85    9.10   0
  -4 -13 -13   59.86    4.95   0
  -4 -11 -10   20.21    7.19   0
  -4 -10  -9  159.87    7.66   0
  -4  -9  -8  296.46    8.07   0
  -4  -6  -6  578.58    7.57   0
  -4  -2  -4 1060.74   12.05   0
  -4   6  -6  112.36    7.42   0
  -3 -13 -12   43.59    4.89   0
  -3  -6  -5 1039.95    9.39   0
  -3  -2  -3  657.70    8.92   0
  -3   6  -4  135.56    8.23   0
  -2 -14 -13   15.87    4.78   0
  -2 -12 -10   56.22    7.07   0
  -2  -7  -5  200.75    6.70   0
  -2  -4  -3  218.81    7.45   0
  -1 -13 -11   -0.52    4.57   0
  -1  -1  -1  150.58    8.67   0
   0 -11  -8   28.98    7.03   0
   0  11  -4    3.26    7.97   0
   1 -12  -9  102.86    7.28   0
   1  -5  -2  340.10   15.89   0
   1   6   1  252.27   10.89   0
   1  10  -1   51.76    7.36   0
   2 -12  -9   32.46    6.74   0
   2   0   1 1346.95   16.96   0
   2  12  -2   28.65    6.61   0
   3   2   2   10.74    9.60   0
   3   8   2  805.73    9.78   0
   3  13  -2    7.61    6.42   0
   4   1   2  118.60    6.91   0
   4   5   3  278.57    7.90   0
   4   6   3  873.42    8.79   0
   4  10   2  151.03    5.63   0
   5  -3   0  289.83    8.64   0
   5   4   3    1.25   10.29   0
   5   8   3   18.31    7.34   0
   5   9   3  214.28    5.89   0
   5  11   2   15.26    7.23   0
   5  14  -1    5.41    6.28   0
   6   3   3  954.99    8.26   0
   6  10   3  172.59    5.77   0
   6  12   2   -4.11    4.75   0
   6  13   1    3.61    6.48   0
   6  14   0   35.49    6.42   0
   7  -7  -4   70.14    7.10   0
   7  -5  -2   -1.03    6.85   0
   7  -4  -1   17.23    5.17   0
   7   3   3   17.82    7.49   0
   7  11   3  128.85    5.28   0
   7  13   2   25.77    4.72   0
   7  14   1   44.02    4.53   0
   8  -1   1   28.93    5.73   0
   8   1   2   -7.29    7.56   0
   8   3   3  411.69    6.33   0
   8   7   4   12.25    5.13   0
   8   8   4    5.41    5.05   0
   8  12   3  128.27    5.05   0
   8  13   2   16.93    6.42   0
   9  -3  -1   18.34    6.62   0
   9  -2   0   36.14    5.08   0
   9   1   2  395.37    6.61   0
   9   3   3    4.55    5.46   0
   9   7   4   95.73    5.32   0
   9   8   4  142.44    5.29   0
   9   9   4    9.36    5.02   0
   9  12   3   13.26    4.64   0
   9  14   2   -6.40    4.39   0
  10   0   1  120.15    5.40   0
  10   2   2   81.23    7.20   0
  10   4   3   42.23    4.94   0
  10   8   4   -2.40    4.79   0
  10   9   4   72.76    4.99   0
  10  12   3   11.90    4.29   0
  11  -3  -2   59.07    6.83   0
  11  -2  -1   16.97    4.70   0
  11   1   1   12.74    6.79   0
  11   5   3   72.42    4.97   0
  11  12   3   -2.51    4.41   0
  12  -1  -1   15.05    6.57   0
  12   0   0    0.77    4.49   0
  12   2   1   -4.39    6.63   0
  12   4   2  113.09    7.07   0
  12   6   3   45.89    4.85   0
  12   7   3   18.49    6.46   0
  12   8   3   -7.95    6.54   0
  12  10   3   23.73    6.54   0
  12  11   3   -3.23    4.62   0
  12  12   3   13.65    4.37   0
  13   3   1   -0.11    6.75   0
  13   5   2   25.31    4.71   0
  13   8   3   10.50    4.79   0
  13   9   3   31.07    4.50   0
  13  10   3   15.77    4.51   0
  -9 -10 -16   23.21    6.53   0
  -9  -9 -16   19.18    4.40   0
  -9  -9 -15   22.93    6.27   0
  -9  -8 -15   82.98    4.59   0
  -9  -7 -14    4.27    4.64   0
  -9  -6 -14   51.58    4.81   0
  -9  -5 -14   41.46    4.69   0
  -9  -5 -13   28.60    6.56   0
  -9  -4 -14  256.50    5.34   0
  -9  -4 -13    6.33    6.32   0
  -9  -3 -14   14.01    4.57   0
  -8 -12 -16   55.95    4.78   0
  -8 -11 -15   18.98    4.49   0
  -8 -10 -14   91.98    4.84   0
  -8  -9 -13   33.55    4.74   0
  -8  -8 -12   65.30    6.86   0
  -8  -7 -12    3.03    4.68   0
  -8  -6 -11  276.80    7.49   0
  -8  -5 -11   46.36    5.13   0
  -8  -4 -11   90.99    5.13   0
  -8  -3 -11    0.25    4.86   0
  -8  -2 -11  180.55    5.19   0
  -8  -1 -11   54.16    6.56   0
  -8   0 -12   90.44    4.88   0
  -7 -13 -16   83.42    4.83   0
  -7 -12 -14    7.57    6.78   0
  -7 -11 -13   59.31    5.00   0
  -7 -10 -12    3.66    5.06   0
  -7  -9 -11   55.57    7.18   0
  -7  -7 -10   44.21    5.32   0
  -7  -6  -9  143.51    7.49   0
  -7  -5  -9  164.00    5.53   0
  -7   0  -9  129.45    5.54   0
  -7   1  -9  241.31    7.40   0
  -7   2 -10    9.06    6.42   0
  -6 -13 -14   15.04    6.59   0
  -6 -12 -13   -3.47    4.70   0
  -6 -11 -12    7.54    5.01   0
  -6 -10 -11   37.87    5.00   0
  -6  -9 -10  491.19    6.40   0
  -6  -8  -9  784.10    6.98   0
  -6  -6  -8    5.59    5.19   0
  -6  -4  -7  584.08    6.81   0
  -6   1  -7  345.46    6.13   0
  -6   3  -8  104.24    7.09   0
  -6   4  -9    2.77    6.27   0
  -5 -13 -13   27.52    4.95   0
  -5 -12 -12  148.83    5.35   0
  -5  -8  -8   81.43    5.36   0
  -5  -7  -7  603.99    8.66   0
  -5  -5  -6   41.48    6.43   0
  -5  -2  -5  967.38    8.51   0
  -5  -1  -5  120.88    5.89   0
  -5   0  -5  771.21    8.02   0
  -5   1  -5   41.51    5.22   0
  -5   6  -9   40.86    4.89   0
  -4 -14 -14    5.93    4.72   0
  -4 -13 -12    3.17    6.67   0
  -4 -12 -11  219.08    5.75   0
  -4  -8  -7  279.57    6.22   0
  -4  -5  -5  254.24    7.76   0
  -4   3  -4   76.54    5.98   0
  -4   5  -5    7.32    7.14   0
  -4   7  -7    4.35    6.30   0
  -3 -14 -13   34.86    4.63   0
  -3 -12 -10   20.63    7.03   0
  -3 -11  -9    4.91    5.15   0
  -3 -10  -8   31.40    5.21   0
  -3  -9  -7  142.96    5.75   0
  -3   8  -6   87.30    7.44   0
  -2 -13 -11   42.26    4.92   0
  -2  -6  -4   44.34   10.19   0
  -2  -2  -2  520.50   10.52   0
  -1 -14 -12    6.04    6.72   0
  -1 -11  -8   83.65    7.33   0
  -1 -10  -7  604.83    7.79   0
  -1  -9  -6   40.04    5.36   0
  -1  -8  -5   59.77    7.59   0
   0 -14 -12    0.82    6.56   0
   0 -12  -9    6.63    6.76   0
   0  -6  -3  931.67   13.97   0
   0   6   0   13.81   10.48   0
   1  12  -4    3.13    7.77   0
   2   8   1  576.69    9.53   0
   2  10   0  157.17    7.77   0
   2  11  -1   81.74    7.06   0
   3 -12  -9   79.81    8.77   0
   3   7   2    8.38    8.44   0
   3  10   1   11.80    5.23   0
   3  11   0  308.80    8.12   0
   3  12  -1   88.19    6.95   0
   4  -1   1 3003.75   15.58   0
   4   9   2  197.58    7.79   0
   4  11   1  193.20    6.00   0
   4  12   0   29.26    6.55   0
   4  13  -1   37.77    6.51   0
   5  -1   1  220.00    9.46   0
   5   1   2  187.18    7.56   0
   5   5   3  131.10    6.89   0
   5   6   3    5.25    5.87   0
   5   7   3  383.49    6.56   0
   5  12   1   10.84    4.80   0
   5  13   0   21.94    4.70   0
   6  -9  -6   61.61    8.99   0
   6  -4  -1   -2.37    7.29   0
   6  -1   1   33.71    7.45   0
   6   1   2   54.66    8.08   0
   6   4   3  102.56    6.46   0
   6   8   3   88.30    7.38   0
   6   9   3   27.44    5.36   0
   6  11   2   57.11    7.35   0
   7  -6  -3    7.64    5.07   0
   7  -1   1   41.78    5.66   0
   7   1   2   13.12    5.20   0
   7   4   3  143.96    5.82   0
   7  10   3  215.83    5.84   0
   7  12   2  152.17    5.21   0
   7  13   1    5.72    6.47   0
   7  14   0   11.66    6.40   0
   8  -2   0  151.35    8.01   0
   8   4   3  112.26    5.38   0
   8  10   3  188.40    7.58   0
   8  11   3   13.00    4.89   0
   8  14   1   -3.32    4.61   0
   9  -6  -4   21.79    6.68   0
   9  -5  -3   67.14    6.84   0
   9  -4  -2   56.14    5.17   0
   9   0   1    6.83    5.14   0
   9   2   2   34.71    7.56   0
   9   4   3   11.51    5.01   0
   9   5   3   58.51    7.47   0
   9  10   3   -9.40    7.00   0
   9  11   3   95.77    4.93   0
   9  13   2   27.65    4.68   0
   9  14   1    3.89    4.53   0
  10  -1   0   50.33    4.99   0
  10   3   2    5.16    7.13   0
  10   5   3   64.44    5.13   0
  10   6   3   78.83    7.13   0
  10  10   3   25.88    6.61   0
  10  11   3   11.90    4.69   0
  10  13   2   66.85    4.86   0
  11   0   0   23.78    6.72   0
  11   3   2   10.10    4.77   0
  11   4   2   14.91    6.90   0
  11   6   3    1.52    4.67   0
  11   7   3   44.48    4.87   0
  11   8   3   10.20    4.61   0
  11   9   3  131.85    4.92   0
  11  10   3    9.93    4.58   0
  11  11   3   38.73    4.68   0
  12   1   0    7.79    6.45   0
  12   5   2   17.96    4.60   0
  12   9   3    2.34    4.44   0
  13   2   0   -2.84    4.77   0
  13   4   1   43.66    6.90   0
  13   6   2    6.94    4.65   0
  13   7   2   28.51    4.61   0
  13   8   2   24.24    6.38   0
  13   9   2    6.82    6.22   0
  -9 -11 -16   23.39    4.48   0
  -9 -10 -15   78.74    4.59   0
  -9  -9 -14   28.40    4.64   0
  -9  -8 -14   44.40    4.80   0
  -9  -8 -13   51.36    6.59   0
  -9  -7 -13   74.13    4.74   0
  -9  -6 -13    6.08    4.61   0
  -9  -5 -12   22.15    6.63   0
  -9  -4 -12   74.60    6.79   0
  -9  -3 -13   81.25    4.80   0
  -9  -2 -13   28.87    4.63   0
  -8 -12 -15   -4.63    4.63   0
  -8 -11 -14   59.64    4.90   0
  -8 -10 -13   65.14    5.04   0
  -8  -9 -12   19.77    4.79   0
  -8  -7 -11   15.19    4.95   0
  -8  -5 -10   40.20    5.18   0
  -8  -4 -10    6.43    5.09   0
  -8  -3 -10   78.06    5.01   0
  -8  -2 -10  166.22    5.17   0
  -8  -1 -10   -0.40    6.67   0
  -8   0 -11    9.63    4.55   0
  -8   1 -12    0.69    4.42   0
  -7 -13 -15   23.03    4.81   0
  -7 -11 -12  110.03    7.21   0
  -7  -8 -10  191.34    5.68   0
  -7  -7  -9  174.78    7.77   0
  -7  -4  -8  211.39    5.68   0
  -7  -3  -8    6.41    5.53   0
  -7  -2  -8  971.62    7.66   0
  -7  -1  -8   -2.09    5.04   0
  -7   0  -8  138.87    7.45   0
  -7   2  -9    6.84    6.74   0
  -7   3 -11    1.38    4.51   0
  -6 -14 -15   20.89    4.83   0
  -6 -12 -12   99.17    7.00   0
  -6 -11 -11  137.66    5.34   0
  -6 -10 -10   95.50    5.49   0
  -6  -7  -8    0.05    5.10   0
  -6  -5  -7    4.11    5.23   0
  -6  -2  -6  754.42    9.24   0
  -6  -1  -6   46.77    7.42   0
  -6   0  -6  501.36    8.34   0
  -6   2  -7    8.72    5.10   0
  -6   5 -10   15.89    6.47   0
  -5 -14 -14   12.85    4.60   0
  -5 -12 -11   33.76    7.02   0
  -5 -11 -10   56.96    5.23   0
  -5 -10  -9  116.90    7.78   0
  -5  -3  -5  514.74    7.80   0
  -5   2  -5  130.72    5.77   0
  -5   4  -6   88.77    5.44   0
  -5   5  -7   70.79    5.07   0
  -5   6  -8   22.16    6.45   0
  -4 -14 -13   -1.27    4.65   0
  -4  -7  -6  517.60    6.97   0
  -4  -3  -4   83.32    7.28   0
  -4   4  -4   52.83    7.48   0
  -3 -13 -11   40.15    6.67   0
  -3  -8  -6  344.25    6.66   0
  -3  -5  -4  607.98    8.65   0
  -3  -3  -3  916.60    9.60   0
  -3   5  -3    4.58    9.02   0
  -2 -14 -12   43.16    6.54   0
  -2 -10  -7  152.81    8.07   0
  -1 -12  -9  190.21    5.78   0
  -1  -7  -4  310.75    9.76   0
   0 -13 -10    4.09    6.47   0
   0   8  -1  243.55   10.83   0
   1 -13 -10   53.20    6.90   0
   1   5   1  900.79   12.81   0
   1   8   0   94.91    8.04   0
   2  -2   0   78.34    9.35   0
   3  -4  -1  682.32   13.10   0
   3   3   2 1121.41   10.17   0
   3   4   2 2742.36   15.22   0
   3   6   2 1693.73   13.56   0
   4   2   2    4.87    6.49   0
   4   8   2  126.85    7.90   0
   5  -4  -1   38.62    7.83   0
   5  10   2   22.48    5.14   0
   6  -5  -2 1122.79   12.01   0
   6   5   3  367.08    6.80   0
   6   6   3   47.73    5.82   0
   6   7   3 1302.74    8.48   0
   6  12   1  225.47    7.58   0
   6  13   0   14.10    6.56   0
   6  14  -1    9.01    4.47   0
   7  -2   0   12.70    7.62   0
   7   2   2   76.95    7.60   0
   7   5   3   16.15    5.22   0
   7   6   3   51.64    5.17   0
   7   7   3   -1.56    4.98   0
   7   8   3    2.82    5.24   0
   7   9   3   84.52    5.18   0
   7  11   2   71.93    7.12   0
   8  -3  -1  257.83    8.16   0
   8   0   1   55.39    5.41   0
   8   2   2   84.07    5.76   0
   8   5   3   79.18    5.50   0
   8   6   3  125.28    5.58   0
   8   7   3   -2.72    5.27   0
   8   8   3  312.05    5.99   0
   8   9   3   34.39    5.18   0
   8  12   2    3.61    4.71   0
   8  13   1   20.35    4.71   0
   8  14   0    8.95    4.55   0
   9  -1   0  106.99    7.57   0
   9   3   2  336.48    8.07   0
   9   6   3   -8.52    5.17   0
   9   7   3   30.16    5.25   0
   9   8   3  155.56    5.39   0
   9   9   3   54.61    4.86   0
   9  12   2    5.24    4.59   0
   9  13   1   24.27    6.36   0
  10  -5  -4   17.81    6.61   0
  10  -4  -3   13.67    6.49   0
  10  -3  -2  105.25    5.13   0
  10  -2  -1   13.17    4.86   0
  10   1   1   16.96    4.85   0
  10   4   2   30.44    7.35   0
  10   7   3    6.63    5.04   0
  10   8   3   36.43    5.04   0
  10   9   3   12.45    4.73   0
  10  11   2    8.08    6.63   0
  10  12   2   17.79    4.66   0
  10  13   1   -4.28    6.42   0
  11  -2  -2   12.97    6.54   0
  11  -1  -1   19.61    4.68   0
  11   2   1   21.66    4.85   0
  11   5   2   27.82    4.93   0
  11  11   2    4.56    4.63   0
  11  12   2    6.46    4.61   0
  12   0  -1   -2.56    4.56   0
  12   3   1  105.00    5.10   0
  12   4   1    2.76    6.67   0
  12   6   2   -1.42    4.68   0
  12   7   2    6.88    4.54   0
  12   8   2   93.48    4.86   0
  12   9   2   72.57    4.67   0
  12  10   2   -1.44    4.55   0
  12  11   2   38.56    4.78   0
  13   3   0   47.89    5.01   0
  13   5   1   -6.51    4.48   0
  13   6   1   12.64    6.31   0
 -10  -9 -15   22.70    6.36   0
 -10  -8 -15   41.57    4.62   0
 -10  -7 -15   11.71    4.61   0
 -10  -7 -14   81.57    6.46   0
 -10  -6 -14   14.75    6.62   0
 -10  -5 -14   80.23    6.60   0
  -9 -11 -15    5.34    4.73   0
  -9 -10 -14   28.27    4.51   0
  -9  -9 -13   36.59    4.63   0
  -9  -7 -12   11.63    4.73   0
  -9  -6 -12  169.76    5.23   0
  -9  -4 -11  143.38    6.85   0
  -9  -3 -12    6.45    4.67   0
  -9  -2 -12   34.51    4.65   0
  -9  -1 -13    9.43    4.53   0
  -9  -1 -12   78.81    6.56   0
  -8 -13 -15   23.53    6.62   0
  -8 -12 -14   73.90    4.87   0
  -8 -11 -13   57.12    4.64   0
  -8 -10 -12   12.01    4.89   0
  -8  -9 -11   20.91    6.87   0
  -8  -8 -11  200.54    5.45   0
  -8  -7 -10  197.12    7.40   0
  -8  -6 -10   20.12    5.15   0
  -8  -4  -9  369.29    7.86   0
  -8  -3  -9   37.48    7.14   0
  -8  -2  -9   42.15    6.92   0
  -8   0 -10   77.56    4.91   0
  -8   1 -11   58.54    4.75   0
  -7 -14 -15   11.16    6.67   0
  -7 -13 -14   74.81    5.00   0
  -7 -12 -13   93.59    5.00   0
  -7 -10 -11   16.93    4.98   0
  -7  -9 -10   -3.56    5.11   0
  -7  -8  -9   22.95    7.38   0
  -7  -6  -8  512.93    8.57   0
  -7  -5  -8  106.04    5.47   0
  -7   1  -8  625.42    7.14   0
  -7   3 -10   53.28    4.84   0
  -6 -14 -14    8.03    4.66   0
  -6 -13 -13   51.22    4.84   0
  -6  -9  -9   64.77    5.27   0
  -6  -8  -8   19.97    5.10   0
  -6  -6  -7  246.56    5.94   0
  -6  -4  -6   82.62    8.17   0
  -6  -3  -6  951.44    7.80   0
  -6   1  -6   11.31    5.17   0
  -6   3  -7  453.53    8.46   0
  -6   4  -8    9.45    4.77   0
  -6   5  -9   24.48    6.49   0
  -5 -14 -13  100.60    6.76   0
  -5 -13 -12   11.31    4.74   0
  -5  -9  -8   95.24    5.57   0
  -5  -8  -7   15.66    7.29   0
  -5  -6  -6 1813.98    9.82   0
  -5  -4  -5   40.65    6.87   0
  -5   3  -5  117.88    7.73   0
  -4 -13 -11   12.07    6.94   0
  -4 -12 -10   33.47    5.23   0
  -4 -11  -9  381.95    6.46   0
  -4 -10  -8  176.66    5.67   0
  -4  -9  -7   79.50    7.63   0
  -4  -6  -5  216.27    7.08   0
  -4  -4  -4  179.00    7.51   0
  -4   0  -3  190.03   10.44   0
  -3 -14 -12    1.38    4.76   0
  -3  -7  -5   28.47    5.98   0
  -3   1  -2  103.50    9.11   0
  -2 -12  -9   19.86    6.97   0
  -2 -11  -8   30.12    5.31   0
  -2  -9  -6    5.65    5.03   0
  -2  -8  -5  589.82    9.46   0
  -2  -5  -3  103.40    9.34   0
  -1 -13 -10    9.46    6.62   0
  -1  -4  -2   99.36    9.20   0
   0  10  -3   45.54    8.76   0
   1   3   1  190.53    9.61   0
   1   4   1  117.39    6.91   0
   2 -13 -10    3.00    6.53   0
   2   7   1   22.46    8.62   0
   3   0   1 3025.10   17.36   0
   3   5   2  274.64    7.61   0
   3   9   1  180.69    5.85   0
   3  13  -3   13.66    6.55   0
   4  -4  -1  848.57   10.37   0
   4   3   2   18.85    9.24   0
   4   7   2  189.44    8.32   0
   4  10   1  166.22    5.90   0
   4  13  -2    9.96    6.42   0
   5 -10  -7   12.65    9.59   0
   5   2   2  672.64    8.78   0
   5   9   2   29.49    5.44   0
   5  11   1  223.24    5.88   0
   5  12   0   37.34    6.79   0
   5  13  -1   -1.39    4.30   0
   6  -8  -5   10.47    6.70   0
   6  -7  -4  135.04    8.09   0
   6  -6  -3  162.20    8.17   0
   6  -2   0  203.99    7.96   0
   6   2   2  659.58    7.83   0
   6  10   2  122.27    5.36   0
   7   0   1  365.99    6.45   0
   7  10   2   19.87    5.21   0
   7  12   1  111.36    5.28   0
   7  13   0    7.59    6.29   0
   8  -7  -5    3.79    6.49   0
   8  -6  -4    7.17    6.58   0
   8  -5  -3    4.52    6.98   0
   8  -4  -2   47.42    5.12   0
   8  -1   0   66.56    7.93   0
   8   3   2    5.00    5.04   0
   8  10   2   20.26    7.09   0
   8  11   2   -0.46    4.67   0
   8  12   1  109.80    6.89   0
   9  -2  -1   13.01    7.05   0
   9   1   1    3.68    5.18   0
   9   4   2   63.74    5.41   0
   9  10   2  122.40    7.03   0
   9  11   2   65.69    4.72   0
   9  12   1   13.27    6.48   0
  10   0   0    5.23    4.93   0
  10   2   1  100.52    5.39   0
  10   5   2   13.68    5.12   0
  10   6   2   32.65    7.04   0
  10   9   2   43.13    6.89   0
  10  10   2   45.83    5.22   0
  10  12   1   35.17    6.67   0
  11  -3  -3   30.68    4.77   0
  11   1   0   22.81    4.82   0
  11   3   1   63.79    4.92   0
  11   6   2   19.86    4.93   0
  11   7   2   24.45    4.78   0
  11   8   2   34.30    4.87   0
  11   9   2   10.72    4.62   0
  11  10   2   41.55    4.81   0
  11  12   1    7.00    4.57   0
  12  -1  -2    3.95    4.44   0
  12   1  -1   11.03    6.62   0
  12   2   0   -0.55    4.78   0
  12   3   0   18.37    6.86   0
  12   5   1   41.12    4.76   0
  12   6   1   20.86    6.46   0
  12  10   1   59.19    6.68   0
  12  11   1   49.70    4.71   0
  13   4   0    5.94    4.64   0
  13   5   0   26.52    6.79   0
  13   7   1   11.27    4.45   0
  13   8   1   17.12    4.69   0
  13   9   1   22.42    4.63   0
 -10 -10 -15    5.30    4.51   0
 -10  -9 -14   16.67    6.60   0
 -10  -8 -14   30.26    4.76   0
 -10  -7 -13   21.38    6.48   0
 -10  -6 -13   40.54    4.64   0
 -10  -5 -13   11.67    4.58   0
 -10  -4 -13   87.62    6.54   0
  -9 -12 -15   45.10    4.75   0
  -9 -11 -14    9.80    4.76   0
  -9 -10 -13  129.40    5.07   0
  -9  -9 -12  161.81    7.03   0
  -9  -8 -12  534.95    6.06   0
  -9  -7 -11  319.41    7.42   0
  -9  -6 -11   42.02    4.75   0
  -9  -5 -11  202.48    5.37   0
  -9  -3 -11   12.28    4.55   0
  -9  -2 -11   39.20    4.70   0
  -9  -1 -11   -5.32    6.26   0
  -9   0 -12   11.58    6.41   0
  -8 -13 -14   -1.31    6.50   0
  -8 -12 -13   -0.62    6.75   0
  -8 -11 -12   -9.43    7.15   0
  -8  -8 -10   25.30    5.17   0
  -8  -6  -9  287.91    5.80   0
  -8  -5  -9   25.30    5.24   0
  -8  -1  -9   81.04    5.15   0
  -8   0  -9   -0.38    6.68   0
  -8   1 -10   32.51    4.72   0
  -8   2 -11   -2.44    6.19   0
  -7 -14 -14   20.55    6.61   0
  -7 -13 -13   -4.51    4.93   0
  -7 -12 -12   15.11    4.80   0
  -7 -11 -11   -3.83    5.14   0
  -7 -10 -10  350.04    8.07   0
  -7  -7  -8   42.35    7.54   0
  -7  -4  -7  254.64    5.96   0
  -7  -3  -7  271.61    5.93   0
  -7  -2  -7  327.35    6.43   0
  -7  -1  -7   94.13    5.37   0
  -7   0  -7   49.80    7.48   0
  -7   2  -8   62.79    7.11   0
  -7   3  -9    6.89    6.44   0
  -7   4 -10   17.35    6.32   0
  -6 -13 -12   -8.55    6.80   0
  -6 -12 -11   24.89    4.96   0
  -6 -11 -10   83.77    5.51   0
  -6 -10  -9  312.80    8.24   0
  -6  -7  -7  170.93    5.76   0
  -6  -5  -6  216.43    6.05   0
  -6   2  -6   15.29    7.46   0
  -5 -12 -10   14.25    7.10   0
  -5 -11  -9   30.10    7.43   0
  -5  -7  -6   35.18    7.85   0
  -5  -5  -5  208.54    7.15   0
  -5  -1  -4  151.07    9.18   0
  -5   0  -4   44.39    8.20   0
  -5   5  -6   41.41    7.10   0
  -4 -14 -12   78.80    5.05   0
  -4  -8  -6  202.27    6.01   0
  -4  -1  -3  384.24    7.99   0
  -4   1  -3  359.40    8.12   0
  -4   2  -3   17.82    8.59   0
  -4   6  -5   99.65    9.07   0
  -3 -15 -13   27.62    4.72   0
  -3 -12  -9    9.90    7.21   0
  -3 -11  -8  256.89    6.39   0
  -3 -10  -7  226.63    8.06   0
  -3  -6  -4  134.22   10.23   0
  -3  -4  -3 1310.29   10.54   0
  -3   0  -2   -0.04    6.28   0
  -3   2  -2  743.01   10.50   0
  -2 -13 -10   12.77    4.79   0
  -2  -3  -2    3.25    7.87   0
  -2   2  -1  475.69   11.87   0
  -1 -14 -11    2.15    6.61   0
   0 -14 -11   15.70    6.67   0
   0   9  -2  201.41   10.28   0
   1  11  -3    4.61    6.61   0
   2   1   1 1442.80   14.66   0
   2   9   0  402.02    7.17   0
   2  12  -3   10.50    4.62   0
   3  -2   0  407.47   10.99   0
   3  10   0  257.15    8.33   0
   3  12  -2    6.43    6.53   0
   4   0   1 1218.58   10.63   0
   4   4   2   10.26    6.91   0
   4   5   2  138.19    7.53   0
   4   6   2  350.45    7.60   0
   4  11   0  157.46    5.70   0
   4  12  -1   21.80    4.82   0
   5  -5  -2   15.07    7.51   0
   5  -2   0  168.80    8.76   0
   5   0   1  991.92    9.61   0
   5   3   2    0.19    7.29   0
   5   7   2   50.58    8.08   0
   5   8   2  286.59    6.03   0
   5  10   1  170.79    7.92   0
   6   0   1   60.54    5.54   0
   6   3   2  343.34    7.27   0
   6   8   2   23.05    7.56   0
   6   9   2   71.21    5.39   0
   6  11   1  170.03    5.48   0
   6  12   0  154.04    7.22   0
   6  13  -1   47.90    6.43   0
   7  -3  -1  168.09    6.23   0
   7   3   2   -0.16    5.42   0
   7   4   2   -5.04    7.72   0
   7   9   2  123.77    5.80   0
   7  11   1  246.21    7.63   0
   8   1   1  329.49    6.43   0
   8   4   2   58.33    5.32   0
   8   5   2   36.14    7.60   0
   8   8   2   55.83    7.25   0
   8   9   2   60.53    5.29   0
   8  11   1   54.39    6.83   0
   8  13   0   31.63    4.62   0
   9  -4  -3   24.49    6.72   0
   9  -3  -2   58.08    5.07   0
   9   0   0   11.70    5.11   0
   9   2   1   62.35    5.57   0
   9   5   2   87.07    5.56   0
   9   6   2   40.98    5.19   0
   9   7   2  407.57    6.06   0
   9   8   2  146.67    5.56   0
   9   9   2    9.21    4.89   0
   9  11   1    7.83    6.54   0
   9  13   0   15.00    4.61   0
  10  -2  -2   47.80    6.75   0
  10  -1  -1   37.76    5.01   0
  10   1   0    6.77    4.82   0
  10   3   1   36.83    5.25   0
  10   7   2  178.81    5.44   0
  10   8   2    5.14    4.83   0
  10  11   1   90.25    4.98   0
  10  13   0    4.72    4.49   0
  11  -1  -2   41.92    6.73   0
  11   0  -1   -3.27    4.80   0
  11   2   0   20.24    5.01   0
  11   4   1   13.01    4.89   0
  11   5   1   16.84    4.93   0
  11   6   1   33.02    7.02   0
  11   9   1   16.82    6.34   0
  11  10   1    1.57    4.83   0
  11  11   1    7.85    4.60   0
  11  12   0   16.93    6.65   0
  12   0  -2    8.02    4.79   0
  12   2  -1   72.76    6.82   0
  12   4   0    9.42    6.55   0
  12   7   1   84.18    4.75   0
  12   8   1   78.27    4.68   0
  12   9   1   -3.24    4.45   0
  13   3  -1   10.13    4.73   0
  13   6   0    7.87    4.58   0
  13   7   0   11.87    4.51   0
  13   8   0   -4.65    6.43   0
 -10 -10 -14   25.65    4.53   0
 -10  -9 -13   58.89    6.49   0
 -10  -8 -13  132.66    5.15   0
 -10  -7 -12   36.26    6.64   0
 -10  -6 -12    9.69    4.61   0
 -10  -5 -12   14.58    4.76   0
 -10  -4 -12   17.69    4.49   0
 -10  -3 -13    8.64    4.36   0
 -10  -3 -12    7.36    6.31   0
  -9 -12 -14   16.02    4.76   0
  -9 -11 -13    6.71    4.68   0
  -9 -10 -12    2.45    4.69   0
  -9  -8 -11  348.14    5.75   0
  -9  -6 -10  192.44    5.48   0
  -9  -5 -10  135.85    5.19   0
  -9  -4 -10    1.27    4.67   0
  -9  -3 -10   40.25    4.82   0
  -9  -2 -10    5.11    4.78   0
  -9   0 -11   34.19    6.47   0
  -8 -10 -11  100.06    4.88   0
  -8  -9 -10    5.51    4.78   0
  -8  -7  -9   14.27    5.07   0
  -8  -5  -8  666.82    8.57   0
  -8  -4  -8   75.55    5.54   0
  -8  -3  -8   48.79    5.53   0
  -8  -2  -8   14.64    5.10   0
  -8  -1  -8   35.31    7.20   0
  -8   1  -9    5.56    6.51   0
  -8   2 -10   45.21    6.43   0
  -7  -9  -9   21.44    5.13   0
  -7  -8  -8  362.78    8.17   0
  -7  -6  -7   28.56    7.74   0
  -7  -5  -7  351.83    6.07   0
  -7   1  -7    7.49    5.07   0
  -6 -14 -13   13.63    4.67   0
  -6  -9  -8  278.79    5.83   0
  -6  -8  -7   47.29    7.43   0
  -6  -6  -6   -1.06    7.75   0
  -6  -3  -5  189.24    8.44   0
  -6  -2  -5 1583.27    9.15   0
  -6  -1  -5  724.34    7.48   0
  -6   0  -5    3.08    7.30   0
  -6   4  -7   38.95    6.92   0
  -6   5  -8   20.01    6.51   0
  -5 -14 -12    7.74    4.55   0
  -5 -13 -11    2.78    4.89   0
  -5 -10  -8  155.68    5.80   0
  -5  -9  -7  467.54    8.65   0
  -5  -3  -4   14.29    9.80   0
  -5  -2  -4   70.93    7.13   0
  -5   1  -4  373.18    6.94   0
  -5   2  -4    8.99    7.16   0
  -5   4  -5    7.39    7.27   0
  -5   6  -7    6.56    6.50   0
  -4 -15 -13   42.31    4.84   0
  -4 -12  -9   70.76    7.36   0
  -4 -11  -8   43.47    7.42   0
  -4  -7  -5   30.02    5.73   0
  -4  -5  -4   11.49    7.23   0
  -4  -2  -3  536.40    8.41   0
  -4   7  -6  162.35    8.15   0
  -3 -14 -11   39.17    6.70   0
  -3 -13 -10   66.07    5.10   0
  -3  -9  -6   29.89    5.06   0
  -3  -1  -2   62.04    7.35   0
  -3   3  -2 3502.92   20.67   0
  -2 -14 -11   11.26    4.66   0
  -2  -7  -4  264.96    7.53   0
  -2   1  -1 1145.45   13.56   0
  -1  -6  -3   45.75    7.58   0
  -1  -2  -1 9999.99   38.86   0
   0 -11  -7   59.17    7.35   0
   0 -10  -6  211.90    8.84   0
   0  -9  -5   32.73    7.63   0
   1 -11  -7    5.08    8.92   0
   1 -10  -6   47.32    7.93   0
   1  -9  -5   14.47    7.65   0
   1   9  -1   59.98    7.79   0
   1  10  -2   70.60    7.36   0
   2 -10  -6    2.84   10.08   0
   2  -9  -5  162.00   13.94   0
   2   6   1  796.38   12.51   0
   2  10  -1   88.02    7.60   0
   2  11  -2  128.66    7.43   0
   3   8   1  100.29    5.62   0
   3  11  -1   30.55    5.10   0
   4  -2   0  649.52   10.10   0
   4   9   1   14.69    5.17   0
   4  13  -3   54.43    6.66   0
   5  -6  -3   35.74    7.72   0
   5   4   2  496.31    8.68   0
   5   5   2  348.22    7.65   0
   5   6   2  476.59    7.79   0
   5  11   0   66.15    7.23   0
   5  12  -1   81.15    6.92   0
   5  13  -2   37.30    4.88   0
   6  -3  -1   94.12    7.84   0
   6   1   1   21.85    8.31   0
   6   4   2  976.48    8.55   0
   6   5   2   60.26    6.21   0
   6   6   2   55.21    5.59   0
   6   7   2  441.91    6.51   0
   6  10   1   26.14    5.28   0
   7  -9  -7   36.26    6.78   0
   7  -4  -2    9.29    5.15   0
   7  -1   0  108.43    5.63   0
   7   1   1    4.90    5.48   0
   7   5   2  196.83    5.98   0
   7   6   2  229.33    5.87   0
   7   7   2    9.01    5.18   0
   7   8   2  195.25    5.67   0
   7  10   1   45.71    7.24   0
   7  12   0   23.75    4.76   0
   7  13  -1   10.19    4.65   0
   8  -2  -1    3.09    5.32   0
   8   0   0   44.03    7.59   0
   8   2   1   50.95    5.42   0
   8   6   2   83.20    5.60   0
   8   7   2   46.28    5.33   0
   8  10   1    5.46    6.96   0
   8  12   0    3.36    4.62   0
   8  13  -1   27.47    4.72   0
   9  -6  -5   15.34    4.71   0
   9  -5  -4    1.31    4.66   0
   9  -1  -1  237.85    7.98   0
   9   3   1   20.32    5.50   0
   9  10   1   46.12    4.93   0
   9  12   0  187.47    5.21   0
   9  13  -1   14.20    4.46   0
  10  -4  -4    4.35    6.37   0
  10  -3  -3   27.53    4.76   0
  10   0  -1   23.38    7.05   0
  10   2   0    8.37    7.25   0
  10   4   1    8.44    5.24   0
  10   5   1  102.19    5.40   0
  10   6   1   16.40    7.10   0
  10   8   1   70.67    6.98   0
  10   9   1   -4.76    4.71   0
  10  10   1   -4.48    5.03   0
  10  11   0   34.78    6.67   0
  10  12   0   19.07    4.59   0
  11  -3  -4    6.62    6.48   0
  11  -2  -3    4.46    4.59   0
  11   1  -1   64.56    5.14   0
  11   3   0   22.95    5.01   0
  11   7   1   37.45    4.66   0
  11   8   1   30.36    4.76   0
  11  11   0    8.60    4.74   0
  12   1  -2   78.84    6.87   0
  12   3  -1   48.26    6.90   0
  12   5   0    1.26    4.66   0
  12   6   0   -0.99    4.85   0
  12   7   0   33.02    6.58   0
  12   8   0    1.45    6.33   0
  12   9   0   37.90    4.41   0
  12  10   0   12.22    4.44   0
  13   4  -1   13.76    4.76   0
  13   5  -1  -10.20    4.66   0
  13   6  -1   25.28    6.65   0
 -10 -11 -14   12.16    4.47   0
 -10 -10 -13   31.73    4.55   0
 -10  -9 -12    8.41    6.53   0
 -10  -8 -12   -1.84    4.62   0
 -10  -6 -11   37.82    6.79   0
 -10  -5 -11    3.58    4.61   0
 -10  -4 -11    9.75    6.58   0
 -10  -3 -11   58.77    6.68   0
 -10  -2 -12   14.93    4.71   0
  -9 -13 -14   40.16    4.73   0
  -9 -12 -13    6.66    4.79   0
  -9 -11 -12   13.15    4.48   0
  -9  -9 -11   94.92    4.95   0
  -9  -8 -10   78.76    6.97   0
  -9  -7 -10   17.58    5.06   0
  -9  -5  -9   45.01    7.28   0
  -9  -4  -9   21.41    5.04   0
  -9  -3  -9    8.93    6.74   0
  -9  -1 -10   47.51    4.70   0
  -9   0 -10   -4.82    6.41   0
  -9   1 -11   15.32    6.38   0
  -8 -14 -14   39.87    4.84   0
  -8 -13 -13   39.13    4.73   0
  -8 -12 -12  111.35    5.14   0
  -8 -11 -11   12.13    4.97   0
  -8 -10 -10   79.05    5.07   0
  -8  -8  -9   76.32    5.38   0
  -8  -6  -8   60.95    5.29   0
  -8   0  -8  265.28    5.80   0
  -7 -14 -13   61.24    4.71   0
  -7 -13 -12  180.55    5.43   0
  -7 -12 -11   92.24    5.22   0
  -7 -11 -10   16.27    5.09   0
  -7 -10  -9   59.75    5.45   0
  -7  -7  -7  226.96    7.97   0
  -7  -4  -6  649.75    8.58   0
  -7  -3  -6 1260.72    8.31   0
  -7  -2  -6  228.66    5.79   0
  -7  -1  -6  429.66    6.55   0
  -7   0  -6   47.26    7.59   0
  -7   2  -7  205.48    7.57   0
  -7   3  -8  222.56    5.84   0
  -7   4  -9    7.57    6.50   0
  -6 -14 -12    6.56    6.54   0
  -6 -13 -11   56.49    4.96   0
  -6 -12 -10  115.78    5.23   0
  -6 -11  -9  279.88    5.88   0
  -6 -10  -8   47.64    7.51   0
  -6  -4  -5 1198.71    8.75   0
  -6   1  -5  307.92    6.42   0
  -6   3  -6    4.87    5.33   0
  -5 -15 -13    1.79    4.62   0
  -5  -8  -6  615.02    7.04   0
  -5  -6  -5   54.47    6.52   0
  -5  -4  -4  266.34   10.55   0
  -4 -14 -11    2.86    6.57   0
  -4 -13 -10   52.04    5.03   0
  -4 -10  -7  107.89    5.76   0
  -4  -9  -6  389.64    8.49   0
  -4  -3  -3    4.13    6.81   0
  -4   3  -3   77.34    5.64   0
  -4   5  -4   49.31    5.65   0
  -3 -15 -12   27.72    6.73   0
  -3  -8  -5  529.00    7.36   0
  -3  -2  -2    8.33    7.19   0
  -3   7  -4   11.48    9.99   0
  -2 -15 -12   26.65    4.71   0
  -2 -11  -7  262.09    8.11   0
  -2   0  -1 1324.05   14.74   0
  -2   3  -1  176.29   10.96   0
  -1 -12  -8    3.01    7.15   0
  -1 -11  -7   23.19    5.33   0
  -1 -10  -6  256.28    6.58   0
  -1  -9  -5   17.58    7.66   0
   0 -12  -8  152.19    8.04   0
   0  -5  -2   92.06   10.81   0
   0  -3  -1  339.40   14.02   0
   0   5   0  243.15   12.41   0
   0  11  -5    4.98    7.77   0
   1 -12  -8    1.72    8.38   0
   1  -8  -4   85.81    9.78   0
   1   7   0   18.99    7.99   0
   2   2   1 3677.76   19.39   0
   2   5   1   69.53    9.41   0
   2  12  -4    2.63    6.29   0
   3   1   1 1455.69   12.20   0
   3   7   1  378.93    7.16   0
   3   9   0   18.76    7.57   0
   4  -5  -2  747.32   11.89   0
   4   1   1  216.79   10.03   0
   4   8   1  249.80    6.28   0
   4  10   0   13.94    5.42   0
   4  11  -1   40.14    7.01   0
   4  12  -2   18.77    6.53   0
   5  -9  -6  181.25   10.27   0
   5  -7  -4  215.23    8.95   0
   5   1   1  679.99    9.12   0
   5   9   1   44.73    5.46   0
   5  13  -3    4.18    6.41   0
   6  -1   0    5.28    5.48   0
   6   9   1   17.97    7.57   0
   6  11   0  172.06    5.65   0
   6  12  -1   38.78    6.73   0
   6  13  -2    3.07    4.48   0
   7  -8  -6    0.80    6.53   0
   7  -7  -5   82.28    7.24   0
   7  -6  -4   54.46    7.27   0
   7  -5  -3  158.95    6.00   0
   7   2   1   36.05    5.43   0
   7   9   1  263.12    8.20   0
   7  11   0   86.47    7.23   0
   7  12  -1   80.04    6.78   0
   7  13  -2    9.44    6.52   0
   8  -3  -2   70.64    5.68   0
   8   3   1   36.28    5.33   0
   8   9   1   -6.73    5.22   0
   8  11   0  106.08    5.29   0
   8  12  -1    3.32    6.48   0
   8  13  -2   23.43    6.54   0
   9  -2  -2   55.55    7.45   0
   9   1   0   57.59    5.49   0
   9   4   1   35.26    5.25   0
   9   5   1  134.48    5.51   0
   9   6   1   48.50    7.46   0
   9   7   1  176.23    7.75   0
   9   8   1   -6.85    5.08   0
   9   9   1   52.78    5.32   0
   9  11   0  101.45    5.03   0
   9  12  -1   50.51    6.78   0
  10  -1  -2   54.88    7.35   0
  10   3   0   61.97    5.31   0
  10   7   1   49.03    5.18   0
  10  10   0    1.25    6.92   0
  10  12  -1   -8.67    4.55   0
  11   0  -2   31.79    4.88   0
  11   2  -1   77.28    5.01   0
  11   4   0   34.41    5.03   0
  11   5   0   44.40    4.88   0
  11   6   0   50.43    6.88   0
  11   7   0   33.26    6.72   0
  11   8   0   60.44    6.58   0
  11   9   0   14.68    4.80   0
  11  10   0   -1.30    4.80   0
  11  11  -1  119.57    6.87   0
  12   0  -3   64.61    5.14   0
  12   2  -2  352.54    7.78   0
  12   4  -1    7.16    4.74   0
  12   5  -1    7.27    6.64   0
  12   9  -1   15.86    6.37   0
  12  10  -1   -2.89    4.76   0
  13   4  -2   24.16    4.74   0
  13   7  -1   27.41    4.83   0
 -11  -9 -13   50.49    6.66   0
 -11  -8 -13   27.44    4.59   0
 -11  -7 -13   71.96    4.76   0
 -11  -6 -13   14.63    4.63   0
 -10 -12 -14   66.97    4.80   0
 -10 -11 -13   40.27    4.76   0
 -10 -10 -12   43.80    4.73   0
 -10  -8 -11    5.84    4.75   0
 -10  -7 -11   21.97    5.08   0
 -10  -5 -10  101.21    7.17   0
 -10  -4 -10   16.52    6.53   0
 -10  -2 -11   11.86    4.53   0
  -9 -13 -13   -3.05    6.33   0
  -9 -12 -12  -13.29    6.68   0
  -9 -10 -11   -0.38    4.79   0
  -9  -9 -10  117.36    5.23   0
  -9  -7  -9  136.78    5.33   0
  -9  -6  -9  177.13    5.26   0
  -9  -2  -9   -5.92    4.70   0
  -9  -1  -9   40.51    4.94   0
  -8 -14 -13   16.51    6.66   0
  -8 -13 -12   11.14    4.58   0
  -8 -12 -11   10.86    4.65   0
  -8 -11 -10   20.95    6.99   0
  -8  -9  -9   -6.88    5.14   0
  -8  -7  -8  155.94    5.67   0
  -8  -5  -7  237.51    7.99   0
  -8  -4  -7  720.16    7.01   0
  -8  -3  -7  160.03    5.87   0
  -8  -2  -7  159.72    5.84   0
  -8  -1  -7   76.88    7.28   0
  -8   1  -8   79.86    5.26   0
  -8   2  -9   12.03    4.41   0
  -8   3 -10    5.74    4.52   0
  -7 -14 -12    3.46    6.63   0
  -7 -13 -11  -17.27    6.65   0
  -7 -12 -10   13.76    6.94   0
  -7  -9  -8   79.60    5.50   0
  -7  -5  -6  209.26    5.78   0
  -7   1  -6  194.80    7.97   0
  -6 -15 -13   28.31    4.71   0
  -6  -9  -7  196.37    6.00   0
  -6  -7  -6  784.15    7.28   0
  -6  -5  -5   22.83    5.87   0
  -6   2  -5   70.59    5.31   0
  -5 -14 -11   -0.85    6.75   0
  -5 -13 -10   -3.71    4.92   0
  -5 -12  -9   40.03    5.40   0
  -5 -11  -8  106.36    5.80   0
  -5 -10  -7  168.81    8.11   0
  -5  -7  -5  150.39    8.19   0
  -5   3  -4  334.98    8.70   0
  -5   7  -8    1.39    6.28   0
  -4 -15 -12    3.88    4.76   0
  -4  -8  -5  706.52    9.51   0
  -4  -6  -4 1031.11    9.30   0
  -4  -4  -3  309.75   10.52   0
  -3 -12  -8   59.13    7.60   0
  -3 -11  -7   57.40    7.62   0
  -3  -7  -4  650.01   10.27   0
  -3  -5  -3    0.76    6.93   0
  -2 -13  -9   80.02    7.56   0
  -2 -12  -8  175.05    5.84   0
  -2 -10  -6  151.24    5.92   0
  -2  -6  -3  951.76   12.87   0
  -2  -4  -2   67.27    9.63   0
  -1 -13  -9    2.89    6.79   0
  -1  10  -5    0.80    7.93   0
   0 -13  -9   43.25    7.01   0
   0  -8  -4   66.83    7.90   0
   1  -1   0  391.79   17.22   0
   2 -11  -7  155.11   11.58   0
   2   3   1  222.53    8.68   0
   2   4   1  713.73    9.55   0
   2   8   0  224.38    6.72   0
   3   2   1  958.12   12.69   0
   3   6   1  241.44   10.64   0
   3  10  -1   80.28    7.55   0
   3  11  -2  136.22    7.60   0
   3  12  -3   49.27    4.88   0
   4   7   1   45.84    7.90   0
   5  -8  -5  204.65    8.85   0
   5  -3  -1  179.60    6.47   0
   5  -1   0 1237.63   11.98   0
   5   2   1 2982.38   15.60   0
   5   8   1    7.19    5.48   0
   5  10   0  177.12    5.77   0
   5  11  -1   11.62    7.01   0
   5  12  -2   19.77    6.65   0
   6  -4  -2  109.67    5.77   0
   6   2   1    6.00    6.61   0
   6   8   1  131.61    5.85   0
   6  10   0   -3.51    7.19   0
   6  13  -3    6.56    6.35   0
   7  -2  -1   64.97    5.77   0
   7   0   0   -2.12    5.73   0
   7   3   1  519.54    6.89   0
   7   4   1   18.40    7.72   0
   7   7   1  159.05    7.72   0
   7   8   1   36.36    5.55   0
   7  10   0  175.63    7.53   0
   8  -7  -6   51.67    7.09   0
   8  -6  -5   38.80    6.88   0
   8  -5  -4  187.25    7.49   0
   8  -4  -3   84.40    5.43   0
   8  -1  -1  214.42    6.26   0
   8   1   0  142.60    6.08   0
   8   4   1   63.11    5.32   0
   8   5   1  114.80    5.73   0
   8   6   1  189.16    5.80   0
   8   7   1   56.02    5.36   0
   8   8   1   66.70    5.40   0
   8  10   0   33.46    5.31   0
   9  -3  -3  148.44    5.71   0
   9   0  -1    3.25    5.36   0
   9   2   0  157.06    5.77   0
   9   3   0  152.53    7.97   0
   9   9   0   32.47    7.26   0
   9  10   0    4.41    4.98   0
   9  11  -1  174.93    7.21   0
  10  -3  -4   46.28    6.75   0
  10  -2  -3   29.83    5.00   0
  10   1  -1    9.86    5.25   0
  10   4   0   19.38    5.07   0
  10   5   0   13.25    5.00   0
  10   6   0   23.48    7.09   0
  10   7   0   74.42    7.13   0
  10   8   0    7.60    4.81   0
  10   9   0  144.32    5.44   0
  10  11  -1    8.77    4.59   0
  11  -2  -4   40.94    4.84   0
  11  -1  -3    5.54    4.66   0
  11   1  -2   64.99    5.12   0
  11   3  -1   16.45    4.91   0
  11   4  -1   74.12    7.16   0
  11   9  -1   93.27    6.88   0
  11  10  -1   -5.54    4.73   0
  12   1  -3  266.13    5.80   0
  12   3  -2   81.50    5.06   0
  12   6  -1    5.29    4.65   0
  12   7  -1    9.94    4.77   0
  12   8  -1    1.04    4.53   0
  13   5  -2   40.72    4.85   0
 -11 -10 -13   25.08    4.55   0
 -11  -9 -12   72.04    6.71   0
 -11  -8 -12   19.81    4.47   0
 -11  -7 -12   10.96    4.52   0
 -11  -6 -12   58.79    4.71   0
 -11  -5 -12   -0.12    4.66   0
 -11  -4 -12   80.60    4.77   0
 -10 -12 -13   10.01    4.74   0
 -10 -11 -12   59.14    5.04   0
 -10 -10 -11   45.06    6.46   0
 -10  -9 -11   87.93    4.77   0
 -10  -8 -10   -5.14    6.85   0
 -10  -7 -10   15.77    4.81   0
 -10  -6 -10   27.40    4.92   0
 -10  -3 -10   63.57    4.84   0
 -10  -2 -10    8.39    4.66   0
 -10  -1 -11   48.52    4.58   0
  -9 -11 -11   20.71    5.01   0
  -9 -10 -10   89.96    5.02   0
  -9  -8  -9   87.48    5.26   0
  -9  -6  -8   32.41    7.09   0
  -9  -5  -8  336.78    6.21   0
  -9  -4  -8    2.87    4.90   0
  -9  -3  -8    6.26    5.16   0
  -9  -2  -8   46.68    5.09   0
  -9   0  -9  146.15    5.18   0
  -9   1 -10   12.83    4.63   0
  -8 -10  -9  129.68    5.36   0
  -8  -8  -8   15.49    5.11   0
  -8  -6  -7  554.32    6.64   0
  -8   0  -7    7.24    5.16   0
  -8   2  -8    8.94    6.57   0
  -8   3  -9  157.73    6.79   0
  -7 -15 -13   21.51    4.76   0
  -7 -11  -9   35.61    5.31   0
  -7 -10  -8  117.92    5.58   0
  -7  -8  -7    6.79    5.41   0
  -7  -6  -6  724.45    7.06   0
  -7  -3  -5    7.39    7.56   0
  -7  -2  -5  523.48    8.64   0
  -7  -1  -5   59.78    7.85   0
  -7   2  -6  187.44    7.77   0
  -7   3  -7   12.93    4.90   0
  -7   4  -8   62.58    4.94   0
  -6 -15 -12    9.78    6.43   0
  -6 -14 -11    6.04    6.76   0
  -6 -13 -10   21.26    4.94   0
  -6 -12  -9    9.05    4.87   0
  -6 -11  -8   30.29    7.40   0
  -6  -8  -6   95.28    5.50   0
  -6  -6  -5  930.61    7.88   0
  -6  -2  -4  146.00    6.02   0
  -6  -1  -4   10.52    5.37   0
  -6   0  -4  212.73    8.00   0
  -6   3  -5  137.79    7.61   0
  -6   4  -6   16.14    4.99   0
  -6   5  -7  110.11    5.44   0
  -5 -15 -12   17.85    4.74   0
  -5  -9  -6  540.88    6.78   0
  -5  -5  -4   35.00    6.78   0
  -5  -2  -3  341.80   10.80   0
  -5  -1  -3  161.79    7.17   0
  -5   0  -3    0.69    8.67   0
  -5   5  -5   70.29    7.42   0
  -5   6  -6   61.46    7.15   0
  -4 -13  -9  203.63    7.80   0
  -4 -12  -8   25.84    7.46   0
  -4   4  -3   12.54    7.55   0
  -4   8  -7   24.57    8.11   0
  -3 -14 -10   17.51    6.76   0
  -3 -13  -9    1.03    4.97   0
  -3 -10  -6   58.94    5.50   0
  -3  -3  -2 1096.52   10.22   0
  -3   4  -2  218.67    9.04   0
  -3   6  -3    8.45   10.53   0
  -2 -14 -10   47.61    4.75   0
  -2  -9  -5  289.49    6.68   0
  -2  -1  -1 1455.82   14.89   0
  -1 -14 -10   58.58    6.91   0
  -1  -8  -4   12.09    7.81   0
   1 -13  -9   17.68    8.09   0
   1  11  -4   14.24    6.56   0
   2   9  -1   70.46    7.61   0
   2  11  -3   -4.01    6.90   0
   3  -5  -2    3.24    9.52   0
   3   3   1 2207.15   14.71   0
   3   4   1   25.19    9.55   0
   3   5   1  755.63    9.38   0
   4  -6  -3  158.06   10.37   0
   4  -3  -1  416.31   10.98   0
   4  -1   0 1079.95   13.36   0
   4   2   1 2079.94   12.14   0
   4   6   1   46.15    6.86   0
   4   9   0  103.78    5.71   0
   4  12  -3   10.21    6.55   0
   5   3   1   18.19   10.92   0
   5   6   1  575.07    9.70   0
   5   7   1  254.97    6.26   0
   5   9   0    5.88    7.48   0
   6 -10  -8   51.17    7.12   0
   6  -5  -3  236.56    8.61   0
   6  -2  -1   76.36    7.71   0
   6   0   0  396.22    6.90   0
   6   3   1  778.26    8.58   0
   6   4   1  505.08    7.49   0
   6   5   1  271.72    9.18   0
   6   6   1  101.41    5.97   0
   6   7   1   87.22    5.62   0
   6  11  -1   57.39    5.22   0
   6  12  -2   12.91    4.72   0
   7  -3  -2   64.41    5.52   0
   7   1   0  385.43    8.60   0
   7   5   1   -0.60    5.58   0
   7   6   1  111.94    5.71   0
   7   9   0   12.08    7.68   0
   7  11  -1  234.33    5.75   0
   7  12  -2  143.00    5.30   0
   8  -2  -2  282.56    8.47   0
   8   2   0  132.73    5.59   0
   8   9   0   29.38    5.28   0
   8  11  -1   89.87    5.27   0
   8  12  -2  152.74    5.24   0
   9  -6  -6   46.99    4.90   0
   9  -5  -5  105.58    5.25   0
   9  -4  -4  115.83    5.31   0
   9  -1  -2   18.66    5.39   0
   9   1  -1  897.06    9.68   0
   9   4   0    2.30    5.17   0
   9   5   0  -10.93    7.39   0
   9   6   0  180.16    7.62   0
   9   7   0   -6.47    7.27   0
   9   8   0   95.80    5.31   0
   9  10  -1   -1.78    6.70   0
   9  12  -2    9.16    4.57   0
  10  -4  -5   39.91    4.92   0
  10   0  -2   52.24    4.99   0
  10   2  -1   39.34    5.33   0
  10   3  -1   69.45    7.40   0
  10   9  -1   26.41    7.04   0
  10  10  -1   31.67    4.79   0
  10  11  -2   27.58    4.58   0
  11   0  -3   33.04    5.11   0
  11   2  -2   10.63    4.81   0
  11   5  -1   29.32    5.11   0
  11   6  -1   40.56    4.95   0
  11   7  -1   63.34    4.75   0
  11   8  -1    3.98    4.68   0
  11  10  -2  103.86    5.09   0
  12   0  -4   35.66    4.94   0
  12   2  -3   77.67    4.95   0
  12   4  -2   -0.41    4.81   0
  12   5  -2    3.19    4.78   0
  12   6  -2   25.53    4.64   0
  12   7  -2   22.01    4.59   0
  12   8  -2    8.57    4.51   0
  12   9  -2   36.82    4.95   0
 -11 -11 -13   10.13    4.72   0
 -11 -10 -12    3.97    4.61   0
 -11  -8 -11   44.89    4.87   0
 -11  -7 -11   31.72    4.72   0
 -11  -6 -11    7.66    4.57   0
 -11  -5 -11   17.94    4.63   0
 -11  -4 -11   -6.95    4.68   0
 -11  -3 -11   39.63    6.39   0
 -10 -13 -13   32.92    4.82   0
 -10 -12 -12   59.08    4.79   0
 -10 -11 -11   34.64    6.67   0
 -10  -9 -10   28.99    4.85   0
 -10  -7  -9    1.34    6.88   0
 -10  -6  -9   69.83    4.93   0
 -10  -5  -9  122.63    5.10   0
 -10  -4  -9   48.40    4.85   0
 -10  -3  -9   25.93    4.79   0
 -10  -2  -9    4.56    6.56   0
 -10  -1 -10    5.98    4.41   0
  -9 -14 -13   30.81    4.80   0
  -9 -13 -12   13.39    4.53   0
  -9 -12 -11   26.01    4.77   0
  -9 -11 -10   15.01    5.18   0
  -9  -9  -9  326.81    5.73   0
  -9  -7  -8   23.25    5.05   0
  -9  -1  -8   48.10    4.91   0
  -9   0  -8   22.60    6.78   0
  -9   1  -9   68.71    4.89   0
  -8 -14 -12   16.93    4.82   0
  -8 -13 -11   13.31    4.68   0
  -8 -12 -10   83.86    4.94   0
  -8 -11  -9   -2.33    7.30   0
  -8  -9  -8  103.31    5.39   0
  -8  -7  -7   41.77    5.35   0
  -8  -5  -6   10.55    7.57   0
  -8  -4  -6  527.74    6.59   0
  -8  -3  -6  118.46    5.62   0
  -8  -2  -6   31.89    5.38   0
  -8  -1  -6   13.72    7.30   0
  -8   1  -7  182.38    5.67   0
  -7 -15 -12  121.05    6.94   0
  -7 -14 -11   59.75    6.96   0
  -7 -13 -10    1.56    6.87   0
  -7 -12  -9   17.28    7.20   0
  -7  -9  -7   49.55    5.45   0
  -7  -7  -6   25.52    5.53   0
  -7  -4  -5  160.35    5.68   0
  -7   0  -5  138.03    5.65   0
  -6 -10  -7  297.79    6.19   0
  -6  -7  -5  332.41    8.42   0
  -6  -4  -4  220.14    7.00   0
  -6  -3  -4   24.21    5.87   0
  -6   1  -4   37.44    5.17   0
  -6   6  -8    6.50    6.31   0
  -5 -14 -10    3.41    6.89   0
  -5 -13  -9   13.31    7.18   0
  -5 -12  -8   24.00    7.32   0
  -5  -8  -5  672.56    9.11   0
  -5  -6  -4  431.06    7.29   0
  -5  -3  -3  266.54    8.09   0
  -5   1  -3   32.94    5.72   0
  -5   4  -4   23.61    7.52   0
  -4 -15 -11   23.64    6.84   0
  -4 -14 -10   43.90    4.93   0
  -4 -11  -7   72.66    5.70   0
  -4 -10  -6  496.85    6.95   0
  -4  -7  -4   32.65    5.85   0
  -4  -5  -3  305.25   11.03   0
  -4  -1  -2  101.42    9.86   0
  -4   0  -2  365.67    8.32   0
  -4   1  -2  188.17   11.02   0
  -3 -15 -11    2.83    4.62   0
  -3  -9  -5  217.68    5.97   0
  -3  -6  -3 1090.90   12.61   0
  -2 -15 -11   -1.43    4.75   0
  -2  -8  -4    1.01    7.96   0
  -1  -5  -2    1.84    6.40   0
   0 -14 -10   15.93    6.84   0
   0   7  -1   69.33    8.18   0
   0  10  -4    6.36    8.27   0
   1   6   0 1338.81   14.39   0
   1   8  -1  249.42    8.76   0
   1  10  -3    5.17    6.81   0
   2  -1   0 1192.26   16.63   0
   2   7   0  396.46    9.48   0
   2  10  -2   25.70    5.29   0
   2  12  -5    1.69    4.73   0
   3  -1   0  101.52    9.38   0
   3   8   0  457.77    7.06   0
   3  12  -4   30.21    4.78   0
   4   3   1  317.17    7.79   0
   4   4   1  301.35    8.10   0
   4   5   1  423.27    8.57   0
   4   8   0   38.43    7.65   0
   4  10  -1  128.88    5.79   0
   4  11  -2   65.31    5.01   0
   5  -4  -2    3.19    7.52   0
   5   0   0 1367.01   12.94   0
   5   4   1  113.03    7.61   0
   5   5   1  500.16    8.26   0
   5  10  -1  147.86    7.97   0
   5  11  -2   42.81    7.07   0
   5  12  -3   20.05    4.64   0
   6  -9  -7   16.96    6.82   0
   6  -6  -4   27.15    7.38   0
   6   9   0   -3.09    5.37   0
   6  10  -1  316.25    8.25   0
   6  12  -3   -2.92    6.52   0
   7  -4  -3  140.36    8.11   0
   7  -1  -1  122.29    5.82   0
   7   2   0  309.01    8.55   0
   7   8   0  351.83    8.46   0
   7  10  -1   -2.64    7.09   0
   7  12  -3    4.20    6.56   0
   8  -3  -3  121.84    7.73   0
   8   0  -1   29.99    5.49   0
   8   3   0   -8.69    5.24   0
   8   4   0   23.61    7.76   0
   8   5   0  397.15    8.32   0
   8   6   0  287.62    8.15   0
   8   7   0  292.72    6.05   0
   8   8   0    6.66    5.05   0
   8  10  -1  122.18    5.32   0
   8  11  -2   32.19    6.70   0
   8  12  -3  125.03    5.20   0
   9  -2  -3   51.28    7.19   0
   9   2  -1  780.16    7.43   0
   9   9  -1   28.35    5.13   0
   9  11  -2    8.20    4.82   0
   9  12  -3   31.19    4.78   0
  10  -2  -4   -3.12    6.99   0
  10  -1  -3   50.05    5.24   0
  10   1  -2   10.62    5.20   0
  10   4  -1    3.11    5.04   0
  10   5  -1   79.66    5.30   0
  10   6  -1   66.45    5.06   0
  10   7  -1   13.60    4.94   0
  10   8  -1  188.25    5.40   0
  10  10  -2   -4.60    4.77   0
  10  11  -3   -2.24    6.78   0
  11  -2  -5   -0.91    6.71   0
  11  -1  -4   58.23    4.99   0
  11   1  -3   18.04    4.84   0
  11   3  -2   49.11    5.22   0
  11   4  -2   -2.42    5.05   0
  11   5  -2   36.20    6.78   0
  11   6  -2   12.28    6.54   0
  11   7  -2   24.67    6.55   0
  11   8  -2   44.81    4.65   0
  11   9  -2   -1.60    4.69   0
  11  10  -3   21.12    6.65   0
  12   1  -4   26.52    4.70   0
  12   3  -3   19.85    4.74   0
  12   4  -3    8.71    4.73   0
  12   5  -3    9.47    6.69   0
  12   6  -3   -4.12    6.64   0
  12   7  -3   18.33    6.46   0
  12   8  -3    6.06    4.56   0
 -12  -9 -12  124.26    6.70   0
 -12  -8 -12    2.17    4.62   0
 -11 -11 -12   35.38    4.58   0
 -11 -10 -11   13.07    6.38   0
 -11  -9 -11   19.70    4.51   0
 -11  -8 -10  148.65    7.06   0
 -11  -7 -10  118.55    5.07   0
 -11  -6 -10   34.42    4.74   0
 -11  -5 -10   62.11    4.88   0
 -11  -4 -10    4.76    4.48   0
 -11  -3 -10   13.94    6.59   0
 -10 -13 -12   -7.71    4.67   0
 -10 -12 -11    6.71    6.61   0
 -10 -10 -10   -6.65    4.67   0
 -10  -8  -9   16.96    4.92   0
 -10  -5  -8    3.26    7.10   0
 -10  -4  -8   38.22    6.80   0
 -10  -1  -9   80.92    6.69   0
 -10   0 -10    5.22    4.60   0
  -9 -14 -12    6.31    4.53   0
  -9 -13 -11    1.52    4.81   0
  -9 -12 -10   10.32    6.86   0
  -9 -10  -9   33.55    5.04   0
  -9  -9  -8   48.25    7.30   0
  -9  -8  -8  209.90    5.72   0
  -9  -6  -7    7.30    5.22   0
  -9  -5  -7  547.43    6.50   0
  -9  -4  -7   16.15    5.31   0
  -9  -3  -7   32.42    5.16   0
  -9  -2  -7   12.65    5.01   0
  -9  -1  -7   21.64    7.13   0
  -9   2  -9   29.71    6.44   0
  -8 -15 -12    0.70    6.53   0
  -8 -14 -11   12.58    6.58   0
  -8 -13 -10   19.64    6.93   0
  -8 -10  -8   24.96    5.32   0
  -8  -8  -7   18.00    5.39   0
  -8  -6  -6   95.42    5.51   0
  -8   0  -6  279.45    6.12   0
  -8   2  -7  150.82    7.31   0
  -8   3  -8    3.67    6.39   0
  -7 -11  -8   43.60    5.45   0
  -7 -10  -7   61.95    7.93   0
  -7  -8  -6   79.50    5.48   0
  -7  -6  -5    3.64    7.80   0
  -7  -5  -5  463.77    6.44   0
  -7   1  -5   36.31    5.27   0
  -7   3  -6   17.87    6.97   0
  -7   4  -7   65.77    6.90   0
  -6 -15 -11    6.07    6.71   0
  -6 -14 -10   -1.48    6.90   0
  -6 -13  -9    6.39    7.02   0
  -6 -12  -8   68.29    7.58   0
  -6  -9  -6  162.47    5.75   0
  -6  -5  -4  883.58    8.11   0
  -6   2  -4  112.31    7.76   0
  -5 -15 -11   34.88    4.73   0
  -5 -11  -7  102.19    5.54   0
  -5 -10  -6  188.93    7.99   0
  -5  -4  -3    8.12    7.61   0
  -5   2  -3   52.23    5.57   0
  -5   7  -7   51.54    6.88   0
  -4  -9  -5   29.94    5.24   0
  -4  -2  -2   10.02    6.66   0
  -4   2  -2  300.31   10.69   0
  -3  -8  -4  149.48    8.33   0
  -3  -4  -2 2485.21   13.36   0
  -2  -2  -1 3663.18   21.55   0
  -1  -7  -3  337.50   10.36   0
   0  -7  -3   -0.64    8.10   0
   0   4   0  944.48   15.74   0
   0  11  -6    5.28    6.61   0
   1   9  -2   43.81    7.69   0
   2 -12  -8   82.69   11.94   0
   3  -3  -1 1943.59   17.88   0
   3   7   0   36.80    8.24   0
   3   9  -1  125.32    5.71   0
   3  10  -2   67.08    7.30   0
   3  11  -3   85.86    5.29   0
   3  12  -5    5.85    6.64   0
   4 -11  -8   10.62    9.75   0
   4  12  -4   15.80    4.53   0
   5  -2  -1    4.53    8.66   0
   5   8   0  588.39    7.18   0
   5  12  -4   19.69    6.40   0
   6  -8  -6    7.86    6.84   0
   6  -7  -5   26.43    7.21   0
   6  -3  -2  132.65    7.85   0
   6   1   0  440.92    7.21   0
   6   7   0   66.73    7.72   0
   6   8   0  412.85    6.84   0
   6  11  -2   48.91    5.11   0
   7  -5  -4    9.63    7.37   0
   7  -2  -2   57.78    8.23   0
   7   0  -1  365.97    8.68   0
   7   3   0  379.97    6.48   0
   7   4   0  429.48    8.51   0
   7   5   0  416.30    8.53   0
   7   6   0   50.86    7.61   0
   7   7   0   -6.56    5.33   0
   7   9  -1   58.72    7.65   0
   7  11  -2   39.32    4.85   0
   7  12  -4   -2.60    6.53   0
   8  -4  -4    1.99    7.10   0
   8  -1  -2   -0.14    5.25   0
   8   1  -1  558.86    7.20   0
   8   9  -1   -4.23    5.28   0
   8  10  -2   88.27    7.19   0
   8  11  -3   23.93    6.83   0
   8  12  -4   -0.25    6.65   0
   9  -4  -5   17.31    6.77   0
   9  -3  -4   24.00    5.04   0
   9   0  -2  634.12    7.42   0
   9   3  -1   19.37    5.48   0
   9   4  -1   43.42    5.32   0
   9   5  -1  205.84    7.73   0
   9   6  -1   19.17    7.53   0
   9   7  -1  202.11    5.73   0
   9   8  -1   12.51    5.09   0
   9  10  -2   30.96    4.78   0
   9  11  -3    9.37    4.66   0
  10  -4  -6   14.37    6.58   0
  10  -3  -5    1.52    4.75   0
  10   0  -3   52.06    4.91   0
  10   2  -2    6.99    4.92   0
  10   3  -2    4.69    7.47   0
  10   8  -2   20.54    4.82   0
  10   9  -2   92.49    4.91   0
  10  10  -3   10.51    4.65   0
  11  -1  -5    0.61    6.64   0
  11   0  -4    8.89    4.72   0
  11   2  -3   81.03    5.10   0
  11   3  -3    2.41    6.84   0
  11   8  -3   -4.38    6.38   0
  11   9  -3   46.52    4.86   0
  12   1  -5   47.94    6.80   0
  12   2  -4    9.75    4.78   0
  12   3  -4    6.06    4.80   0
  12   4  -4   76.13    6.98   0
  12   7  -4    7.89    6.43   0
 -12  -8 -11  111.15    6.71   0
 -12  -7 -11   26.18    4.77   0
 -12  -6 -11   15.73    4.59   0
 -11 -12 -12    4.13    4.65   0
 -11 -11 -11   23.97    4.75   0
 -11  -9 -10  -11.41    4.63   0
 -11  -6  -9   13.35    6.73   0
 -11  -5  -9   31.19    6.82   0
 -11  -4  -9   14.28    6.72   0
 -11  -2 -10   87.26    4.84   0
 -10 -11 -10   62.25    4.90   0
 -10 -10  -9  110.83    7.08   0
 -10  -9  -9   30.06    5.08   0
 -10  -7  -8   54.78    5.13   0
 -10  -6  -8   52.18    5.24   0
 -10  -3  -8   57.04    4.93   0
 -10  -2  -8   10.38    4.78   0
 -10   0  -9    6.31    6.52   0
  -9 -11  -9   43.24    5.11   0
  -9  -7  -7   41.50    5.45   0
  -9   0  -7   78.24    7.11   0
  -9   1  -8  165.89    5.32   0
  -8 -12  -9    5.28    4.76   0
  -8 -11  -8   10.07    7.45   0
  -8  -9  -7    1.78    5.15   0
  -8  -7  -6  190.96    5.95   0
  -8  -4  -5  149.03    7.62   0
  -8  -3  -5  358.91    8.57   0
  -8  -2  -5   12.56    7.78   0
  -8   1  -6   19.84    5.11   0
  -7 -15 -11   14.44    6.63   0
  -7 -14 -10   26.66    6.99   0
  -7 -13  -9   16.13    7.09   0
  -7  -9  -6  136.05    7.89   0
  -7  -7  -5   41.66    7.59   0
  -7  -3  -4  571.03    8.97   0
  -7  -2  -4  257.52    6.13   0
  -7  -1  -4    6.09    7.60   0
  -7   2  -5  526.92    8.72   0
  -7   5  -8   50.60    4.97   0
  -6 -11  -7   95.00    5.52   0
  -6  -8  -5  487.65    6.69   0
  -6  -6  -4  365.45    8.98   0
  -6   4  -5    1.68    5.12   0
  -6   5  -6   42.37    5.01   0
  -5  -9  -5  333.06    8.51   0
  -5  -7  -4    4.23    5.63   0
  -5  -5  -3  148.70   10.05   0
  -4 -13  -8   28.38    7.17   0
  -4  -6  -3  874.76   11.52   0
  -4  -3  -2   26.30    6.84   0
  -4   6  -4    0.33    7.45   0
  -4   7  -5   24.86    9.84   0
  -3 -14  -9   75.25    7.17   0
  -3 -13  -8  324.29    8.52   0
  -3 -12  -7  101.52    7.66   0
  -3 -11  -6   66.89    7.76   0
  -3   0  -1 2964.46   17.45   0
  -2 -13  -8    1.54    7.13   0
  -2 -12  -7    1.80    5.07   0
  -2 -11  -6   11.41    7.36   0
  -2  -7  -3   16.25    9.56   0
  -2  -5  -2   23.00    6.72   0
  -2   4  -1 1499.91   24.08   0
  -1 -12  -7  183.23    8.22   0
  -1 -11  -6   47.70    7.81   0
  -1  -3  -1  182.80    9.75   0
  -1   9  -4   21.91    8.98   0
   0   8  -2  125.12    8.42   0
   0   9  -3    6.01    7.27   0
   1  11  -5   12.32    6.49   0
   2   6   0    0.58   10.40   0
   2   8  -1  259.23    8.33   0
   2  11  -4   29.37    4.83   0
   4  -7  -4   20.03    7.87   0
   4   0   0  993.74   10.18   0
   4   7   0  116.40    6.14   0
   4   9  -1   13.90    5.46   0
   4  10  -2   10.74    7.24   0
   4  11  -3   23.72    4.93   0
   4  12  -5   22.71    6.59   0
   5  -5  -3  366.76    9.41   0
   5   1   0 2300.87   12.48   0
   5   7   0   13.87    5.67   0
   5   9  -1  568.30    6.98   0
   5  10  -2   48.46    7.35   0
   5  11  -3   39.38    7.09   0
   6  -1  -1  192.93    6.31   0
   6   2   0 2421.24   11.58   0
   6   3   0 1038.12   11.46   0
   6   4   0  157.82    9.10   0
   6   5   0   71.81    8.63   0
   6   6   0    4.25    5.44   0
   6   9  -1  635.56    7.28   0
   6  10  -2    8.67    7.40   0
   6  11  -3    6.53    6.84   0
   6  12  -4   21.90    4.54   0
   7  -8  -7   72.29    7.26   0
   7  -7  -6    6.15    6.64   0
   7  -6  -5    5.14    4.90   0
   7   8  -1   69.57    7.68   0
   7  10  -2  253.31    5.90   0
   7  11  -3  152.80    5.43   0
   8  -7  -7    0.98    6.57   0
   8  -6  -6    2.90    6.49   0
   8  -5  -5   10.52    4.94   0
   8  -2  -3  683.65    9.45   0
   8   0  -2  461.99    8.89   0
   8   2  -1   27.20    5.61   0
   8   3  -1   48.81    7.74   0
   8   6  -1   25.94    7.71   0
   8   7  -1   80.83    5.46   0
   8   8  -1  111.17    5.47   0
   8   9  -2   50.81    7.43   0
   9  -6  -7    2.40    4.61   0
   9  -5  -6    7.58    4.80   0
   9  -1  -3   -3.98    5.32   0
   9   1  -2 1227.94    8.42   0
   9   2  -2  211.81    8.22   0
   9   8  -2   20.74    7.25   0
   9   9  -2    3.34    4.85   0
   9  10  -3   -6.16    4.55   0
   9  11  -4   -7.35    4.60   0
  10  -2  -5   44.43    6.85   0
  10  -1  -4   58.85    5.19   0
  10   1  -3  452.93    6.59   0
  10   4  -2   70.24    5.16   0
  10   5  -2    3.90    4.95   0
  10   6  -2   74.97    5.08   0
  10   7  -2  128.58    5.17   0
  10   8  -3   39.31    6.71   0
  10   9  -3    6.11    4.72   0
  10  10  -4    2.31    6.65   0
  11  -2  -6   22.99    4.81   0
  11   1  -4  127.37    5.36   0
  11   2  -4   58.60    7.26   0
  11   4  -3  179.27    5.44   0
  11   5  -3   19.30    5.02   0
  11   6  -3   83.13    4.83   0
  11   7  -3    8.83    4.61   0
  11   8  -4   28.33    6.70   0
  11   9  -4    4.36    4.66   0
  12   2  -5   59.45    5.02   0
  12   3  -5  152.80    7.25   0
  12   5  -4   -2.54    4.87   0
  12   6  -4   38.15    5.09   0
 -12 -10 -11    5.96    4.59   0
 -12  -9 -11   66.23    4.91   0
 -12  -7 -10   41.16    6.60   0
 -12  -6 -10   17.99    6.52   0
 -12  -5 -10   84.58    6.73   0
 -11 -12 -11   59.29    5.02   0
 -11 -11 -10   22.48    6.64   0
 -11 -10 -10   76.18    4.80   0
 -11  -9  -9   19.96    6.56   0
 -11  -8  -9    0.98    4.66   0
 -11  -7  -9   23.18    4.92   0
 -11  -3  -9   35.88    4.75   0
 -11  -2  -9   29.28    6.49   0
 -10 -13 -11   31.53    4.67   0
 -10 -12 -10   74.37    4.98   0
 -10 -11  -9   31.11    6.78   0
 -10  -9  -8   45.58    7.11   0
 -10  -8  -8  245.96    5.47   0
 -10  -6  -7  149.08    7.59   0
 -10  -5  -7   11.14    5.04   0
 -10  -4  -7    1.51    5.15   0
 -10  -3  -7  173.37    7.21   0
 -10  -1  -8    3.20    4.83   0
 -10   1  -9    8.15    6.52   0
  -9 -14 -11    7.05    4.65   0
  -9 -13 -10   73.94    4.99   0
  -9 -12  -9  116.21    5.46   0
  -9 -10  -8   32.48    4.95   0
  -9  -9  -7  151.37    7.56   0
  -9  -8  -7   64.76    5.48   0
  -9  -6  -6  469.53    8.28   0
  -9  -5  -6  102.64    5.51   0
  -9  -4  -6  308.37    5.94   0
  -9  -3  -6  347.13    6.23   0
  -9  -2  -6   14.14    5.13   0
  -9  -1  -6  110.09    7.46   0
  -9   1  -7    4.57    6.69   0
  -9   2  -8   72.99    6.91   0
  -8 -15 -11   33.99    6.87   0
  -8 -14 -10   24.82    6.87   0
  -8 -13  -9   12.92    6.88   0
  -8 -10  -7   33.17    5.24   0
  -8  -8  -6    8.77    5.42   0
  -8  -6  -5  131.73    7.98   0
  -8  -5  -5  183.45    5.93   0
  -8  -1  -5   15.01    5.35   0
  -8   0  -5   47.47    7.40   0
  -8   2  -6  336.69    8.01   0
  -8   3  -7    9.36    6.61   0
  -8   4  -8   77.90    6.86   0
  -7 -12  -8   68.80    5.03   0
  -7 -11  -7   17.77    7.54   0
  -7  -5  -4  554.90    9.15   0
  -7  -4  -4   33.15    5.51   0
  -7   0  -4   15.54    5.23   0
  -6 -10  -6   -0.16    5.58   0
  -6  -3  -3  932.78    8.49   0
  -6  -2  -3  410.79    7.13   0
  -6  -1  -3  392.12    6.77   0
  -6   0  -3   73.75    5.72   0
  -6   3  -4  186.96    8.03   0
  -6   6  -7   19.02    6.65   0
  -5 -15 -10    1.94    6.66   0
  -5 -14  -9   56.62    5.00   0
  -5 -13  -8   87.95    5.29   0
  -5 -12  -7  233.01    7.93   0
  -5   3  -3  519.36    7.84   0
  -4 -15 -10    5.94    6.65   0
  -4 -14  -9   -5.62    4.97   0
  -4 -12  -7    8.79    5.32   0
  -4 -11  -6   50.78    7.96   0
  -4  -8  -4   19.17    5.48   0
  -4  -4  -2   -3.61   10.23   0
  -4   3  -2  399.15    9.82   0
  -4   5  -3   17.00    9.36   0
  -3 -15 -10   40.39    6.86   0
  -3 -10  -5    7.37    7.55   0
  -3  -7  -3 1252.95   11.80   0
  -3  -1  -1 1455.05   12.41   0
  -3   1  -1  288.17    7.85   0
  -2 -15 -10    6.51    6.56   0
  -2 -14  -9   10.17    4.72   0
  -2 -10  -5  124.51    8.01   0
  -1 -14  -9   39.70    8.36   0
  -1 -13  -8  123.56    7.72   0
  -1 -10  -5  396.11    9.50   0
  -1   7  -2   32.80    9.49   0
   1  -7  -3  832.23   19.68   0
   1   5   0  394.85    9.18   0
   2   9  -2   19.91    7.39   0
   2  10  -3  141.26    5.85   0
   3   0   0 5008.10   20.29   0
   3   6   0 1366.46   10.54   0
   3   8  -1   39.03    7.46   0
   3  11  -4    2.69    6.67   0
   4 -10  -7   12.95    8.75   0
   4  -8  -5    1.12    9.20   0
   4  -4  -2   63.72    8.47   0
   4  -2  -1  142.12   11.28   0
   4   1   0  415.29   11.08   0
   4   6   0  611.67    8.12   0
   5   2   0   25.82    7.79   0
   5   3   0  339.89   11.90   0
   5   4   0  205.35   10.96   0
   5   5   0  220.85   10.44   0
   5   6   0  118.73    6.44   0
   5   8  -1  -11.62    8.09   0
   5  12  -5   -5.39    4.70   0
   6  -4  -3  702.17    8.16   0
   6   0  -1 1398.40   11.19   0
   6   8  -1  341.57    6.79   0
   6  12  -5    0.43    4.55   0
   7  -3  -3   -5.70    5.76   0
   7  -1  -2   82.79    8.07   0
   7   1  -1  429.94    6.76   0
   7   2  -1  534.05    9.02   0
   7   7  -1  151.71    5.83   0
   7   9  -2  102.44    5.44   0
   7  10  -3   -3.25    7.02   0
   7  11  -4   34.69    6.90   0
   8  -3  -4  315.19    8.55   0
   8   4  -1   29.41    5.44   0
   8   5  -1  155.73    5.84   0
   8   8  -2   14.18    7.33   0
   8  10  -3   21.02    4.95   0
   8  11  -4   76.71    4.95   0
   9  -3  -5   88.72    7.37   0
   9  -2  -4   44.17    5.15   0
   9   0  -3   45.81    5.73   0
   9   3  -2  158.12    5.74   0
   9   4  -2   -9.69    7.41   0
   9   5  -2   75.53    7.76   0
   9   6  -2  168.65    5.69   0
   9   7  -2  122.77    5.62   0
   9   9  -3   23.71    4.91   0
   9  10  -4    8.68    4.64   0
  10  -4  -7    9.27    6.74   0
  10  -3  -6   31.30    4.89   0
  10   0  -4   94.20    5.33   0
  10   2  -3  109.31    5.32   0
  10   3  -3   93.45    5.43   0
  10   4  -3    8.15    7.11   0
  10   5  -3  106.38    7.23   0
  10   6  -3   38.38    7.15   0
  10   7  -3    8.38    4.82   0
  10   9  -4   22.62    4.78   0
  11  -1  -6   22.18    6.88   0
  11   0  -5    7.97    4.80   0
  11   1  -5   12.57    6.93   0
  11   3  -4    1.31    4.92   0
  11   4  -4   10.28    4.95   0
  11   5  -4  135.74    6.95   0
  11   6  -4   30.60    4.87   0
  11   7  -4   17.86    4.71   0
  11   8  -5   10.41    6.69   0
  12   4  -5    6.93    4.79   0
  12   5  -5  263.45    5.83   0
 -12 -11 -11   -1.05    4.61   0
 -12 -10 -10   23.58    6.58   0
 -12  -9 -10  112.90    5.12   0
 -12  -8 -10  186.54    5.19   0
 -12  -4 -10   56.07    4.79   0
 -11 -13 -11   12.34    4.85   0
 -11 -12 -10   10.17    6.63   0
 -11 -10  -9   14.74    6.59   0
 -11  -7  -8   27.06    4.88   0
 -11  -6  -8   11.64    4.78   0
 -11  -5  -8   36.02    4.80   0
 -11  -4  -8   55.68    4.75   0
 -11  -3  -8   48.66    6.74   0
 -11  -1  -9   24.16    6.68   0
 -10 -14 -11    5.85    4.75   0
 -10 -13 -10   -6.76    4.85   0
 -10 -10  -8   27.05    6.92   0
 -10  -8  -7  478.50    7.97   0
 -10  -7  -7   19.81    5.07   0
 -10  -2  -7   66.76    5.01   0
 -10  -1  -7   66.89    6.92   0
 -10   0  -8  164.82    5.35   0
  -9 -15 -11   -4.63    6.84   0
  -9 -14 -10    7.83    6.68   0
  -9 -11  -8  141.15    5.41   0
  -9  -7  -6  143.29    5.70   0
  -9   0  -6    5.22    7.04   0
  -8 -12  -8   36.97    5.02   0
  -8 -11  -7   17.52    7.31   0
  -8  -9  -6   54.57    5.41   0
  -8  -7  -5    3.99    7.82   0
  -8   1  -5   19.53    7.20   0
  -7 -15 -10    2.38    6.74   0
  -7 -14  -9   27.00    6.98   0
  -7 -10  -6  288.61    6.16   0
  -7  -8  -5  207.89    6.18   0
  -7  -6  -4    5.74    5.37   0
  -7   1  -4  130.13    5.77   0
  -7   3  -5  113.08    7.62   0
  -7   4  -6   25.93    5.22   0
  -7   5  -7   57.31    6.96   0
  -6 -15 -10   84.71    5.15   0
  -6 -14  -9   13.46    4.93   0
  -6 -13  -8   79.02    5.30   0
  -6 -12  -7  109.96    7.81   0
  -6  -9  -5   29.93    5.65   0
  -6  -7  -4   -5.67    5.46   0
  -6  -5  -3  366.21    9.45   0
  -6  -4  -3  109.63    6.93   0
  -6   1  -3  174.75    5.86   0
  -5 -11  -6  172.82    6.16   0
  -5  -8  -4  150.92    5.98   0
  -5  -6  -3   14.78    7.05   0
  -5  -3  -2   26.73   10.96   0
  -5  -2  -2  652.72    9.19   0
  -5  -1  -2  170.68    7.83   0
  -5   0  -2 1051.39    9.74   0
  -5   1  -2  294.57    9.83   0
  -5   5  -4   69.37    7.87   0
  -5   6  -5    8.52    7.14   0
  -4 -10  -5  222.34    6.26   0
  -3  -5  -2  265.55    7.87   0
  -3  -2  -1  946.74   12.96   0
  -3   2  -1 2967.44   17.95   0
  -3   5  -2   47.98    9.67   0
  -2  -9  -4    8.02    7.96   0
  -2  -3  -1  216.23    8.94   0
  -1   8  -3   11.44    9.35   0
  -1  10  -6   37.79    7.01   0
   0 -12  -7    4.23    7.05   0
   0 -11  -6    7.24    7.37   0
   0  10  -5   33.65    6.95   0
   1   7  -1  867.43    9.64   0
   1  10  -4   55.27    7.25   0
   1  11  -6    7.90    6.59   0
   2  -5  -2  525.55   16.69   0
   2  -3  -1  111.24   12.06   0
   2   0   0   96.45   14.05   0
   2   5   0 1264.47   11.42   0
   2  11  -5    6.48    4.57   0
   3  -6  -3   72.18   10.28   0
   3   5   0 1105.30   13.04   0
   3   9  -2   22.02    5.87   0
   3  10  -3   48.33    5.27   0
   4  -9  -6    8.69    7.32   0
   4   2   0 3230.48   14.30   0
   4   4   0  330.10   11.44   0
   4   5   0 2006.64   11.69   0
   4   8  -1  180.56    5.91   0
   4   9  -2   -0.38    7.73   0
   4  10  -3   -3.81    7.22   0
   4  11  -4    2.86    4.64   0
   5  -6  -4  236.65    9.10   0
   5  -3  -2  283.66    6.95   0
   5  -1  -1   43.68    6.70   0
   5   9  -2  129.60    5.82   0
   5  10  -3    0.31    7.18   0
   5  11  -4   23.88    4.92   0
   6  -5  -4  369.59    9.23   0
   6  -2  -2  600.41    7.57   0
   6   1  -1 6973.11   18.59   0
   6   7  -1   16.41    5.58   0
   6   9  -2  766.46    7.49   0
   6  10  -3  299.22    6.18   0
   6  11  -4    8.85    4.88   0
   7  -4  -4  641.93    7.70   0
   7   3  -1    7.24    5.55   0
   7   4  -1  579.03    6.95   0
   7   5  -1    3.23    5.35   0
   7   6  -1   29.52    5.76   0
   7   8  -2   80.42    5.63   0
   7  11  -5   33.96    6.61   0
   8  -4  -5   61.30    7.50   0
   8  -1  -3  528.52    7.17   0
   8   1  -2  129.52    6.17   0
   8   2  -2  216.91    8.22   0
   8   6  -2  100.30    7.83   0
   8   7  -2   37.09    5.24   0
   8   9  -3   21.49    4.92   0
   8  10  -4    4.26    4.78   0
   8  11  -5   -0.10    4.89   0
   9  -5  -7    9.34    6.61   0
   9  -4  -6   15.82    4.88   0
   9  -1  -4  188.90    5.93   0
   9   1  -3   69.67    5.59   0
   9   2  -3   98.43    7.84   0
   9   7  -3   51.62    7.15   0
   9   8  -3   10.16    5.08   0
   9   9  -4   -1.74    4.85   0
   9  10  -5   -6.64    4.82   0
  10  -2  -6   17.35    6.81   0
  10  -1  -5    9.18    5.12   0
  10   1  -4   30.37    5.12   0
  10   2  -4  408.86    8.06   0
  10   7  -4   -7.30    6.66   0
  10   8  -4   31.13    4.93   0
  10   9  -5    4.77    4.61   0
  11   0  -6   53.11    5.07   0
  11   2  -5   97.54    5.15   0
  11   3  -5   24.97    6.78   0
  11   4  -5   21.64    6.91   0
  11   5  -5   10.74    6.57   0
  11   6  -5   52.21    6.73   0
  11   7  -5   14.57    4.91   0
 -12 -11 -10   12.88    4.53   0
 -12  -9  -9   22.34    6.44   0
 -12  -8  -9   -3.43    4.82   0
 -12  -7  -9    1.56    4.50   0
 -12  -6  -9   27.68    4.67   0
 -12  -5  -9   39.36    4.79   0
 -12  -4  -9    4.21    4.72   0
 -12  -3  -9    4.93    6.33   0
 -11 -11  -9    8.05    4.54   0
 -11  -9  -8   65.24    4.94   0
 -11  -8  -8   12.09    4.81   0
 -11  -5  -7   64.31    6.81   0
 -11  -2  -8   34.30    4.76   0
 -10 -12  -9  -11.93    4.82   0
 -10 -11  -8   82.78    5.39   0
 -10  -9  -7    1.85    4.89   0
 -10  -6  -6   -4.84    7.27   0
 -10  -5  -6  140.87    5.74   0
 -10  -4  -6   61.76    5.37   0
 -10  -3  -6    3.46    5.12   0
 -10   0  -7   23.74    6.85   0
 -10   1  -8   66.47    5.01   0
  -9 -13  -9   19.14    5.03   0
  -9 -12  -8   11.11    5.11   0
  -9 -10  -7   94.31    5.37   0
  -9  -8  -6  192.05    5.77   0
  -9  -6  -5  118.81    7.68   0
  -9  -5  -5  171.38    5.71   0
  -9  -4  -5   34.39    5.64   0
  -9  -3  -5  516.50    6.81   0
  -9  -2  -5  316.18    6.05   0
  -9   1  -6  137.68    7.22   0
  -9   2  -7  227.31    5.76   0
  -9   3  -8    1.59    6.53   0
  -8 -15 -10   12.59    4.71   0
  -8 -14  -9    5.22    6.75   0
  -8 -10  -6  424.56    8.58   0
  -8  -8  -5  110.68    5.80   0
  -8  -5  -4  170.26    7.99   0
  -8  -4  -4    8.87    5.31   0
  -8  -3  -4  238.39    6.16   0
  -8  -2  -4  267.59    6.23   0
  -8  -1  -4   52.34    7.46   0
  -8   3  -6   45.50    7.04   0
  -7 -13  -8   27.31    5.01   0
  -7 -12  -7   40.39    5.17   0
  -7  -9  -5  235.81    6.02   0
  -7  -7  -4  160.91    5.79   0
  -7  -3  -3    7.89    7.64   0
  -7  -2  -3  468.09    8.92   0
  -7  -1  -3   -0.35    7.72   0
  -7   2  -4   46.02    7.81   0
  -6 -11  -6   15.94    5.45   0
  -6  -8  -4   28.84    5.40   0
  -6   2  -3  121.69    5.83   0
  -6   5  -5  213.70    8.29   0
  -5 -10  -5   73.51    5.58   0
  -5  -4  -2  482.51   11.95   0
  -5   4  -3   47.63    7.77   0
  -4  -9  -4  517.99    8.85   0
  -4  -7  -3  312.03    6.89   0
  -4  -5  -2  152.93    7.99   0
  -3  -9  -4    5.80    5.30   0
  -3   9  -7   35.02   10.12   0
  -2   8  -4   47.05   11.02   0
  -1 -15 -10    5.36    6.80   0
  -1  -9  -4  540.72   10.36   0
   0 -13  -8    5.38    6.81   0
   0 -10  -5  218.92    9.39   0
   0   3   0 2208.75   24.63   0
   0   6  -1  239.65    9.89   0
   1   4   0  118.17    7.22   0
   1   8  -2  705.92   10.58   0
   1   9  -3  132.47    8.16   0
   2   4   0  122.19   10.07   0
   2   7  -1   85.34    6.05   0
   2  10  -4   13.67    7.06   0
   2  11  -6   38.05    6.92   0
   3   2   0 1521.09   13.94   0
   3   4   0 1378.64   11.03   0
   3   7  -1  117.73    8.23   0
   3  11  -5   27.99    4.81   0
   4   3   0  492.47    8.54   0
   4   7  -1   67.99    5.99   0
   4  11  -5   35.98    4.87   0
   5 -10  -8    4.84    6.70   0
   5  -7  -5   57.61    7.88   0
   5   0  -1 1353.41   12.91   0
   5   7  -1  462.51    6.80   0
   5  11  -5   16.34    4.73   0
   6  -6  -5  183.80    8.30   0
   6   2  -1  565.71    8.03   0
   6   3  -1 1046.92   10.95   0
   6   4  -1   41.67    8.69   0
   6   5  -1  338.21    6.64   0
   6   6  -1  376.13    6.57   0
   6   8  -2   92.75    5.82   0
   6   9  -3  115.92    7.69   0
   6  10  -4   35.57    7.10   0
   6  11  -5   -2.88    4.67   0
   7  -8  -8   32.88    6.92   0
   7  -6  -6  122.26    7.57   0
   7  -5  -5  208.20    6.13   0
   7  -2  -3   67.60    6.27   0
   7   0  -2    5.27    5.83   0
   7   1  -2  482.31    8.86   0
   7   7  -2   24.47    5.49   0
   7   9  -3   57.08    5.22   0
   7  10  -4   44.03    5.05   0
   7  11  -6   16.80    6.60   0
   8  -7  -8   43.60    5.02   0
   8  -6  -7   36.25    4.70   0
   8  -5  -6   35.56    5.11   0
   8  -2  -4    1.82    7.73   0
   8   0  -3   41.71    5.81   0
   8   3  -2   10.84    5.30   0
   8   4  -2  342.14    6.35   0
   8   5  -2    2.62    5.61   0
   8   7  -3   37.82    7.40   0
   8   8  -3   67.58    5.42   0
   8   9  -4   23.85    4.83   0
   8  10  -5   16.63    4.68   0
   9  -2  -5   21.62    5.31   0
   9   0  -4    0.46    5.30   0
   9   3  -3    3.01    5.34   0
   9   4  -3    8.41    5.36   0
   9   5  -3   11.29    5.38   0
   9   6  -3   61.65    5.56   0
   9   8  -4   24.62    4.97   0
   9   9  -5   22.60    4.77   0
  10  -3  -7   11.17    4.83   0
  10  -1  -6   25.45    7.08   0
  10   0  -5   92.81    5.50   0
  10   1  -5   37.25    7.22   0
  10   3  -4   39.55    5.07   0
  10   4  -4  104.94    5.29   0
  10   5  -4   30.79    5.09   0
  10   6  -4   40.74    5.07   0
  10   7  -5   39.53    6.59   0
  10   8  -5   29.63    4.74   0
  11  -1  -7  -10.13    4.91   0
  11   0  -7   13.28    7.03   0
  11   1  -6   94.40    5.23   0
  11   2  -6   73.75    5.00   0
  11   3  -6   59.69    7.06   0
  11   5  -6  -14.53    6.60   0
  11   6  -6   -8.63    4.58   0
  11   7  -6   35.16    4.62   0
 -12 -11  -9    4.24    6.42   0
 -12 -10  -9   50.17    4.88   0
 -12  -8  -8   74.53    6.84   0
 -12  -7  -8   60.45    4.92   0
 -12  -6  -8   -7.42    4.78   0
 -12  -5  -8   28.31    4.71   0
 -12  -4  -8   50.53    6.68   0
 -11 -13 -10   18.32    4.67   0
 -11 -12  -9    5.90    4.71   0
 -11 -10  -8   73.99    5.00   0
 -11  -8  -7  250.11    5.52   0
 -11  -7  -7   16.83    4.84   0
 -11  -6  -7    5.76    4.63   0
 -11  -4  -7   33.10    4.92   0
 -11  -3  -7    1.40    4.67   0
 -11  -2  -7   96.36    6.90   0
 -11  -1  -8   99.72    5.21   0
 -10 -14 -10    4.19    4.74   0
 -10 -13  -9   17.91    4.66   0
 -10 -12  -8   29.52    6.85   0
 -10 -10  -7   26.12    5.17   0
 -10  -8  -6    5.27    5.24   0
 -10  -7  -6  251.56    5.73   0
 -10  -2  -6   70.35    5.13   0
 -10  -1  -6    8.77    6.99   0
  -9 -15 -10   15.51    4.73   0
  -9 -14  -9    5.77    4.84   0
  -9 -13  -8   -1.39    6.85   0
  -9 -11  -7   20.28    5.24   0
  -9  -9  -6   22.25    5.36   0
  -9  -7  -5  235.24    5.86   0
  -9  -1  -5   -1.38    5.31   0
  -9   0  -5  114.26    7.36   0
  -8 -13  -8  -11.60    4.79   0
  -8 -12  -7   31.59    4.96   0
  -8  -9  -5   37.98    7.81   0
  -8  -6  -4   89.92    5.79   0
  -8   0  -4  121.57    5.63   0
  -8   2  -5    9.22    5.12   0
  -8   4  -7    3.93    4.82   0
  -7 -11  -6   92.19    5.65   0
  -7  -8  -4  315.45    8.42   0
  -7  -5  -3    8.40    5.74   0
  -7  -4  -3  147.46    6.06   0
  -7   0  -3  139.58    5.89   0
  -6 -16 -10    2.97    6.83   0
  -6 -15  -9   30.00    7.16   0
  -6 -14  -8   78.39    5.24   0
  -6 -13  -7  143.72    7.69   0
  -6 -10  -5  146.43    6.16   0
  -6  -6  -3   42.07    6.12   0
  -6  -3  -2  337.10   10.15   0
  -6  -2  -2  657.15   10.07   0
  -6  -1  -2   57.13    8.44   0
  -6   4  -4  161.23    6.16   0
  -6   6  -6   28.79    6.88   0
  -5 -16 -10    2.88    7.02   0
  -5 -15  -9    6.20    4.92   0
  -5 -14  -8   12.59    5.06   0
  -5 -13  -7   -1.85    5.11   0
  -5 -12  -6   26.01    7.72   0
  -5  -9  -4   80.46    5.81   0
  -5  -7  -3  364.44    6.92   0
  -5  -5  -2  335.58   10.87   0
  -5   2  -2  118.25    6.33   0
  -5   7  -6    3.64    8.24   0
  -4 -15  -9   11.60    6.71   0
  -4 -14  -8   81.44    5.40   0
  -4 -13  -7   82.92    5.52   0
  -4 -12  -6   45.16    7.63   0
  -4  -2  -1 2059.77   14.06   0
  -4  -1  -1  216.58    7.59   0
  -4   0  -1 1171.35   10.64   0
  -4   1  -1 2938.52   17.21   0
  -4   4  -2   73.04    8.37   0
  -3 -14  -8    3.52    7.13   0
  -3 -13  -7   12.18    7.46   0
  -3 -12  -6   14.31    7.58   0
  -3  -8  -3  145.52    8.65   0
  -3  -6  -2 1552.99   11.63   0
  -3  -3  -1 2130.77   12.97   0
  -3   3  -1 1662.48   17.47   0
  -2  -8  -3  400.26    9.64   0
  -2  -6  -2    3.77    7.81   0
  -1  -6  -2  742.72   11.13   0
  -1  -4  -1  121.60    9.82   0
   0 -14  -9   21.82    6.86   0
   1   0   0  193.70    9.35   0
   1  10  -5   38.94    6.94   0
   2   1   0   10.80    9.93   0
   2   3   0 9124.34   27.98   0
   2   8  -2    3.89    7.80   0
   2   9  -3    9.36    7.60   0
   3  -2  -1 2724.24   18.18   0
   3   3   0  303.08    8.07   0
   3   8  -2  611.64    9.59   0
   3   9  -3  207.16    8.52   0
   3  10  -4   64.16    5.31   0
   3  11  -6    1.82    6.60   0
   4  -5  -3   50.55    8.52   0
   4  -1  -1  361.25    8.80   0
   4   6  -1 5958.33   17.86   0
   4   8  -2   91.34    8.13   0
   4   9  -3   -2.73    7.71   0
   4  10  -4   12.20    4.97   0
   4  11  -6   24.60    6.74   0
   5  -9  -7   70.39    7.41   0
   5  -8  -6   87.50    7.54   0
   5  -4  -3   35.39    7.75   0
   5  -2  -2   37.86    8.61   0
   5   1  -1   33.27   11.20   0
   5   5  -1   72.42    9.34   0
   5   6  -1  201.26    6.42   0
   5   8  -2  205.90    6.40   0
   5   9  -3   16.68    5.65   0
   5  10  -4   31.21    5.29   0
   5  11  -6    0.85    4.57   0
   6  -9  -8   -0.48    4.78   0
   6  -8  -7   -1.59    6.89   0
   6  -7  -6   60.53    5.16   0
   6  -3  -3   40.26    5.78   0
   6  -1  -2   63.28    6.11   0
   6   7  -2  397.08    6.86   0
   6  10  -5    0.15    6.91   0
   6  11  -6   24.58    4.86   0
   7  -7  -7   40.00    5.01   0
   7  -3  -4   47.61    8.42   0
   7  -1  -3  202.02    8.77   0
   7   2  -2   51.61    5.69   0
   7   3  -2  185.33    8.07   0
   7   4  -2   27.61    7.76   0
   7   5  -2  289.58    6.19   0
   7   6  -2  180.09    5.91   0
   7   8  -3   26.02    5.46   0
   7   9  -4   -3.84    4.97   0
   7  10  -5   28.87    4.88   0
   8  -3  -5   11.08    5.33   0
   8  -1  -4  671.44    9.51   0
   8   1  -3 1034.69    8.03   0
   8   2  -3    5.01    7.82   0
   8   5  -3  365.30    8.54   0
   8   6  -3   28.74    5.35   0
   8   8  -4   18.68    5.02   0
   8   9  -5    3.58    4.86   0
   8  10  -6    7.01    4.83   0
   9  -5  -8   34.53    6.91   0
   9  -4  -7   34.90    5.04   0
   9  -3  -6    4.45    4.97   0
   9  -1  -5  308.30    5.96   0
   9   1  -4   -0.59    5.27   0
   9   2  -4  112.38    7.78   0
   9   5  -4  493.29    8.34   0
   9   6  -4  249.49    5.57   0
   9   7  -4    1.13    4.94   0
   9   8  -5    6.39    4.86   0
   9   9  -6    8.82    4.67   0
  10  -3  -8   -6.56    6.82   0
  10  -2  -7   33.86    4.81   0
  10   0  -6   30.12    7.05   0
  10   2  -5   79.77    5.24   0
  10   3  -5   32.90    5.27   0
  10   4  -5   -0.51    4.81   0
  10   5  -5   21.14    4.84   0
  10   6  -5   -1.87    4.69   0
  10   7  -6   23.51    6.67   0
  10   8  -6    5.89    4.80   0
  11   1  -7   -0.81    4.93   0
  11   2  -7   -4.72    6.60   0
  11   3  -7   15.37    7.01   0
  11   4  -7    7.37    6.67   0
  11   4  -6   15.55    4.73   0
  11   5  -7    0.77    6.77   0
 -13  -8  -9   18.67    4.73   0
 -12 -12  -9   19.19    6.57   0
 -12 -10  -8   25.65    6.55   0
 -12  -9  -8  113.77    4.98   0
 -12  -6  -7   20.85    6.81   0
 -12  -5  -7   20.38    6.67   0
 -12  -3  -8   42.59    4.83   0
 -12  -2  -8   17.47    6.70   0
 -11 -13  -9   -7.28    4.69   0
 -11 -11  -8    8.80    4.88   0
 -11 -10  -7   26.48    6.96   0
 -11  -9  -7   27.18    4.97   0
 -11  -7  -6  135.66    7.49   0
 -11  -6  -6   11.69    4.96   0
 -11  -5  -6   22.31    5.23   0
 -11  -4  -6   73.12    7.01   0
 -11  -3  -6  139.32    7.20   0
 -11  -1  -7   27.55    6.72   0
 -11   0  -8   11.02    4.51   0
 -10 -14  -9   -8.02    4.74   0
 -10 -11  -7    4.23    5.10   0
 -10  -9  -6  160.70    5.45   0
 -10  -6  -5  321.09    7.87   0
 -10  -5  -5   57.51    5.51   0
 -10  -4  -5   70.99    5.19   0
 -10  -3  -5  406.20    6.05   0
 -10  -2  -5    7.10    7.21   0
 -10   0  -6   -8.19    6.83   0
 -10   1  -7  227.12    5.66   0
  -9 -12  -7   66.07    5.24   0
  -9 -10  -6  161.94    5.61   0
  -9  -8  -5  -15.34    5.34   0
  -9  -5  -4  119.66    7.75   0
  -9  -4  -4   29.23    5.29   0
  -9  -3  -4   32.52    5.45   0
  -9  -2  -4  105.53    7.97   0
  -9   2  -6    3.80    4.74   0
  -9   3  -7   58.68    6.82   0
  -8 -15  -9   19.25    4.79   0
  -8 -14  -8   30.75    6.91   0
  -8 -11  -6    2.85    5.15   0
  -8  -7  -4   13.40    5.57   0
  -8  -3  -3  411.49    8.53   0
  -8   1  -4    2.98    5.44   0
  -7 -15  -9   16.91    4.85   0
  -7 -14  -8    2.74    4.82   0
  -7 -13  -7   13.74    5.10   0
  -7 -12  -6   15.23    7.22   0
  -7 -10  -5  146.58    5.88   0
  -7  -6  -3   54.61    5.57   0
  -7   1  -3   -6.16    5.34   0
  -7   3  -4    3.90    7.28   0
  -7   4  -5   77.04    5.35   0
  -7   5  -6   -1.40    6.67   0
  -6 -12  -6   35.96    5.34   0
  -6  -9  -4  117.02    6.02   0
  -6  -7  -3 1265.64    8.70   0
  -6  -4  -2  962.20    8.80   0
  -6   0  -2    5.78    5.50   0
  -6   3  -3    4.96    7.55   0
  -5 -11  -5   16.37    5.56   0
  -5  -8  -3    2.32    7.99   0
  -4 -11  -5  166.33    6.44   0
  -4  -8  -3  186.11    6.37   0
  -4  -6  -2  335.47    8.03   0
  -4  -3  -1  315.78   10.41   0
  -3 -15  -9    4.58    4.95   0
  -3 -11  -5   76.24    5.99   0
  -2 -14  -8   20.52    6.91   0
  -2 -13  -7  214.43    8.29   0
  -2 -12  -6   26.65    7.46   0
  -2  -4  -1  690.23    9.50   0
  -1  -8  -3   48.89    8.24   0
  -1   1   0  380.79   17.73   0
  -1  10  -7    4.93    6.63   0
   0  -9  -4  103.56    8.72   0
   0  -6  -2   33.41   10.73   0
   0   9  -4    4.63    7.15   0
   0  10  -6    5.58    6.57   0
   1   6  -1   12.23    9.53   0
   2   2   0    7.59    9.50   0
   2   6  -1  282.68   10.41   0
   2  10  -5   43.53    7.22   0
   3  -4  -2  422.69   11.71   0
   3   6  -1 2305.00   12.01   0
   3  11  -7    9.30    6.66   0
   4  -3  -2  140.77    9.95   0
   4   5  -1  230.55   10.70   0
   4  10  -5   81.80    7.16   0
   4  11  -7   -6.62    6.66   0
   5   2  -1  466.15    8.84   0
   5   3  -1   18.07    7.69   0
   5   4  -1  545.11    8.62   0
   5   7  -2   32.46    5.53   0
   5  10  -5    3.72    4.94   0
   6  -4  -4  259.98    9.05   0
   6   0  -2 1610.87    9.86   0
   6   6  -2  110.50    5.73   0
   6   8  -3  700.22    7.48   0
   6   9  -4   78.04    5.39   0
   6  10  -6   11.18    6.71   0
   7  -4  -5   30.07    7.80   0
   7   0  -3 1228.45   10.52   0
   7   6  -3   12.71    7.75   0
   7   7  -3    4.28    5.43   0
   7   8  -4   21.52    5.42   0
   7   9  -5   30.73    5.08   0
   7  10  -6  110.65    5.17   0
   8  -7  -9   50.61    7.03   0
   8  -6  -8    5.03    6.75   0
   8  -5  -7   14.89    7.04   0
   8  -4  -6    9.31    5.05   0
   8  -2  -5  408.90    8.70   0
   8   0  -4   14.26    8.14   0
   8   3  -3  169.76    5.90   0
   8   4  -3   26.54    5.60   0
   8   7  -4   66.37    5.35   0
   8   8  -5   33.32    5.32   0
   8   9  -6    2.93    4.69   0
   9  -3  -7  109.15    7.18   0
   9  -2  -6   35.03    5.19   0
   9   0  -5    4.84    5.09   0
   9   3  -4  402.20    6.50   0
   9   4  -4   -1.29    5.39   0
   9   6  -5  -11.20    7.13   0
   9   7  -5   17.64    4.76   0
   9   8  -6   41.91    4.97   0
   9   9  -7   13.19    4.69   0
  10  -2  -8   16.79    6.80   0
  10  -1  -7   11.69    4.89   0
  10   1  -6   61.44    5.33   0
  10   2  -6   19.05    5.09   0
  10   3  -6   -0.84    7.04   0
  10   4  -6   78.41    6.93   0
  10   5  -6   20.15    4.81   0
  10   6  -6   29.38    4.83   0
  10   7  -7   24.69    4.63   0
  11   1  -8   36.03    4.93   0
  11   2  -8   55.45    7.02   0
  11   3  -8   18.13    6.68   0
 -13  -9  -8    0.16    6.73   0
 -13  -8  -8   10.12    4.70   0
 -13  -7  -8    9.63    4.80   0
 -13  -6  -8   19.86    4.88   0
 -12 -11  -8   15.25    4.63   0
 -12  -9  -7   76.84    6.80   0
 -12  -8  -7    6.60    4.88   0
 -12  -7  -7    3.93    4.80   0
 -12  -4  -7   -3.79    4.70   0
 -12  -3  -7   33.91    6.65   0
 -11 -12  -8   18.97    4.67   0
 -11 -11  -7   52.28    6.99   0
 -11  -9  -6   44.23    6.99   0
 -11  -8  -6  109.97    5.30   0
 -11  -2  -6   11.64    4.84   0
 -11   0  -7   73.48    6.88   0
 -10 -13  -8   28.21    4.82   0
 -10 -12  -7   48.50    5.04   0
 -10 -10  -6   10.00    5.16   0
 -10  -8  -5   52.62    7.39   0
 -10  -7  -5   18.59    5.27   0
 -10  -1  -5  135.83    7.35   0
 -10   1  -6    2.14    6.70   0
 -10   2  -7    6.97    6.66   0
  -9 -15  -9   14.98    4.73   0
  -9 -14  -8    6.06    4.79   0
  -9 -13  -7   40.82    7.07   0
  -9 -11  -6   58.67    5.26   0
  -9  -9  -5  104.34    5.49   0
  -9  -7  -4  106.81    7.76   0
  -9  -6  -4  200.86    5.87   0
  -9  -1  -4  443.04    6.69   0
  -9   1  -5   62.41    5.32   0
  -8 -13  -7   37.87    4.86   0
  -8 -12  -6  226.79    7.71   0
  -8 -10  -5   50.48    5.76   0
  -8  -8  -4    6.88    5.41   0
  -8  -5  -3   71.54    5.77   0
  -8  -4  -3  111.82    5.85   0
  -8  -2  -3   -0.94    5.54   0
  -8  -1  -3   28.60    5.40   0
  -8   3  -5  132.49    5.46   0
  -8   4  -6  147.98    7.36   0
  -7 -11  -5   57.79    7.69   0
  -7  -9  -4   16.12    5.82   0
  -7  -7  -3    3.31    5.37   0
  -7  -3  -2    8.99    8.01   0
  -7  -2  -2   79.36    8.08   0
  -7   2  -3   20.29    7.90   0
  -6 -11  -5   65.22    5.69   0
  -6  -8  -3   64.03    7.83   0
  -6  -5  -2   64.28    6.41   0
  -6   1  -2   41.63    5.55   0
  -5 -10  -4   21.71    5.59   0
  -5  -6  -2  468.87    7.67   0
  -5  -2  -1 2861.64   15.64   0
  -5  -1  -1  633.52    9.23   0
  -5   0  -1  990.08   12.38   0
  -5   3  -2  317.66    7.44   0
  -4 -10  -4  152.96    6.09   0
  -4  -4  -1  277.49   11.08   0
  -4   2  -1  359.83    9.11   0
  -3 -10  -4   10.44    5.76   0
  -3  -4  -1   22.34    7.13   0
  -2 -15  -9   18.41    6.91   0
  -2 -11  -5   87.96    6.00   0
  -2   7  -3   10.65   11.04   0
  -2   9  -6   51.70    8.55   0
  -1   0   0  190.61    9.63   0
  -1   5  -1  703.20   17.88   0
  -1   9  -5   43.11    7.09   0
   0  -4  -1   48.04    9.61   0
   0   7  -2  483.49   10.60   0
   0   8  -3   67.68    8.06   0
   1   1   0 1805.44   18.58   0
   1   2   0   29.80   10.40   0
   1   9  -4  159.55    8.12   0
   1  10  -6    7.20    6.67   0
   3  -7  -4   41.09   10.07   0
   3   7  -2   71.88    7.92   0
   3  10  -5   -2.38    4.92   0
   4   0  -1  285.35    8.33   0
   4   1  -1  405.91   10.96   0
   4   4  -1  503.23   12.07   0
   4   7  -2  325.34    6.77   0
   4   8  -3   -8.43    7.80   0
   4   9  -4    7.21    7.49   0
   5  -5  -4   15.00    7.87   0
   5  -1  -2  618.83   10.59   0
   5   6  -2  316.40    6.53   0
   5   8  -3  109.14    6.08   0
   5   9  -4    6.92    5.36   0
   5  10  -6   44.56    6.93   0
   6  -5  -5   97.13    8.19   0
   6  -2  -3   40.31    5.79   0
   6   1  -2  960.10    8.52   0
   6   2  -2   51.68    6.29   0
   6   3  -2  271.90    6.89   0
   6   4  -2  100.42    6.24   0
   6   5  -2   -0.22    5.58   0
   6   7  -3   70.85    6.06   0
   6   8  -4   20.63    7.88   0
   6   9  -5    3.13    5.01   0
   6  10  -7   48.07    6.74   0
   7  -8  -9    7.73    6.77   0
   7  -6  -7   -1.37    7.14   0
   7  -5  -6   65.15    5.59   0
   7  -2  -4    8.71    5.80   0
   7   1  -3   -5.67    5.62   0
   7   2  -3  911.56    9.54   0
   7   4  -3  274.52    8.61   0
   7   5  -3   68.58    5.84   0
   7   7  -4   53.44    5.49   0
   7   8  -5    5.84    7.27   0
   7   9  -6   13.87    4.72   0
   7  10  -7    0.14    4.73   0
   8  -3  -6  211.22    8.09   0
   8   1  -4   33.11    5.51   0
   8   2  -4   20.96    7.88   0
   8   3  -4  -10.05    7.76   0
   8   4  -4   41.30    7.94   0
   8   5  -4  121.85    5.82   0
   8   6  -4   32.74    5.21   0
   8   7  -5   29.97    5.11   0
   8   8  -6   10.55    4.97   0
   8   9  -7   50.24    4.91   0
   9  -5  -9    7.29    4.94   0
   9  -4  -8  118.67    5.30   0
   9  -1  -6    6.11    5.21   0
   9   1  -5   15.24    5.40   0
   9   2  -5    7.93    5.25   0
   9   3  -5  -12.44    5.32   0
   9   4  -5  260.19    5.90   0
   9   5  -5  193.41    5.35   0
   9   6  -6    6.35    6.89   0
   9   7  -6  122.79    5.09   0
   9   8  -8   15.91    6.65   0
   9   8  -7   23.61    4.79   0
  10  -1  -8    0.07    6.89   0
  10   0  -7   62.24    5.26   0
  10   1  -7    2.60    5.13   0
  10   2  -7   -2.13    6.95   0
  10   3  -7    1.30    7.05   0
  10   4  -7   -7.61    6.60   0
  10   5  -7   50.36    4.79   0
  10   6  -8   42.48    6.73   0
  10   6  -7   -2.08    4.72   0
 -13 -10  -8   12.96    4.65   0
 -13  -7  -7   49.24    6.73   0
 -13  -6  -7    3.21    6.51   0
 -12 -12  -8   21.21    4.75   0
 -12 -10  -7   13.15    4.59   0
 -12  -7  -6   40.63    4.82   0
 -12  -6  -6   40.07    4.76   0
 -12  -5  -6   42.62    4.81   0
 -12  -4  -6   98.29    6.89   0
 -12  -2  -7   -3.24    4.61   0
 -11 -13  -8    3.08    4.91   0
 -11 -12  -7   26.83    6.95   0
 -11 -10  -6   60.69    5.03   0
 -11  -7  -5  258.22    7.77   0
 -11  -6  -5   14.33    5.04   0
 -11  -5  -5   17.67    5.12   0
 -11  -4  -5  108.57    5.20   0
 -11  -3  -5    4.28    6.88   0
 -11  -1  -6  191.47    5.32   0
 -10 -14  -8   60.02    4.88   0
 -10 -13  -7    5.14    6.77   0
 -10 -11  -6   34.04    5.18   0
 -10  -9  -5   15.69    5.11   0
 -10  -6  -4   -2.26    7.40   0
 -10  -5  -4   44.93    5.09   0
 -10  -4  -4   10.75    5.19   0
 -10  -3  -4    9.36    5.43   0
 -10   0  -5   34.69    5.21   0
  -9 -12  -6    5.48    5.01   0
  -9 -10  -5   22.16    5.34   0
  -9  -8  -4  143.61    5.77   0
  -9  -4  -3   17.67    7.60   0
  -9  -3  -3   16.82    7.93   0
  -9   0  -4    5.46    5.37   0
  -9   2  -5    5.01    7.00   0
  -9   3  -6   48.11    6.63   0
  -8 -15  -8   -1.05    6.79   0
  -8 -11  -5  312.66    6.07   0
  -8  -9  -4  160.37    5.98   0
  -8  -7  -3   -0.28    8.01   0
  -8  -6  -3  123.86    5.96   0
  -8   0  -3   -3.46    5.27   0
  -8   2  -4  224.92    6.05   0
  -8   5  -7    6.15    6.60   0
  -7 -15  -8   31.11    4.98   0
  -7 -14  -7   50.59    5.17   0
  -7 -13  -6   49.75    7.49   0
  -7 -10  -4   86.12    8.14   0
  -7  -8  -3   -7.18    7.76   0
  -7  -5  -2  205.33    8.49   0
  -7  -4  -2    1.36    5.85   0
  -7  -1  -2   13.05    5.53   0
  -7   0  -2   -5.83    7.76   0
  -7   6  -7    7.04    6.75   0
  -6 -16  -9   55.65    5.21   0
  -6 -15  -8    8.03    4.80   0
  -6 -14  -7   16.70    5.07   0
  -6 -13  -6    8.13    7.28   0
  -6 -10  -4   24.82    5.41   0
  -6  -6  -2   44.67    6.18   0
  -6   2  -2  114.75    5.96   0
  -5 -16  -9   23.71    7.12   0
  -5 -15  -8   11.59    5.02   0
  -5 -14  -7   62.46    5.06   0
  -5 -13  -6  153.23    7.77   0
  -5  -7  -2   49.92    8.38   0
  -5  -3  -1    5.65    7.73   0
  -5   1  -1  206.11    9.78   0
  -4 -15  -8    4.23    6.99   0
  -4 -14  -7    0.57    7.14   0
  -4 -13  -6   -5.08    7.43   0
  -4  -9  -3   83.27    8.09   0
  -4  -7  -2  176.04    6.56   0
  -3  -7  -2    0.65    6.72   0
  -2 -10  -4  154.47    6.52   0
  -2  -7  -2  135.32    9.94   0
  -2   0   0   97.11   14.36   0
  -1 -14  -8    8.98    8.37   0
  -1 -13  -7   25.85    7.07   0
  -1 -12  -6   98.76    8.10   0
   0  10  -7   36.98    6.88   0
   1   7  -2   14.86    5.64   0
   1   8  -3   -3.26    7.75   0
   2   7  -2   53.24    5.77   0
   2   8  -3  174.80    8.46   0
   2   9  -4  175.70    6.08   0
   2  10  -6    8.94    4.86   0
   3  -1  -1 3968.75   18.34   0
   3   5  -1   69.05    8.08   0
   3   8  -3   25.06    5.63   0
   3   9  -4    2.69    5.31   0
   3  10  -6   63.06    5.13   0
   4  -6  -4   86.61    6.24   0
   4   2  -1   14.12    7.34   0
   4   3  -1  369.95    8.67   0
   4   6  -2 1348.07   11.19   0
   4  10  -6   34.58    5.04   0
   5  -6  -5   83.95    8.05   0
   5  -3  -3  307.81    6.84   0
   5   0  -2  347.77   11.10   0
   5   5  -2  296.67    6.96   0
   5   7  -3  514.18    7.22   0
   5   8  -4  123.51    8.11   0
   5   9  -5   30.18    5.29   0
   5  10  -7   -1.27    4.72   0
   6  -9  -9   74.58    7.18   0
   6  -6  -6   14.94    7.73   0
   6  -3  -4  198.55    8.71   0
   6  -1  -3  174.65    6.38   0
   6   6  -3  328.05    6.63   0
   6   7  -4   23.14    8.03   0
   6   9  -6   20.98    4.99   0
   7  -7  -8    6.69    4.92   0
   7  -3  -5  280.27    6.67   0
   7  -1  -4   26.78    5.87   0
   7   3  -3   73.62    5.88   0
   7   6  -4   36.62    5.54   0
   7   7  -5   94.55    7.82   0
   7   8  -6    6.73    6.78   0
   7   9  -7   20.98    4.78   0
   8  -6  -9   32.57    6.87   0
   8  -5  -8   24.46    7.17   0
   8  -4  -7   15.86    5.07   0
   8  -1  -5  142.67    5.79   0
   8   0  -5  303.91    8.51   0
   8   5  -5   48.56    7.61   0
   8   6  -5    8.93    5.17   0
   8   7  -6    5.58    4.75   0
   8   8  -7   11.40    4.81   0
   9  -4  -9   17.43    6.87   0
   9  -3  -8   -1.48    4.82   0
   9  -2  -7   10.99    5.14   0
   9  -1  -7   89.64    7.46   0
   9   0  -6   -2.42    5.20   0
   9   1  -6   31.56    5.40   0
   9   2  -6   59.47    7.57   0
   9   3  -6   58.85    7.14   0
   9   4  -6    9.93    5.05   0
   9   5  -6   50.79    5.19   0
   9   6  -7   65.20    4.92   0
   9   7  -8   18.50    4.77   0
   9   7  -7    0.76    4.93   0
  10  -2  -9   34.06    4.94   0
  10  -1  -9   20.22    6.87   0
  10   0  -8   -0.87    5.00   0
  10   1  -8    7.47    4.84   0
  10   2  -8    0.16    6.76   0
  10   3  -8    2.61    6.82   0
  10   4  -8   67.23    4.97   0
  10   5  -9   38.11    6.88   0
  10   5  -8    6.17    4.63   0
 -13 -10  -7    4.58    6.61   0
 -13  -9  -7   16.22    4.99   0
 -13  -8  -7    8.45    4.75   0
 -13  -5  -7   41.32    4.84   0
 -12 -12  -7    4.00    6.83   0
 -12 -11  -7  139.04    5.19   0
 -12  -9  -6   56.97    4.93   0
 -12  -8  -6   14.66    4.86   0
 -12  -3  -6   34.43    4.83   0
 -12  -2  -6   21.55    6.61   0
 -11 -13  -7    1.76    6.56   0
 -11 -11  -6   12.69    4.97   0
 -11  -9  -5  262.00    7.67   0
 -11  -8  -5   -0.91    5.08   0
 -11  -2  -5   73.40    5.01   0
 -11   0  -6    0.36    4.68   0
 -10 -12  -6   18.67    5.04   0
 -10 -10  -5   92.07    5.43   0
 -10  -8  -4    6.88    7.28   0
 -10  -7  -4   15.26    5.26   0
 -10  -2  -4   69.28    5.40   0
 -10  -1  -4   37.80    7.19   0
 -10   1  -5  258.27    7.68   0
 -10   2  -6    7.32    6.70   0
  -9 -15  -8   18.86    4.87   0
  -9 -14  -7   46.31    5.04   0
  -9 -11  -5   29.94    5.38   0
  -9  -9  -4   16.26    5.50   0
  -9  -6  -3   15.13    5.48   0
  -9  -5  -3   73.09    5.73   0
  -9  -2  -3   83.56    5.69   0
  -9  -1  -3    9.75    7.71   0
  -9   1  -4  238.16    6.09   0
  -8 -14  -7    5.21    4.84   0
  -8 -13  -6    9.01    5.10   0
  -8 -10  -4  201.27    5.81   0
  -8  -8  -3  314.42    8.54   0
  -8  -4  -2   73.05    7.80   0
  -8  -3  -2    8.27    5.37   0
  -8  -2  -2   92.94    8.17   0
  -8   1  -3   88.31    5.91   0
  -7 -12  -5   64.07    5.56   0
  -7  -6  -2  231.31    6.22   0
  -7   1  -2   14.47    7.83   0
  -7   3  -3    4.41    7.59   0
  -7   4  -4  166.89    7.78   0
  -7   5  -5   83.48    7.31   0
  -6 -12  -5   65.23    5.79   0
  -6  -9  -3   22.15    5.73   0
  -6  -7  -2  404.08    6.82   0
  -6  -3  -1  724.68    8.59   0
  -6  -2  -1    5.97    6.36   0
  -6  -1  -1   16.79    6.14   0
  -6   4  -3    9.01    7.84   0
  -6   5  -4  285.68    8.93   0
  -5 -12  -5    1.77    5.56   0
  -5  -9  -3  196.43    6.17   0
  -5  -4  -1  114.58    8.26   0
  -5   5  -3   86.72    8.35   0
  -5   6  -4   21.44    9.34   0
  -4 -12  -5   26.60    5.64   0
  -4  -5  -1  420.18    8.94   0
  -4   3  -1  313.78   10.40   0
  -3 -14  -7   88.16    7.47   0
  -3 -13  -6  185.84    8.04   0
  -3  -9  -3  191.42    6.17   0
  -3  -5  -1  754.42    9.79   0
  -2  -5  -1   62.13    7.55   0
  -2  -1   0   12.73   10.17   0
  -2   1   0 1150.86   14.68   0
  -1 -11  -5    4.24    7.93   0
  -1  -1   0 1746.33   18.53   0
   0   5  -1   43.29   11.31   0
   0   9  -5   -3.92    7.26   0
   1   5  -1 3227.90   19.55   0
   1   9  -5   92.17    7.65   0
   1  10  -7   10.37    6.66   0
   2 -12  -8   77.44   12.41   0
   2  -9  -5  154.50   14.52   0
   2   5  -1  653.68   10.01   0
   2   9  -5   32.79    7.58   0
   2  10  -7   63.78    7.12   0
   3 -12  -9   71.32    9.07   0
   3   4  -1  610.36    9.43   0
   3   6  -2   67.56    9.00   0
   3   9  -5   -4.06    7.32   0
   3  10  -7    8.81    4.97   0
   4  -7  -5   51.31    8.57   0
   4  -4  -3  441.62   10.15   0
   4  -2  -2   96.54    8.10   0
   4   7  -3  280.17    6.76   0
   4   8  -4   -5.46    7.80   0
   4   9  -5    8.71    5.28   0
   4  10  -8   12.04    6.87   0
   4  10  -7   10.19    4.96   0
   5 -10  -9   50.03    7.01   0
   5  -7  -6   99.97    8.21   0
   5   1  -2 4571.75   15.54   0
   5   2  -2   43.41   10.69   0
   5   3  -2 1669.49   10.71   0
   5   4  -2   42.47    7.15   0
   5   6  -3    0.54    7.81   0
   5   9  -6   54.57    5.34   0
   5  10  -8   43.46    5.00   0
   6  -8  -8   59.72    5.30   0
   6  -7  -7   -0.39    5.00   0
   6   0  -3  488.21    7.36   0
   6   1  -3   99.79    8.72   0
   6   4  -3    8.82    8.48   0
   6   5  -3 1059.61    7.98   0
   6   8  -5   51.53    5.30   0
   6   9  -7   25.79    5.01   0
   7  -5  -7   89.34    7.61   0
   7  -4  -6   98.05    5.95   0
   7  -2  -5   10.23    8.11   0
   7   0  -4  112.23    5.82   0
   7   1  -4  221.21    8.26   0
   7   2  -4   20.04    7.86   0
   7   3  -4  282.23    8.62   0
   7   4  -4   81.64    5.90   0
   7   5  -4   19.58    5.64   0
   7   6  -5   38.47    7.63   0
   7   7  -6   16.09    7.51   0
   7   8  -7   19.03    7.00   0
   7   9  -8   -0.35    4.88   0
   8  -3  -7    6.68    7.38   0
   8  -2  -6   96.83    5.52   0
   8  -1  -6   -0.48    7.59   0
   8   1  -5  280.76    6.21   0
   8   2  -5   -0.30    5.46   0
   8   3  -5  333.38    6.25   0
   8   4  -5   65.21    5.65   0
   8   5  -6   16.86    7.32   0
   8   6  -6    3.29    5.22   0
   8   7  -7   17.00    4.97   0
   8   8  -8    5.35    4.85   0
   9  -3  -9   20.85    6.89   0
   9  -2  -8   37.45    5.02   0
   9   0  -7    6.42    5.13   0
   9   1  -7    7.11    7.18   0
   9   2  -7   96.02    7.21   0
   9   3  -7    7.44    7.21   0
   9   4  -7   29.35    5.14   0
   9   5  -7    3.58    4.83   0
   9   6  -8   14.83    4.74   0
  10   0  -9   70.32    5.19   0
  10   1  -9   23.24    5.11   0
  10   2  -9   27.88    4.72   0
  10   3  -9   47.07    5.04   0
  10   4  -9   -7.93    4.64   0
 -13  -9  -6    8.92    6.74   0
 -13  -8  -6    9.71    4.61   0
 -13  -7  -6   20.66    4.74   0
 -13  -6  -6   24.27    4.79   0
 -13  -5  -6   15.70    4.88   0
 -13  -4  -6   23.50    6.81   0
 -12 -11  -6  110.98    7.24   0
 -12 -10  -6   67.45    4.98   0
 -12  -8  -5   65.23    4.97   0
 -12  -7  -5   37.24    4.83   0
 -12  -6  -5   26.90    4.80   0
 -12  -5  -5   38.34    4.95   0
 -12  -4  -5    6.77    5.10   0
 -12  -3  -5   69.64    6.93   0
 -12  -1  -6    4.25    6.73   0
 -11 -12  -6   39.63    5.02   0
 -11 -10  -5   24.16    4.91   0
 -11  -7  -4   -8.33    4.98   0
 -11  -6  -4   35.19    5.13   0
 -11  -5  -4   34.67    5.05   0
 -11  -4  -4  103.91    5.30   0
 -11  -3  -4  139.28    5.50   0
 -11  -1  -5   -5.06    4.89   0
 -11   1  -6  185.90    7.33   0
 -10 -14  -7   19.47    4.81   0
 -10 -13  -6   12.43    6.78   0
 -10 -11  -5   14.57    4.88   0
 -10  -9  -4   54.57    5.23   0
 -10  -6  -3   79.41    7.55   0
 -10  -5  -3   50.69    5.40   0
 -10  -4  -3   37.85    5.34   0
 -10  -3  -3  303.29    8.12   0
 -10   0  -4  131.04    7.46   0
  -9 -13  -6   82.63    5.21   0
  -9 -12  -5   90.97    7.28   0
  -9 -10  -4   48.95    5.49   0
  -9  -8  -3  151.02    7.92   0
  -9  -7  -3   49.75    5.58   0
  -9   0  -3    5.30    5.26   0
  -9   3  -5    0.30    6.67   0
  -8 -12  -5    9.51    4.93   0
  -8  -9  -3   31.26    7.98   0
  -8  -6  -2   64.49    5.87   0
  -8  -5  -2   27.47    5.60   0
  -8  -1  -2    2.17    5.41   0
  -8   0  -2   55.14    7.85   0
  -8   2  -3   53.88    7.73   0
  -8   3  -4   87.04    5.44   0
  -8   4  -5   36.95    5.02   0
  -7 -16  -8   -0.49    6.89   0
  -7 -15  -7    4.64    6.95   0
  -7 -11  -4   26.80    5.45   0
  -7  -9  -3   89.03    6.09   0
  -7  -7  -2    3.78    5.67   0
  -6 -11  -4   24.14    5.48   0
  -6  -5  -1  261.23    9.65   0
  -6  -4  -1  518.13    7.84   0
  -6   0  -1   63.85    6.17   0
  -6   3  -2  255.21    8.81   0
  -6   6  -5  128.81    8.21   0
  -5 -11  -4   57.98    5.76   0
  -5  -8  -2  270.08    8.71   0
  -5  -5  -1  492.51    8.39   0
  -5   2  -1   57.00    6.29   0
  -5   4  -2   41.08    8.10   0
  -4 -11  -4   58.56    5.97   0
  -4  -8  -2  121.59    8.53   0
  -3 -15  -8   36.91    5.34   0
  -3 -12  -5   59.14    5.78   0
  -3  -2   0 1496.17   13.93   0
  -3   0   0 4854.33   19.80   0
  -3   1   0   93.14    9.71   0
  -2  -9  -3  318.07    7.43   0
  -2  -2   0    5.56    9.60   0
  -2   9  -7    3.77    8.09   0
  -1 -15  -9    0.73    8.46   0
  -1 -10  -4    7.65    8.23   0
  -1  -7  -2  301.96   10.93   0
  -1  -5  -1  877.86   13.71   0
  -1   8  -4   22.47    7.75   0
  -1   9  -6    3.33    7.03   0
   0  -8  -3  782.66   13.69   0
   1  10  -8   39.98    6.98   0
   2  -2  -1  209.42    8.53   0
   2   4  -1  168.39   10.63   0
   2  10  -8    2.65    6.88   0
   3  -8  -5    2.74    8.36   0
   3   1  -1 5647.36   21.29   0
   3   2  -1   97.85   10.48   0
   3   3  -1 2614.14   13.74   0
   3   7  -3    3.55    8.06   0
   3   8  -4    4.41    5.59   0
   3  10  -8   30.20    5.00   0
   4 -11  -9   50.07    7.36   0
   4  -8  -6  316.27    9.26   0
   4  -1  -2  408.10   12.57   0
   4   5  -2 1584.71   10.37   0
   4   9  -6   61.43    5.35   0
   5  -9  -8   52.82    5.36   0
   5  -8  -7   40.88    5.37   0
   5  -4  -4   27.23    5.55   0
   5  -2  -3   15.11    6.14   0
   5   5  -3   66.92    8.47   0
   5   7  -4   27.42    5.91   0
   5   8  -5   17.48    5.48   0
   5   9  -7  152.93    5.61   0
   6  -4  -5  181.91    6.37   0
   6  -2  -4  369.80    6.75   0
   6   2  -3   12.27    6.04   0
   6   3  -3   15.76    5.98   0
   6   5  -4  280.47    8.35   0
   6   6  -4   11.55    5.59   0
   6   7  -5   94.02    5.84   0
   6   8  -7   42.15    7.22   0
   6   8  -6   32.21    5.24   0
   6   9  -9    0.41    6.73   0
   6   9  -8   49.79    5.02   0
   7  -8 -10   34.27    5.06   0
   7  -7  -9   48.61    5.08   0
   7  -6  -8   25.88    4.89   0
   7  -3  -6    4.81    7.94   0
   7  -1  -5    4.69    8.09   0
   7   5  -5   76.48    5.84   0
   7   6  -6   44.64    7.76   0
   7   7  -7   25.45    7.66   0
   7   8  -9   -1.74    6.88   0
   7   8  -8   23.60    4.84   0
   8  -6 -10   37.40    7.02   0
   8  -5  -9    8.74    4.82   0
   8  -4  -8   37.00    5.26   0
   8  -2  -7    4.38    7.51   0
   8   0  -6   28.24    5.46   0
   8   1  -6   15.58    7.89   0
   8   2  -6   16.68    7.85   0
   8   3  -6    7.38    7.76   0
   8   4  -6   24.66    5.33   0
   8   5  -7  242.25    7.66   0
   8   6  -7    3.36    4.74   0
   8   7  -9    9.54    6.79   0
   8   7  -8    8.22    4.93   0
   9  -4 -10   34.64    5.09   0
   9  -2  -9  -11.53    7.17   0
   9  -1  -8   15.05    4.99   0
   9   0  -8   62.53    5.23   0
   9   1  -8   55.38    7.45   0
   9   2  -8    9.88    7.25   0
   9   3  -8   51.31    7.05   0
   9   4  -8   -2.00    4.84   0
   9   5  -9    6.72    6.79   0
   9   5  -8   28.29    4.91   0
   9   6  -9   39.70    4.83   0
  10   0 -10   10.64    4.93   0
  10   1 -10   37.19    5.12   0
  10   2 -10    9.99    4.85   0
 -13 -10  -6   12.05    4.58   0
 -13  -7  -5   61.80    6.77   0
 -13  -6  -5    1.22    6.60   0
 -12 -12  -6   13.26    4.97   0
 -12 -10  -5  139.60    7.02   0
 -12  -9  -5   22.38    4.88   0
 -12  -6  -4   18.04    7.00   0
 -12  -5  -4   17.03    6.92   0
 -12  -2  -5    7.65    4.77   0
 -11 -13  -6   20.68    6.88   0
 -11 -11  -5   29.81    5.08   0
 -11  -9  -4   48.41    7.14   0
 -11  -8  -4   63.87    5.10   0
 -11  -2  -4   43.50    5.13   0
 -11  -1  -4   62.24    7.01   0
 -11   0  -5   39.95    5.01   0
 -10 -12  -5   11.92    4.97   0
 -10 -10  -4   38.67    5.09   0
 -10  -8  -3   48.00    7.42   0
 -10  -7  -3    5.36    5.38   0
 -10  -2  -3   -5.44    5.13   0
 -10  -1  -3  323.51    7.97   0
 -10   1  -4    1.08    6.85   0
 -10   2  -5    4.65    6.63   0
 -10   3  -6    2.59    6.65   0
  -9 -15  -7   -2.51    4.67   0
  -9 -14  -6   14.79    6.83   0
  -9 -11  -4   88.53    7.57   0
  -9  -9  -3   44.24    7.88   0
  -9  -6  -2   59.33    7.99   0
  -9  -5  -2   99.38    5.88   0
  -9  -4  -2   66.12    5.62   0
  -9  -3  -2  295.56    6.31   0
  -9  -2  -2   26.58    5.51   0
  -9   1  -3   65.11    7.68   0
  -9   2  -4    3.86    4.93   0
  -9   4  -6   29.38    6.92   0
  -8 -15  -7   20.72    5.05   0
  -8 -14  -6   63.08    5.22   0
  -8 -13  -5   17.90    7.28   0
  -8 -11  -4   84.71    5.41   0
  -8  -7  -2   51.19    5.69   0
  -8   5  -6   21.49    6.84   0
  -7 -14  -6    2.01    5.09   0
  -7 -13  -5   17.71    7.56   0
  -7 -10  -3  183.42    6.14   0
  -7  -8  -2  177.03    6.04   0
  -7  -5  -1   15.16    8.38   0
  -7  -4  -1   14.44    5.89   0
  -7  -3  -1  483.42    6.91   0
  -7  -2  -1   26.44    5.67   0
  -7  -1  -1   12.34    5.45   0
  -7   2  -2   74.06    6.05   0
  -7   6  -6   26.61    8.36   0
  -6 -16  -8   28.26    5.12   0
  -6 -15  -7   45.39    5.24   0
  -6 -14  -6   36.83    5.25   0
  -6 -13  -5  140.42    7.87   0
  -6 -10  -3  179.38    6.19   0
  -6  -8  -2   17.86    5.87   0
  -6  -6  -1  112.58    8.45   0
  -6   1  -1   40.28    5.84   0
  -5 -16  -8   17.97    7.16   0
  -5 -15  -7   18.52    7.24   0
  -5 -14  -6    5.98    7.36   0
  -5 -13  -5   15.80    7.48   0
  -5 -10  -3    3.84    5.82   0
  -5  -6  -1  544.39    7.80   0
  -4 -10  -3   20.88    7.97   0
  -4  -6  -1   49.22    7.39   0
  -4  -3   0  473.66   11.45   0
  -4  -2   0 3216.06   14.24   0
  -4  -1   0  419.60    8.56   0
  -4   0   0  957.12   10.17   0
  -4   5  -2  396.97   12.58   0
  -4   6  -3   93.61   13.53   0
  -3 -11  -4   -0.65    5.57   0
  -3  -8  -2  749.16    8.59   0
  -3  -6  -1  219.07    8.57   0
  -3  -3   0  295.26   11.10   0
  -2 -14  -7    5.48    6.91   0
  -2 -13  -6    5.98    7.24   0
  -2   2   0   73.91    9.91   0
  -1   7  -3   64.00   10.17   0
   0   8  -4    4.38    7.95   0
   0   9  -6  121.42    7.34   0
   1   6  -2   27.48    9.03   0
   1   8  -4  196.91    8.56   0
   1   9  -6    5.84    7.29   0
   2   6  -2   45.13    6.43   0
   2   7  -3   24.60    5.51   0
   2   8  -4    5.95    5.42   0
   2   9  -6  104.67    5.62   0
   3 -11  -8   77.98    9.37   0
   3  -9  -6    5.63    9.28   0
   3  -5  -3 1163.18   14.01   0
   3  -3  -2   33.43    8.39   0
   3   5  -2 3203.01   16.17   0
   3   9  -6    9.75    5.34   0
   4 -10  -8  109.87    5.95   0
   4  -9  -7   94.65    7.92   0
   4   0  -2  874.70   12.93   0
   4   3  -2  204.88   12.44   0
   4   4  -2 2017.30   12.02   0
   4   6  -3  122.85    6.13   0
   4   7  -4    9.23    5.84   0
   4   8  -5    5.03    5.39   0
   4   9  -7    9.54    5.09   0
   5  -5  -5   26.22    8.10   0
   5  -1  -3   35.60    6.53   0
   5   4  -3  252.54    6.99   0
   5   6  -4  264.82    6.28   0
   5   7  -5  164.97    8.40   0
   5   8  -6   47.78    5.23   0
   5   9  -9   35.11    7.00   0
   5   9  -8    5.86    5.01   0
   6  -9 -10    8.07    6.90   0
   6  -8  -9   51.28    6.91   0
   6  -6  -7   13.36    7.68   0
   6  -5  -6   64.37    5.93   0
   6  -3  -5    2.34    8.11   0
   6  -1  -4  188.97    6.43   0
   6   4  -4  556.90    6.90   0
   6   6  -5   23.69    5.59   0
   6   7  -6   47.12    5.28   0
   6   8  -8    5.00    4.73   0
   7  -4  -7   29.31    5.38   0
   7  -2  -6   48.86    8.28   0
   7   0  -5  263.05    6.56   0
   7   1  -5   56.30    5.83   0
   7   2  -5   17.01    8.17   0
   7   3  -5    5.88    5.59   0
   7   4  -5  241.34    6.15   0
   7   5  -6   77.46    7.78   0
   7   6  -7   13.89    7.45   0
   7   7  -8   26.00    5.05   0
   8  -5 -10   38.15    7.00   0
   8  -4  -9  133.76    7.58   0
   8  -3  -8  167.82    5.59   0
   8  -1  -7   13.79    5.27   0
   8   0  -7   50.12    7.59   0
   8   3  -7  157.82    7.79   0
   8   4  -7   14.72    5.18   0
   8   5  -8    0.87    7.03   0
   8   6  -9    3.74    4.78   0
   8   6  -8   17.63    4.80   0
   9  -3 -10   13.21    4.86   0
   9  -2 -10   92.92    7.19   0
   9  -1  -9  145.80    5.55   0
   9   0  -9   57.11    5.14   0
   9   1  -9   10.72    7.09   0
   9   2  -9   37.40    5.09   0
   9   3  -9   -6.45    4.65   0
   9   4 -10   20.52    6.79   0
   9   4  -9    4.35    4.74   0
   9   5 -10   50.91    4.96   0
 -13  -9  -5    7.90    4.71   0
 -13  -8  -5    1.68    4.85   0
 -13  -5  -5   50.08    4.96   0
 -13  -4  -5   61.44    5.00   0
 -13  -3  -5    5.67    6.53   0
 -12 -11  -5    6.84    4.99   0
 -12  -9  -4   31.65    6.88   0
 -12  -8  -4   11.96    4.84   0
 -12  -7  -4  140.55    5.37   0
 -12  -4  -4    2.96    4.78   0
 -12  -3  -4  163.89    7.14   0
 -12  -1  -5   10.29    4.84   0
 -11 -12  -5   14.84    4.98   0
 -11 -10  -4   16.71    4.88   0
 -11  -7  -3   32.68    5.15   0
 -11  -6  -3    1.19    5.01   0
 -11  -5  -3   61.42    5.27   0
 -11  -4  -3   38.23    5.04   0
 -11  -3  -3    0.99    6.89   0
 -11   1  -5    7.90    6.86   0
 -10 -14  -6   23.99    5.06   0
 -10 -13  -5   48.47    7.10   0
 -10 -11  -4   36.71    5.09   0
 -10  -9  -3   11.54    7.15   0
 -10  -5  -2    2.75    7.63   0
 -10  -4  -2   34.60    7.43   0
 -10   0  -3   22.92    7.42   0
  -9 -13  -5   20.31    4.99   0
  -9 -10  -3   -0.41    7.72   0
  -9  -7  -2  436.70    6.53   0
  -9  -1  -2  375.68    6.60   0
  -8 -12  -4   42.25    5.28   0
  -8 -10  -3  179.65    6.21   0
  -8  -8  -2   50.15    5.74   0
  -8  -5  -1  116.20    8.25   0
  -8  -4  -1   53.73    5.63   0
  -8  -3  -1   32.91    5.56   0
  -8  -2  -1   48.07    5.98   0
  -8   1  -2   26.72    5.86   0
  -7 -12  -4   12.97    5.13   0
  -7  -6  -1  103.38    5.74   0
  -7   0  -1  344.36    6.57   0
  -6 -12  -4   24.52    5.58   0
  -6  -9  -2   92.59    8.18   0
  -6   2  -1   56.73    7.69   0
  -5 -12  -4  220.14    8.51   0
  -5  -9  -2   30.22    8.31   0
  -5  -7  -1  262.17    8.68   0
  -5  -3   0  309.66    8.87   0
  -5  -2   0   10.22    8.05   0
  -5  -1   0 2214.26   12.41   0
  -5   0   0 1284.34   13.26   0
  -5   3  -1  485.52   10.28   0
  -4 -15  -7   15.99    7.09   0
  -4 -14  -6   24.61    7.18   0
  -4 -13  -5   17.63    7.49   0
  -4  -4   0  325.76   11.76   0
  -4   1   0 1004.79   11.27   0
  -3 -10  -3  675.33   10.31   0
  -3   2   0  400.96   11.50   0
  -2 -15  -8   22.16    7.15   0
  -2 -12  -5    4.28    7.41   0
  -2  -8  -2   -0.96    8.47   0
  -2  -6  -1  752.33   10.85   0
  -2  -3   0 8787.62   26.85   0
  -2   8  -5  160.69    8.64   0
  -2   9  -8   38.34    7.20   0
  -1  -9  -3    4.88    8.20   0
  -1  -2   0   28.08   10.78   0
  -1   6  -2 1205.83   15.43   0
  -1   9  -7   26.36    6.99   0
   0   6  -2    8.26    8.38   0
   0   7  -3    1.05    8.19   0
   1   4  -1 2213.82   16.78   0
   1   7  -3  374.08    7.55   0
   1   9  -7   71.92    7.27   0
   2 -11  -7  145.67   12.00   0
   2 -10  -6    0.93   10.77   0
   2   8  -5   19.58    8.11   0
   2   9  -7    8.30    7.09   0
   3 -10  -7  128.73    8.45   0
   3   6  -3   13.81    8.50   0
   3   7  -4   10.59    8.15   0
   3   8  -5   42.89    5.77   0
   3   9  -8   10.71    7.07   0
   3   9  -7   36.96    5.06   0
   4  -5  -4  800.47    9.54   0
   4  -3  -3  215.87    7.74   0
   4   1  -2  331.41    8.98   0
   4   2  -2 3332.23   14.55   0
   4   5  -3  479.12    7.52   0
   4   8  -6    1.31    5.38   0
   4   9  -9    5.77    4.97   0
   4   9  -8   74.64    5.26   0
   5 -10 -10   10.97    6.86   0
   5  -6  -6   54.33    8.27   0
   5  -3  -4   99.89    6.07   0
   5   0  -3  331.25    7.75   0
   5   1  -3  234.75    8.06   0
   5   2  -3   23.24    7.25   0
   5   3  -3   11.81    7.03   0
   5   5  -4   10.15    7.95   0
   5   7  -6   97.61    8.02   0
   5   8  -8   79.65    7.39   0
   5   8  -7   90.31    5.22   0
   6  -7  -8   73.52    5.59   0
   6  -4  -6   11.60    8.11   0
   6  -2  -5   59.69    8.60   0
   6   0  -4  655.34    7.65   0
   6   1  -4  141.02    6.24   0
   6   2  -4  548.31    7.10   0
   6   3  -4  104.21    6.15   0
   6   5  -5    6.29    5.42   0
   6   6  -6   86.19    5.68   0
   6   7  -7   52.73    5.40   0
   6   8 -10   13.55    4.98   0
   6   8  -9   19.57    5.02   0
   7  -7 -10   15.77    5.10   0
   7  -6  -9   55.18    5.27   0
   7  -5  -8   -0.19    5.31   0
   7  -3  -7   87.68    8.15   0
   7  -1  -6  298.79    6.60   0
   7   3  -6  304.67    8.70   0
   7   4  -6   41.34    5.59   0
   7   5  -7   40.28    7.44   0
   7   6  -8   49.54    5.30   0
   7   7 -10   14.50    4.95   0
   7   7  -9   11.93    4.88   0
   8  -4 -10   11.64    6.95   0
   8  -3  -9    5.79    7.17   0
   8  -2  -8   15.05    5.21   0
   8  -1  -8  101.19    7.59   0
   8   1  -7   68.80    5.52   0
   8   2  -7    7.03    5.48   0
   8   3  -8   -5.68    7.33   0
   8   4  -8   72.94    5.25   0
   8   5 -10    2.72    6.77   0
   8   5  -9   22.88    5.03   0
   8   6 -10   35.74    4.92   0
   9  -3 -11   20.75    4.93   0
   9  -2 -11    1.40    5.10   0
   9  -1 -11   19.78    7.09   0
   9  -1 -10   56.56    5.22   0
   9   0 -10    1.61    5.06   0
   9   1 -10   -3.10    5.05   0
   9   2 -11    6.12    7.02   0
   9   2 -10   19.89    5.02   0
   9   3 -11   36.23    5.18   0
   9   3 -10   32.52    4.91   0
 -13 -10  -5   36.37    4.91   0
 -13  -8  -4   15.65    6.71   0
 -13  -7  -4   -2.16    4.80   0
 -13  -6  -4   26.30    4.80   0
 -13  -5  -4   20.79    6.85   0
 -12 -12  -5   10.94    4.90   0
 -12 -10  -4    4.88    4.69   0
 -12  -6  -3   35.36    7.13   0
 -12  -5  -3   47.38    7.06   0
 -12  -2  -4   79.08    5.00   0
 -11 -13  -5    5.28    4.93   0
 -11 -11  -4    9.48    4.94   0
 -11  -9  -3  109.02    5.24   0
 -11  -8  -3    8.67    5.06   0
 -11  -2  -3   96.76    5.15   0
 -11  -1  -3   12.94    6.95   0
 -11   0  -4    7.08    4.80   0
 -10 -12  -4    8.10    5.05   0
 -10 -10  -3   31.26    5.10   0
 -10  -7  -2  175.41    5.86   0
 -10  -6  -2    1.69    5.43   0
 -10  -3  -2   16.76    5.27   0
 -10  -2  -2   87.06    5.32   0
 -10   2  -4  102.83    7.07   0
  -9 -15  -6   16.49    5.10   0
  -9 -12  -4   95.59    5.37   0
  -9  -8  -2  141.26    5.76   0
  -9  -5  -1  142.08    8.05   0
  -9  -4  -1   32.32    7.62   0
  -9  -3  -1   27.56    7.84   0
  -9   0  -2   40.68    5.47   0
  -9   2  -3   54.51    5.31   0
  -9   3  -4   65.33    5.15   0
  -9   4  -5    6.22    6.76   0
  -8 -15  -6    4.94    5.03   0
  -8 -14  -5   -8.36    6.91   0
  -8 -11  -3   20.59    5.38   0
  -8  -9  -2   52.00    5.66   0
  -8  -6  -1  167.43    6.11   0
  -8  -1  -1  321.15    6.47   0
  -8   0  -1   66.71    8.14   0
  -8   2  -2   10.17    7.65   0
  -8   3  -3   26.08    5.39   0
  -8   4  -4   43.11    5.20   0
  -7 -15  -6   30.11    5.12   0
  -7 -14  -5   62.38    7.44   0
  -7 -11  -3  130.76    5.94   0
  -7  -9  -2  130.30    5.85   0
  -7  -7  -1  162.48    5.95   0
  -7   1  -1   41.24    5.70   0
  -7   3  -2    1.23    7.55   0
  -7   4  -3   25.53    5.30   0
  -7   5  -4   23.65    7.03   0
  -6 -16  -7    0.41    7.01   0
  -6 -15  -6   19.44    7.17   0
  -6 -11  -3  110.37    6.04   0
  -6  -7  -1   74.95    5.97   0
  -6  -4   0  168.40    9.46   0
  -6  -3   0  977.82    9.25   0
  -6  -2   0 2336.24   11.50   0
  -6  -1   0  428.42    7.39   0
  -6   4  -2   13.15    8.13   0
  -6   5  -3   15.71    9.12   0
  -5 -11  -3   12.31    8.11   0
  -5  -4   0  184.79    8.03   0
  -5   1   0 1151.61   12.09   0
  -4 -16  -8   61.75    5.59   0
  -4 -12  -4   54.62    5.86   0
  -4  -9  -2  177.10    6.33   0
  -4  -7  -1   26.62    6.27   0
  -4   8  -7   27.30    9.88   0
  -3  -7  -1  421.42   10.16   0
  -3  -4   0 1369.08   11.29   0
  -3   8  -6   95.79    9.33   0
  -2 -11  -4   92.05    6.15   0
  -1   8  -5   49.16    7.66   0
  -1   9  -8    4.30    6.79   0
   0   8  -5   93.75    8.05   0
   0   9  -7   14.03    5.10   0
   1   8  -5   42.30    7.80   0
   1   9  -8   -0.01    7.01   0
   2  -6  -3  396.14   13.37   0
   2  -1  -1 2830.80   19.46   0
   2   2  -1 2563.02   18.54   0
   2   5  -2  185.98    8.82   0
   2   7  -4   77.48    8.30   0
   2   9  -8   11.17    7.12   0
   3  -2  -2   13.24   10.54   0
   3   4  -2  935.38   10.36   0
   3   8  -6   25.40    5.59   0
   3   9  -9   20.75    5.02   0
   4   4  -3  216.67   10.26   0
   4   6  -4  118.65    6.26   0
   4   7  -5    0.90    5.70   0
   4   8  -7   74.59    5.62   0
   5  -9  -9    0.81    6.83   0
   5  -8  -8   23.04    7.56   0
   5  -7  -7   23.79    7.80   0
   5  -2  -4  166.38    8.93   0
   5   4  -4  579.43    9.36   0
   5   6  -5   22.66    5.59   0
   5   7  -7   24.46    7.71   0
   5   8 -10   29.79    6.98   0
   5   8  -9    3.52    4.88   0
   6  -9 -11   41.22    7.10   0
   6  -5  -7  127.84    8.24   0
   6  -1  -5  223.07    8.39   0
   6   3  -5   40.41    8.12   0
   6   4  -5   19.78    5.69   0
   6   5  -6    2.43    5.55   0
   6   6  -7    1.13    5.12   0
   6   7  -9   40.20    4.84   0
   6   7  -8   16.63    5.07   0
   7  -7 -11    4.69    6.89   0
   7  -6 -10   21.96    7.17   0
   7  -5  -9  100.71    7.50   0
   7  -4  -8  189.43    5.95   0
   7  -2  -7   10.38    7.88   0
   7   0  -6  227.52    6.59   0
   7   1  -6   72.42    5.84   0
   7   2  -6   33.79    5.80   0
   7   4  -7   30.48    5.51   0
   7   5  -8    0.35    5.12   0
   7   6 -10  -13.04    6.93   0
   7   6  -9    3.11    5.06   0
   8  -5 -11   59.67    5.12   0
   8  -3 -10   36.45    7.34   0
   8  -2  -9   91.12    5.32   0
   8  -1  -9   65.25    7.30   0
   8   0  -8   54.59    5.53   0
   8   1  -8   14.21    5.25   0
   8   2  -9   26.26    7.26   0
   8   2  -8   93.90    5.52   0
   8   3  -9   99.87    5.21   0
   8   4 -10   88.25    5.19   0
   8   4  -9   16.21    4.80   0
   8   5 -11   21.11    4.90   0
   9   0 -11   -4.77    4.83   0
   9   1 -11   28.76    5.16   0
 -13 -10  -4   68.34    5.02   0
 -13  -9  -4   -7.68    4.61   0
 -13  -4  -4   26.95    5.02   0
 -13  -3  -4   42.13    4.75   0
 -12 -11  -4   21.84    4.96   0
 -12  -9  -3   10.51    6.74   0
 -12  -8  -3    6.99    4.88   0
 -12  -7  -3   25.53    4.92   0
 -12  -4  -3   -0.51    4.85   0
 -12  -3  -3   19.86    4.66   0
 -12  -1  -4    2.14    4.87   0
 -11 -12  -4    6.17    4.99   0
 -11 -10  -3   20.93    5.12   0
 -11  -7  -2   23.96    5.14   0
 -11  -6  -2   16.65    5.08   0
 -11  -5  -2   29.42    5.23   0
 -11  -4  -2    9.19    5.18   0
 -11  -3  -2    6.88    5.09   0
 -11   0  -3   51.67    7.10   0
 -11   1  -4   11.29    4.91   0
 -10 -14  -5   -0.45    4.94   0
 -10 -13  -4    8.14    6.92   0
 -10 -11  -3    8.50    5.28   0
 -10  -9  -2   44.76    7.35   0
 -10  -8  -2    8.09    5.34   0
 -10  -1  -2  139.04    5.76   0
 -10   1  -3  218.94    5.86   0
 -10   3  -5   34.07    4.90   0
  -9 -14  -5  115.94    5.36   0
  -9 -13  -4   33.62    5.10   0
  -9 -11  -3   81.49    5.46   0
  -9  -9  -2   16.73    5.61   0
  -9  -7  -1  195.50    8.01   0
  -9  -6  -1   46.67    5.58   0
  -9  -2  -1   69.22    5.73   0
  -9  -1  -1   -1.74    7.95   0
  -9   1  -2  187.19    6.02   0
  -8 -13  -4   11.10    5.13   0
  -8 -10  -2   32.22    7.89   0
  -8  -7  -1   64.70    5.90   0
  -8   5  -5    3.40    6.72   0
  -7 -13  -4   17.07    5.41   0
  -7 -10  -2    8.27    5.81   0
  -7  -8  -1   49.98    5.95   0
  -7  -5   0  404.48    9.09   0
  -7  -4   0  407.24    7.05   0
  -7  -3   0  372.86    6.80   0
  -7  -2   0  296.03    6.52   0
  -7  -1   0  339.44    6.58   0
  -7   2  -1  308.26    8.87   0
  -6 -14  -5   10.66    4.98   0
  -6 -13  -4   47.15    7.57   0
  -6 -10  -2  120.90    6.15   0
  -6  -8  -1  135.18    6.01   0
  -6  -5   0   81.35    6.38   0
  -6   0   0  379.69    7.26   0
  -6   3  -1  541.14    9.98   0
  -5 -15  -6   60.41    7.35   0
  -5 -14  -5   58.79    7.42   0
  -5 -10  -2   19.65    8.21   0
  -5  -8  -1   10.89    5.84   0
  -5  -5   0  198.01    7.31   0
  -4 -11  -3   68.88    6.06   0
  -4  -5   0 1934.25   11.87   0
  -4   2   0  605.98   10.22   0
  -4   4  -1  308.57   10.00   0
  -3 -15  -7    5.88    6.80   0
  -3 -14  -6    3.74    7.13   0
  -3 -13  -5   14.06    7.31   0
  -3  -9  -2   21.66    5.85   0
  -3  -5   0 1077.19   13.72   0
  -3   7  -4    8.27   10.86   0
  -2 -10  -3   22.76    8.30   0
  -2  -4   0  127.54    7.56   0
  -1  -3   0 9585.91   35.35   0
   0 -12  -6  109.86   12.19   0
   0   9  -9   11.30    7.08   0
   0   9  -8   29.11    4.96   0
   1   9  -9   94.58    7.37   0
   2  -4  -2  596.66   15.00   0
   2   0  -1   40.75   10.20   0
   2   1  -1 3470.64   19.40   0
   2   6  -3  731.98    8.49   0
   2   8  -6   81.36    5.87   0
   2   9  -9    6.54    4.86   0
   3  -6  -4  631.70   11.55   0
   3   3  -2  170.24    8.01   0
   3   5  -3  533.27    7.97   0
   3   6  -4   16.60    8.13   0
   3   7  -5   47.81    5.80   0
   3   8  -7   12.03    5.19   0
   4 -11 -10    5.53    6.96   0
   4  -6  -5   36.35    5.83   0
   4  -4  -4   30.39    8.46   0
   4  -2  -3   57.55    8.30   0
   4   3  -3  340.22   11.70   0
   4   5  -4  203.23    8.57   0
   4   6  -5  205.98    8.89   0
   4   7  -6   26.20    5.70   0
   4   8 -10   52.21    6.89   0
   4   8  -9   72.81    5.26   0
   4   8  -8   23.71    5.24   0
   5  -4  -5  241.13    6.70   0
   5  -1  -4   51.74    6.28   0
   5   2  -4    9.36    9.75   0
   5   3  -4  457.47    7.51   0
   5   5  -5   -2.37    5.54   0
   5   6  -6  106.26    6.05   0
   5   7  -8   34.51    5.26   0
   6  -8 -10   98.83    5.49   0
   6  -7  -9   -3.08    4.98   0
   6  -6  -8   23.29    5.41   0
   6  -3  -6   10.02    5.89   0
   6   0  -5    6.85    5.69   0
   6   1  -5   14.14    5.71   0
   6   2  -5   44.33    5.72   0
   6   4  -6   19.20    5.80   0
   6   5  -7    5.75    5.41   0
   6   6  -9   35.18    7.17   0
   6   6  -8   82.95    5.55   0
   6   7 -11   15.96    4.88   0
   6   7 -10    2.13    4.98   0
   7  -4  -9   59.20    7.54   0
   7  -3  -8   21.61    5.24   0
   7  -1  -7   90.41    5.95   0
   7   0  -7   26.84    5.56   0
   7   1  -7   44.52    5.62   0
   7   2  -7    5.06    5.57   0
   7   3  -8  158.99    7.96   0
   7   3  -7  137.32    5.86   0
   7   4  -8   14.69    5.35   0
   7   5 -10   20.73    4.85   0
   7   5  -9   56.38    5.22   0
   7   6 -11   36.09    5.32   0
   8  -4 -12   -0.61    7.04   0
   8  -4 -11   39.70    5.06   0
   8  -3 -11   15.66    6.97   0
   8  -2 -10    9.63    4.97   0
   8  -1 -10   28.21    7.42   0
   8   0 -10   67.64    7.24   0
   8   0  -9   -8.44    5.23   0
   8   1 -10   19.45    6.93   0
   8   1  -9   51.32    5.45   0
   8   2 -10   32.87    5.04   0
   8   3 -12    5.49    6.90   0
   8   3 -11  162.14    5.34   0
   8   3 -10   51.42    5.09   0
   8   4 -11    1.22    4.74   0
 -13  -9  -3   14.47    6.64   0
 -13  -8  -3    5.08    4.72   0
 -13  -7  -3   22.46    4.78   0
 -13  -6  -3   26.87    4.88   0
 -13  -5  -3   15.74    4.81   0
 -13  -4  -3    4.63    4.91   0
 -12 -12  -4   12.89    4.88   0
 -12 -10  -3    6.38    4.72   0
 -12  -7  -2    3.92    6.83   0
 -12  -6  -2   22.68    5.00   0
 -12  -5  -2   28.95    4.95   0
 -12  -4  -2   93.38    7.11   0
 -12  -2  -3   -2.35    4.79   0
 -12  -1  -3   30.43    6.81   0
 -12   0  -4   54.69    4.99   0
 -11 -13  -4   -4.99    4.90   0
 -11 -11  -3   43.20    5.15   0
 -11  -9  -2   12.93    5.03   0
 -11  -8  -2   36.79    5.18   0
 -11  -2  -2   46.63    5.25   0
 -11  -1  -2   67.84    7.15   0
 -10 -12  -3  -12.12    6.86   0
 -10 -10  -2   38.67    5.33   0
 -10  -7  -1   48.27    5.43   0
 -10  -6  -1   20.58    5.46   0
 -10  -5  -1   76.82    5.35   0
 -10  -4  -1    8.70    5.49   0
 -10  -3  -1   23.19    5.58   0
 -10  -2  -1  105.50    5.57   0
 -10   0  -2   62.19    5.43   0
 -10   2  -3    8.73    6.84   0
  -9 -15  -5   16.02    6.89   0
  -9 -12  -3   18.77    5.25   0
  -9 -10  -2  104.98    5.64   0
  -9  -8  -1    6.49    5.58   0
  -9   0  -1    1.69    5.36   0
  -9   3  -3   24.39    6.96   0
  -8 -15  -5   15.52    7.16   0
  -8 -12  -3  120.87    5.69   0
  -8  -8  -1   57.81    5.65   0
  -8  -5   0  376.83    6.53   0
  -8  -4   0   26.81    5.61   0
  -8  -3   0   -3.02    5.49   0
  -8  -2   0  136.73    5.76   0
  -8  -1   0  156.66    8.37   0
  -8   1  -1   29.08    5.50   0
  -7 -12  -3   22.89    5.51   0
  -7  -9  -1  246.18    8.74   0
  -7  -6   0   43.93    5.79   0
  -7   0   0    5.14    5.73   0
  -6 -12  -3   13.95    5.55   0
  -6  -9  -1   28.92    8.58   0
  -6  -6   0   21.75    5.81   0
  -6   1   0    2.97    5.74   0
  -5 -16  -7   34.46    5.20   0
  -5 -13  -4   15.05    5.52   0
  -5  -6   0  100.23    6.55   0
  -5   2   0  155.25    6.75   0
  -4 -10  -2  152.17    8.56   0
  -4  -8  -1  269.64    6.87   0
  -4  -6   0  624.49   10.97   0
  -3 -12  -4   -0.93    5.30   0
  -2  -7  -1   24.72    9.65   0
  -2   8  -6    5.78    7.15   0
  -1  -8  -2  808.13   12.33   0
  -1  -6  -1  240.57    9.41   0
   0 -11  -5   31.00   10.99   0
   0   4  -1  332.16   11.96   0
   0   7  -4   34.26    8.11   0
   0   8  -6   36.72    7.67   0
   1  -3  -1  313.97   18.67   0
   1   3  -1 3895.73   21.61   0
   1   5  -2   91.67    8.43   0
   1   6  -3  142.14    9.15   0
   1   7  -4   20.85    5.92   0
   1   8  -6  142.80    6.26   0
   2   4  -2 2360.45   14.00   0
   2   7  -5   12.22    8.09   0
   2   8  -7  197.59    6.16   0
   3  -4  -3    8.37   10.54   0
   3  -1  -2   28.86    7.08   0
   3   0  -2 6679.06   22.66   0
   3   1  -2 1934.65   14.60   0
   3   2  -2   -5.73    7.55   0
   3   7  -6   18.92    8.11   0
   3   8  -9  -10.82    7.18   0
   3   8  -8   34.70    5.22   0
   4 -10  -9    9.66    7.06   0
   4  -9  -8  102.33    8.00   0
   4  -8  -7   91.44    8.05   0
   4  -7  -6    8.63    5.66   0
   4  -1  -3  732.73   10.19   0
   4   0  -3   28.85   11.84   0
   4   1  -3 1950.39   15.02   0
   4   2  -3  170.01    9.24   0
   4   4  -4  226.84    9.58   0
   4   6  -6    9.57    8.26   0
   4   7  -8  222.25    7.92   0
   4   7  -7   -0.02    5.31   0
   5 -10 -11   66.97    7.39   0
   5  -5  -6    8.75    5.82   0
   5  -3  -5  534.80    7.77   0
   5   0  -4  225.57    7.03   0
   5   1  -4  837.83    9.13   0
   5   4  -5  114.15    6.05   0
   5   5  -6  180.39    6.16   0
   5   6  -8   18.71    7.73   0
   5   6  -7   82.77    5.74   0
   5   7 -11    4.13    5.00   0
   5   7 -10   61.74    5.14   0
   5   7  -9   55.23    5.13   0
   6  -8 -11   28.45    7.09   0
   6  -5  -8  211.58    8.50   0
   6  -4  -7   89.29    6.04   0
   6  -2  -6   79.85    6.27   0
   6  -1  -6   38.63    5.62   0
   6   0  -6  320.02    8.61   0
   6   1  -6  116.10    8.32   0
   6   2  -6  277.83    6.50   0
   6   3  -6    9.17    5.76   0
   6   4  -7    9.29    5.59   0
   6   5  -9  173.46    7.79   0
   6   5  -8   21.03    5.28   0
   6   6 -11   18.72    5.04   0
   6   6 -10   29.64    5.18   0
   7  -6 -11   61.20    5.27   0
   7  -5 -10    9.29    5.17   0
   7  -3  -9  192.47    8.08   0
   7  -2  -8   75.80    5.62   0
   7  -1  -8   51.44    5.70   0
   7   0  -8   20.70    5.51   0
   7   1  -8    4.33    5.37   0
   7   2  -8    7.04    5.37   0
   7   3  -9   34.66    5.17   0
   7   4 -11   23.28    7.12   0
   7   4 -10   55.71    5.24   0
   7   4  -9   43.93    5.18   0
   7   5 -12  141.79    5.47   0
   7   5 -11   12.18    4.97   0
   8  -3 -12   23.71    4.98   0
   8  -2 -12  -12.29    7.24   0
   8  -2 -11   37.78    5.22   0
   8  -1 -12  -17.08    7.02   0
   8  -1 -11    3.90    4.94   0
   8   0 -12    6.46    7.12   0
   8   0 -11   24.31    5.06   0
   8   1 -12   44.26    7.33   0
   8   1 -11   35.02    4.91   0
   8   2 -12  106.46    5.19   0
   8   2 -11   78.33    5.11   0
 -13 -10  -3    2.02    4.70   0
 -13  -7  -2   29.33    6.81   0
 -13  -6  -2   13.98    6.79   0
 -13  -3  -3   11.44    4.74   0
 -12 -12  -3    9.03    6.83   0
 -12 -11  -3    4.35    5.02   0
 -12  -9  -2   76.96    5.05   0
 -12  -8  -2   96.49    5.12   0
 -12  -3  -2   -1.23    4.92   0
 -12  -2  -2   60.30    6.94   0
 -11 -12  -3    7.68    5.03   0
 -11 -10  -2   56.86    4.96   0
 -11  -7  -1   21.04    5.32   0
 -11  -6  -1   23.76    5.25   0
 -11  -5  -1   12.50    5.23   0
 -11  -4  -1   24.88    5.21   0
 -11  -3  -1   64.07    5.19   0
 -11   0  -2   14.10    7.06   0
 -11   1  -3    6.13    4.87   0
 -11   2  -4    9.60    4.97   0
 -10 -14  -4   67.94    5.08   0
 -10 -11  -2    4.23    7.31   0
 -10  -9  -1   15.91    7.38   0
 -10  -8  -1   72.26    5.23   0
 -10  -1  -1   22.04    5.35   0
 -10   1  -2   38.69    5.23   0
 -10   3  -4   43.53    4.99   0
  -9 -14  -4    8.28    5.03   0
  -9 -13  -3   35.19    7.25   0
  -9 -11  -2   63.77    5.28   0
  -9  -9  -1   46.15    5.46   0
  -9  -6   0  188.94    8.28   0
  -9  -5   0    9.28    5.64   0
  -9  -4   0   10.92    5.50   0
  -9  -3   0  133.53    5.77   0
  -9  -2   0  161.44    6.09   0
  -9   1  -1   46.29    7.70   0
  -9   2  -2   94.79    5.57   0
  -9   4  -4   21.45    6.90   0
  -8 -14  -4   55.20    5.32   0
  -8 -13  -3   39.44    7.54   0
  -8 -11  -2    5.88    5.50   0
  -8  -9  -1    2.05    5.42   0
  -8  -7   0  325.87    8.73   0
  -8  -6   0  258.62    6.41   0
  -8   0   0   41.21    8.19   0
  -8   2  -1   -0.51    7.95   0
  -8   3  -2  189.15    6.10   0
  -8   4  -3  169.11    6.31   0
  -7 -15  -5   -0.52    5.16   0
  -7 -14  -4    5.31    5.04   0
  -7 -11  -2   52.04    5.94   0
  -7  -7   0    4.56    5.72   0
  -7   1   0  111.33    5.80   0
  -7   4  -2  155.83    8.11   0
  -7   6  -5   80.34    9.18   0
  -6 -15  -5   12.37    7.14   0
  -6 -11  -2   45.72    5.85   0
  -6  -7   0   59.38    5.93   0
  -6  -3   1 1022.09   11.36   0
  -6  -2   1  546.97   10.63   0
  -6   2   0  188.45    8.40   0
  -6   6  -4    0.25    8.90   0
  -5 -12  -3    1.07    5.39   0
  -5  -9  -1   45.05    6.13   0
  -5  -7   0    8.87    6.03   0
  -5  -3   1    9.89    7.91   0
  -5  -2   1  465.92    8.72   0
  -5  -1   1   10.12    7.82   0
  -5   4  -1   36.78    8.18   0
  -5   5  -2   42.56    8.47   0
  -4 -15  -6   -4.44    6.87   0
  -4 -14  -5    0.91    7.15   0
  -4 -13  -4   74.59    7.95   0
  -4  -3   1  368.20   12.14   0
  -4  -2   1   16.12    7.81   0
  -4  -1   1  386.31    8.68   0
  -4   0   1  287.88   11.28   0
  -3 -11  -3  174.09    6.42   0
  -3  -8  -1   94.63    6.30   0
  -3  -6   0 1392.88   13.38   0
  -3   3   0   82.10   11.77   0
  -3   8  -7   12.00    6.93   0
  -2  -9  -2   19.29    8.28   0
  -2  -5   0 1284.17   14.51   0
  -2   7  -4  170.61    9.24   0
  -1 -13  -6   48.84    9.30   0
  -1 -12  -5  124.99   10.31   0
  -1   7  -4   10.09    8.28   0
  -1   8  -6  204.55    6.51   0
   0  -7  -2  433.34   14.06   0
   0  -5  -1  115.02   15.09   0
   1   7  -5  103.92    8.42   0
   1   8  -7   -3.60    5.29   0
   2   5  -3  188.73   10.12   0
   2   6  -4   31.53    5.74   0
   2   8  -9   13.78    7.32   0
   2   8  -8    7.65    5.11   0
   3 -12 -10    5.60    6.91   0
   3  -7  -5  599.38   11.25   0
   3   4  -3 1685.63   11.44   0
   3   5  -4  211.68    8.91   0
   3   6  -5  187.46    6.61   0
   3   7  -7   68.40    7.78   0
   3   8 -10    6.58    4.81   0
   4  -5  -5   23.01    8.42   0
   4  -3  -4  145.93    9.28   0
   4   5  -5   23.66    5.70   0
   4   6  -7  243.75    8.45   0
   4   7 -11   88.78    7.25   0
   4   7 -10   12.71    7.09   0
   4   7  -9  122.08    5.62   0
   5  -9 -10   70.18    5.40   0
   5  -8  -9   43.13    5.37   0
   5  -7  -8  129.39    6.04   0
   5  -6  -7    6.83    5.72   0
   5  -4  -6    7.45    8.27   0
   5  -2  -5   12.94    5.80   0
   5   2  -5  146.64    9.09   0
   5   3  -5   13.63    5.96   0
   5   4  -6   49.82    5.91   0
   5   5  -7   54.08    5.67   0
   5   6 -10   18.95    7.24   0
   5   6  -9   93.49    5.45   0
   6  -7 -10   53.31    5.31   0
   6  -6  -9   86.32    5.51   0
   6  -4  -8   79.40    7.97   0
   6  -3  -7  250.13    6.31   0
   6  -2  -7  413.54    9.16   0
   6   2  -7  173.67    8.44   0
   6   3  -7   17.31    5.59   0
   6   4  -9   -9.75    7.45   0
   6   4  -8   28.16    5.62   0
   6   5 -12    5.63    7.01   0
   6   5 -11   -2.42    5.05   0
   6   5 -10    8.62    5.05   0
   7  -6 -12   -3.39    4.91   0
   7  -5 -11   68.29    5.27   0
   7  -4 -10  152.39    5.81   0
   7  -3 -10   48.81    7.49   0
   7  -2  -9   16.09    5.32   0
   7  -1  -9   78.85    5.73   0
   7   0  -9   39.03    5.44   0
   7   1  -9   44.18    5.49   0
   7   2 -10   27.67    5.35   0
   7   2  -9   34.21    5.28   0
   7   3 -13    7.00    6.82   0
   7   3 -12   41.30    7.13   0
   7   3 -11   -6.28    4.94   0
   7   3 -10  266.84    6.00   0
   7   4 -12   12.19    4.82   0
   8  -2 -13   29.19    5.10   0
   8  -1 -13    6.06    5.03   0
   8   0 -13    9.86    4.94   0
 -13  -9  -2    4.01    4.86   0
 -13  -8  -2   18.52    4.95   0
 -13  -5  -2   32.55    4.90   0
 -13  -4  -2   61.99    4.99   0
 -13  -3  -2   53.45    6.78   0
 -12 -11  -2   46.51    6.99   0
 -12 -10  -2   13.24    4.88   0
 -12  -7  -1   75.34    7.11   0
 -12  -6  -1   18.01    4.98   0
 -12  -5  -1   38.59    5.04   0
 -12  -4  -1   11.46    6.90   0
 -12  -1  -2    7.72    6.72   0
 -12   0  -3    6.22    4.70   0
 -11 -13  -3    5.98    4.90   0
 -11 -11  -2    6.08    4.90   0
 -11  -9  -1   -1.30    6.83   0
 -11  -8  -1   26.89    5.06   0
 -11  -2  -1   31.54    5.18   0
 -11  -1  -1    1.55    7.04   0
 -10 -13  -3   11.93    5.03   0
 -10 -12  -2   16.47    7.00   0
 -10 -10  -1    5.12    7.51   0
 -10  -7   0   89.53    7.49   0
 -10  -6   0   16.00    5.31   0
 -10  -5   0    8.74    5.41   0
 -10  -4   0    9.81    5.22   0
 -10  -3   0   59.08    5.42   0
 -10  -2   0   21.50    7.33   0
 -10   0  -1  108.10    5.50   0
  -9 -12  -2    5.40    7.33   0
  -9 -10  -1   57.55    5.53   0
  -9  -8   0  110.09    7.87   0
  -9  -7   0    3.52    5.44   0
  -9  -1   0   54.78    5.87   0
  -8 -12  -2    1.42    7.49   0
  -8 -10  -1    6.84    5.82   0
  -8  -8   0    9.25    5.55   0
  -8  -4   1   17.64    8.11   0
  -8  -3   1   25.71    7.90   0
  -8   1   0   47.56    7.93   0
  -8   5  -4   26.67    6.98   0
  -7 -13  -3   -3.69    5.08   0
  -7 -12  -2  155.73    8.08   0
  -7 -10  -1   50.19    5.87   0
  -7  -8   0  352.13    6.98   0
  -7  -5   1   -8.41    8.10   0
  -7  -4   1  584.23    7.09   0
  -7  -3   1   -3.85    5.66   0
  -7  -2   1  497.17    7.07   0
  -7  -1   1  416.60    8.92   0
  -7   3  -1  232.75    6.44   0
  -7   5  -3  114.85    7.86   0
  -6 -14  -4   18.13    5.21   0
  -6 -13  -3   62.15    7.81   0
  -6 -10  -1   28.32    8.20   0
  -6  -8   0  401.83    7.18   0
  -6  -5   1  350.59    9.13   0
  -6  -4   1   39.22    6.41   0
  -6  -1   1 6703.71   17.06   0
  -6   0   1 1335.51   11.14   0
  -5 -11  -2    3.30    5.95   0
  -5  -5   1   67.94    9.31   0
  -5  -4   1  516.38    8.68   0
  -5   0   1 1295.02   10.58   0
  -5   3   0  267.76    9.16   0
  -4 -12  -3   36.73    7.98   0
  -4  -9  -1   20.39    6.01   0
  -4  -7   0  124.18    6.48   0
  -4  -4   1  483.91    9.37   0
  -4   3   0  283.81    8.25   0
  -3 -10  -2   24.37    8.10   0
  -3  -3   1 2607.20   15.65   0
  -3  -2   1   80.09    7.47   0
  -3  -1   1 5534.31   19.65   0
  -2 -13  -5  121.07    9.61   0
  -2   3   0  284.51   15.12   0
  -2   8  -7   72.66    7.43   0
  -1 -14  -7   25.62   10.25   0
  -1 -11  -4    2.14    9.80   0
  -1  -4   0  125.27   10.20   0
  -1   8  -7   -3.98    7.58   0
   0 -10  -4  343.89   16.20   0
   0   5  -2 1558.12   16.01   0
   0   6  -3  242.97    7.32   0
   0   8  -8   -9.04    7.11   0
   0   8  -7   57.55    5.54   0
   1   8 -10   55.29    7.33   0
   1   8  -9   10.76    7.09   0
   1   8  -8  109.39    5.51   0
   2   3  -2 2053.24   13.33   0
   2   7  -6   84.64    6.15   0
   2   8 -10   -2.32    5.01   0
   3 -11  -9   11.09    7.07   0
   3  -3  -3 1997.14   16.83   0
   3   3  -3   20.66    8.35   0
   3   6  -6   -0.93    8.14   0
   3   7  -9   10.69    7.38   0
   3   7  -8   54.33    5.42   0
   4 -11 -11   16.39    7.12   0
   4  -2  -4   10.53    9.99   0
   4   2  -4  207.30   11.36   0
   4   3  -4   11.33    7.55   0
   4   4  -5   15.98    6.00   0
   4   5  -6   19.74    5.84   0
   4   6  -8   77.90    5.58   0
   5  -9 -11    6.66    7.05   0
   5  -5  -7   49.78    8.35   0
   5  -3  -6  216.72    8.85   0
   5  -1  -5  398.17    7.01   0
   5   0  -5  688.62    7.84   0
   5   1  -5  955.91    8.42   0
   5   3  -6  118.86    6.21   0
   5   4  -7  211.31    6.15   0
   5   5  -9   25.12    7.69   0
   5   5  -8   19.02    5.66   0
   5   6 -12   -1.01    5.01   0
   5   6 -11   15.29    5.03   0
   6  -8 -12   41.99    5.12   0
   6  -7 -11   32.09    5.23   0
   6  -6 -10   32.31    5.30   0
   6  -5  -9   20.40    5.55   0
   6  -3  -8  107.52    8.45   0
   6  -1  -7   80.34    6.16   0
   6   0  -7  316.51    6.50   0
   6   1  -7  179.18    6.07   0
   6   2  -8   81.00    8.07   0
   6   3  -9   47.96    7.68   0
   6   3  -8   15.79    5.52   0
   6   4 -13  -10.60    6.97   0
   6   4 -12    6.16    7.05   0
   6   4 -11   94.02    5.36   0
   6   4 -10  130.64    5.89   0
   7  -5 -13   46.93    7.27   0
   7  -5 -12   30.50    5.08   0
   7  -4 -12   75.31    7.12   0
   7  -4 -11   59.16    5.52   0
   7  -3 -11   84.67    5.40   0
   7  -2 -11   13.07    7.18   0
   7  -2 -10   23.56    5.21   0
   7  -1 -11  -11.69    7.49   0
   7  -1 -10   52.29    5.52   0
   7   0 -11   12.67    7.73   0
   7   0 -10   57.64    5.37   0
   7   1 -12   35.57    7.23   0
   7   1 -11    6.58    4.98   0
   7   1 -10  156.52    5.80   0
   7   2 -13    9.52    4.76   0
   7   2 -12   49.10    4.85   0
   7   2 -11  135.06    5.23   0
 -13  -7  -1   10.92    6.71   0
 -13  -6  -1   17.93    6.83   0
 -13  -5  -1   -3.95    6.55   0
 -13  -2  -2    4.70    4.76   0
 -12  -9  -1    9.18    4.74   0
 -12  -8  -1   70.03    4.96   0
 -12  -3  -1   99.17    5.10   0
 -12  -2  -1    1.93    6.74   0
 -12   0  -2   20.04    6.70   0
 -11 -12  -2   -8.73    4.87   0
 -11 -10  -1   11.60    4.73   0
 -11  -7   0   36.45    7.17   0
 -11  -6   0   46.22    5.09   0
 -11  -5   0   40.43    5.40   0
 -11  -4   0   40.29    5.19   0
 -11  -3   0   22.98    7.10   0
 -11   0  -1   21.21    6.94   0
 -11   1  -2   27.00    4.98   0
 -11   2  -3   41.45    4.98   0
 -10 -14  -3   14.31    4.99   0
 -10 -11  -1  102.43    7.43   0
 -10  -8   0   -3.01    5.08   0
 -10  -1   0   -3.19    5.29   0
 -10   1  -1   61.52    7.35   0
 -10   2  -2   59.02    5.10   0
 -10   3  -3   16.71    4.60   0
  -9 -14  -3    3.15    4.96   0
  -9 -11  -1   14.75    7.28   0
  -9  -9   0   36.37    7.68   0
  -9  -5   1  211.85    8.00   0
  -9  -4   1   48.86    7.80   0
  -9  -3   1   24.11    7.99   0
  -9   0   0   -2.40    5.51   0
  -9   2  -1  113.83    7.72   0
  -9   3  -2    3.03    5.17   0
  -9   4  -3    6.91    6.70   0
  -8 -15  -4   -6.41    5.07   0
  -8 -14  -3   11.11    7.00   0
  -8 -11  -1   40.81    7.63   0
  -8  -9   0   38.30    5.47   0
  -8  -6   1   33.85    7.94   0
  -8  -5   1  156.05    6.08   0
  -8  -2   1   39.96    5.51   0
  -8  -1   1  549.36    9.53   0
  -7 -15  -4   35.70    7.19   0
  -7 -11  -1  213.24    8.57   0
  -7  -9   0   17.77    8.54   0
  -7  -6   1   37.07    5.74   0
  -7   0   1  358.53    6.70   0
  -7   2   0    8.56    5.88   0
  -6 -12  -2   -5.89    5.48   0
  -6  -6   1  338.90    6.67   0
  -6   1   1  180.72    8.87   0
  -6   4  -1  368.08    9.55   0
  -5 -16  -6   18.22    7.04   0
  -5 -15  -5    6.12    5.17   0
  -5 -14  -4    0.93    7.01   0
  -5 -13  -3   -3.22    7.43   0
  -5 -10  -1  136.36    6.39   0
  -5  -8   0  541.65    7.61   0
  -5  -6   1  208.99    8.89   0
  -5   1   1   46.69    6.96   0
  -4 -11  -2  463.70    9.73   0
  -4  -5   1  237.10   11.09   0
  -4   1   1  346.75    8.92   0
  -4   7  -5   21.66   10.43   0
  -3  -7   0   22.48    8.91   0
  -3  -4   1  620.73   12.40   0
  -3   1   1 4004.25   19.65   0
  -3   8  -8   33.52    7.04   0
  -2 -14  -6   62.77    7.40   0
  -2 -12  -4   61.03    7.94   0
  -2  -1   1 3475.39   21.70   0
  -2   8  -8    2.15    6.77   0
  -1   6  -3  756.74   11.77   0
  -1   8  -9   34.38    6.95   0
  -1   8  -8   83.69    5.58   0
   0   7  -5    5.28    5.80   0
   0   8 -10   29.38    6.96   0
   0   8  -9   64.33    5.36   0
   1   2  -1 1366.70   15.48   0
   1   4  -2  152.84    8.46   0
   1   5  -3  293.20   10.72   0
   1   6  -4  332.23    7.08   0
   1   7  -6    5.98    5.90   0
   2 -13 -10    2.50    7.01   0
   2  -7  -4  637.17   13.90   0
   2  -3  -2   55.28   10.02   0
   2   4  -3   86.51   11.34   0
   2   5  -4   28.25    8.99   0
   2   6  -5   16.82    5.94   0
   2   7  -8   18.69    7.60   0
   2   7  -7   72.15    5.72   0
   3 -10  -8    4.95    7.33   0
   3  -9  -7   10.04    7.58   0
   3  -8  -6  100.21    6.47   0
   3  -5  -4  257.28    9.52   0
   3   2  -3 1084.53   13.02   0
   3   4  -4  738.41    8.64   0
   3   5  -5   18.80    6.07   0
   3   6  -7   39.02    5.76   0
   3   7 -11    3.07    4.92   0
   3   7 -10    3.27    5.09   0
   4 -10 -10   33.83    5.22   0
   4  -9  -9  149.56    8.17   0
   4  -8  -8  194.02    8.39   0
   4  -7  -7    1.39    8.11   0
   4  -6  -6  202.71    6.64   0
   4  -4  -5  214.61    8.86   0
   4  -1  -4   99.55    8.02   0
   4   0  -4   58.63    7.95   0
   4   1  -4   38.46    7.90   0
   4   3  -5  208.30    9.61   0
   4   4  -6  112.99    8.26   0
   4   5  -7  103.81    6.43   0
   4   6 -12   27.93    4.99   0
   4   6 -11   16.20    5.07   0
   4   6 -10  144.12    5.60   0
   4   6  -9   85.80    5.51   0
   5  -8 -10   28.30    5.12   0
   5  -7  -9   63.52    5.59   0
   5  -6  -8    5.24    5.59   0
   5  -4  -7   25.64    8.36   0
   5  -2  -6   16.29    5.73   0
   5  -1  -6   -5.51    8.15   0
   5   0  -6   43.36    8.40   0
   5   1  -6   10.15    8.32   0
   5   2  -6  502.36    7.03   0
   5   3  -7  -10.81    5.84   0
   5   4  -9  195.95    8.40   0
   5   4  -8   15.17    5.67   0
   5   5 -13    6.67    4.90   0
   5   5 -12    9.41    4.94   0
   5   5 -11   -1.96    5.07   0
   5   5 -10  131.69    5.61   0
   6  -7 -12  117.34    5.47   0
   6  -6 -11   97.20    5.50   0
   6  -5 -10   99.04    5.63   0
   6  -4  -9  128.51    6.05   0
   6  -3  -9    8.18    7.78   0
   6  -2  -8   10.58    5.86   0
   6  -1  -8  591.46    7.57   0
   6   0  -8  455.85    6.78   0
   6   1  -9   41.41    7.76   0
   6   1  -8   84.81    5.93   0
   6   2 -10   60.54    7.60   0
   6   2  -9    7.93    5.49   0
   6   3 -13   14.70    6.77   0
   6   3 -12  101.28    7.30   0
   6   3 -11  162.83    5.68   0
   6   3 -10   89.02    5.48   0
   7  -4 -13    3.53    5.07   0
   7  -3 -14   -5.37    7.13   0
   7  -3 -13   23.61    4.91   0
   7  -3 -12   17.94    5.19   0
   7  -2 -14   10.95    7.00   0
   7  -2 -13   10.78    5.13   0
   7  -2 -12   28.26    5.11   0
   7  -1 -14   16.94    6.92   0
   7  -1 -13   -3.48    4.88   0
   7  -1 -12    5.42    5.03   0
   7   0 -14   21.23    4.76   0
   7   0 -13   -5.10    4.93   0
   7   0 -12   19.85    5.02   0
   7   1 -13   -2.41    4.76   0
 -13  -9  -1   15.20    4.81   0
 -13  -8  -1   11.22    4.55   0
 -13  -4  -1   61.65    5.05   0
 -13  -3  -1   13.60    4.76   0
 -12 -11  -1   59.39    7.16   0
 -12 -10  -1   73.59    4.95   0
 -12  -8   0    7.28    6.62   0
 -12  -7   0   45.24    5.11   0
 -12  -6   0    5.69    4.75   0
 -12  -5   0    7.26    4.85   0
 -12  -4   0   10.93    4.79   0
 -12  -3   0   15.36    6.89   0
 -12  -1  -1   51.15    5.00   0
 -11 -11  -1   -1.44    4.73   0
 -11  -9   0    7.21    6.91   0
 -11  -8   0   35.01    5.00   0
 -11  -2   0   23.46    4.84   0
 -11  -1   0   13.61    7.05   0
 -10 -13  -2   53.41    5.15   0
 -10  -9   0  149.03    5.53   0
 -10  -6   1   92.83    7.38   0
 -10  -5   1   89.50    5.30   0
 -10  -4   1   -3.15    5.12   0
 -10  -3   1   54.35    5.52   0
 -10   0   0    5.38    5.13   0
  -9 -13  -2   21.52    5.06   0
  -9 -10   0    4.95    7.38   0
  -9  -7   1  170.28    6.00   0
  -9  -6   1   28.15    5.45   0
  -9  -2   1  823.07    7.60   0
  -9  -1   1  812.99    7.73   0
  -9   1   0   96.72    5.59   0
  -8 -13  -2   26.22    5.21   0
  -8 -10   0   48.72    7.63   0
  -8  -7   1   79.85    5.75   0
  -8   0   1   32.93    5.78   0
  -8   2   0  152.05    8.24   0
  -8   3  -1   12.18    5.51   0
  -8   4  -2    1.86    5.16   0
  -7 -14  -3   38.82    5.03   0
  -7 -13  -2   22.04    7.42   0
  -7  -7   1  162.73    6.03   0
  -7   1   1  121.45    8.30   0
  -6 -11  -1  150.56    6.07   0
  -6  -9   0   17.90    6.20   0
  -6  -7   1    8.93    5.82   0
  -6   3   0    2.73    5.50   0
  -6   5  -2   24.12    7.72   0
  -5 -12  -2   22.29    7.88   0
  -5  -9   0   19.65    8.26   0
  -5   6  -3    3.63   11.94   0
  -4 -10  -1  170.20    8.57   0
  -4  -8   0   29.36    6.13   0
  -4  -6   1 5821.25   18.11   0
  -3 -15  -6   25.63    7.06   0
  -3 -14  -5    6.82    7.08   0
  -3 -13  -4   83.03    7.88   0
  -3  -9  -1  156.32    6.32   0
  -2 -15  -7   49.58    7.40   0
  -2 -11  -3   37.84    8.27   0
  -2  -8  -1  531.90    8.52   0
  -2  -6   0    0.92    8.01   0
  -2  -2   1 2486.13   15.97   0
  -2   0   1   38.10   10.11   0
  -2   7  -5   -1.76    7.72   0
  -2   8  -9   19.22    4.90   0
  -1 -10  -3  175.83    9.48   0
  -1  -7  -1   31.64    9.46   0
  -1   4  -1  638.26   18.57   0
  -1   7  -5    4.48    5.56   0
  -1   8 -10   -3.84    4.93   0
   0   7  -6  168.58    8.63   0
   1   7  -8  104.66    7.92   0
   1   7  -7  107.10    5.94   0
   2   2  -2 1963.72   13.58   0
   2   6  -6   89.83    6.03   0
   2   7 -12   34.20    5.01   0
   2   7 -11    7.71    4.95   0
   2   7 -10   21.81    5.09   0
   2   7  -9    4.42    5.17   0
   3 -12 -11    7.79    6.86   0
   3  -2  -3 2774.79   15.23   0
   3  -1  -3 1565.42   13.93   0
   3   0  -3  204.14   11.08   0
   3   1  -3 1001.07   10.24   0
   3   3  -4  553.06   12.05   0
   3   5  -6   63.28    6.10   0
   3   6 -10    3.98    7.22   0
   3   6  -9  121.89    7.82   0
   3   6  -8   95.97    5.90   0
   4  -3  -5  275.69    9.49   0
   4   2  -5  116.33    7.45   0
   4   4  -7   16.18    7.91   0
   4   5 -10   38.97    7.30   0
   4   5  -9   24.25    5.69   0
   4   5  -8   39.87    5.70   0
   5  -9 -12    5.37    4.99   0
   5  -8 -11   79.38    7.21   0
   5  -7 -10  119.79    7.61   0
   5  -6  -9    2.39    7.69   0
   5  -5  -8   41.04    5.93   0
   5  -3  -7  207.82    8.74   0
   5   1  -7   15.85    8.20   0
   5   2  -7   19.17    5.74   0
   5   3  -9    6.52    7.87   0
   5   3  -8  125.32    6.02   0
   5   4 -13   32.07    4.87   0
   5   4 -12    2.13    5.11   0
   5   4 -11   42.11    5.34   0
   5   4 -10    5.33    5.25   0
   6  -7 -13    9.04    5.03   0
   6  -6 -12    4.57    4.86   0
   6  -5 -11    9.78    5.18   0
   6  -4 -10   36.41    5.29   0
   6  -3 -10  244.48    8.04   0
   6  -2 -10   -2.15    8.02   0
   6  -2  -9  452.82    6.87   0
   6  -1 -10   95.54    7.94   0
   6  -1  -9  396.56    6.69   0
   6   0 -10    6.62    7.60   0
   6   0  -9   18.33    5.55   0
   6   1 -11   61.02    7.45   0
   6   1 -10  194.38    5.87   0
   6   2 -14   -4.29    4.78   0
   6   2 -13   13.37    4.80   0
   6   2 -12  205.60    5.53   0
   6   2 -11   15.14    5.13   0
 -13  -8   0    2.97    4.65   0
 -13  -7   0    5.56    4.85   0
 -13  -6   0    7.45    4.73   0
 -13  -5   0   19.15    4.93   0
 -13  -4   0    5.90    6.64   0
 -13  -2  -1    6.78    4.80   0
 -12 -10   0   12.44    7.00   0
 -12  -9   0   13.48    4.95   0
 -12  -2   0   11.33    4.85   0
 -12   0  -1   -3.13    4.72   0
 -11 -12  -1   -6.24    4.80   0
 -11 -10   0   -6.79    5.18   0
 -11  -7   1   59.35    5.00   0
 -11  -6   1   32.64    5.18   0
 -11  -5   1   40.53    5.29   0
 -11  -4   1   50.20    5.23   0
 -11  -3   1   17.95    5.15   0
 -11   0   0    5.72    6.91   0
 -11   1  -1    6.01    4.83   0
 -11   2  -2   28.85    4.85   0
 -10 -12  -1   37.17    5.13   0
 -10 -10   0   -1.74    5.32   0
 -10  -8   1  169.41    5.50   0
 -10  -7   1    4.14    5.19   0
 -10  -2   1   42.53    5.20   0
 -10  -1   1    3.38    5.16   0
 -10   1   0   35.83    7.27   0
 -10   2  -1  171.79    5.52   0
 -10   3  -2   41.26    5.00   0
  -9 -14  -2    6.40    7.01   0
  -9 -12  -1   19.42    5.27   0
  -9  -8   1   -5.59    5.32   0
  -9   0   1   12.38    5.53   0
  -9   2   0   41.82    7.48   0
  -9   3  -1  148.24    7.52   0
  -9   5  -4   21.68    6.91   0
  -8 -15  -3    7.87    6.91   0
  -8 -12  -1  105.61    5.67   0
  -8  -8   1  118.37    6.02   0
  -8  -5   2   -4.98    8.10   0
  -8  -4   2  302.74    6.53   0
  -8  -3   2   12.69    5.67   0
  -8  -2   2  207.63    8.14   0
  -8   1   1  177.47    5.94   0
  -8   5  -3   69.35    7.30   0
  -7 -12  -1  109.19    5.85   0
  -7 -10   0  172.64    6.10   0
  -7  -8   1   57.00    6.25   0
  -7  -5   2  248.21    6.57   0
  -7  -4   2    5.36    5.49   0
  -7  -3   2  189.14    6.30   0
  -7  -2   2   51.83    5.81   0
  -7  -1   2  455.50    8.84   0
  -7   3   0   49.41    5.84   0
  -7   4  -1   13.84    5.49   0
  -6 -15  -4   -1.40    4.93   0
  -6 -14  -3   -4.74    5.11   0
  -6 -13  -2   -6.43    7.37   0
  -6 -10   0   12.97    8.27   0
  -6  -8   1  347.17    9.15   0
  -6  -5   2   -7.08    7.99   0
  -6  -4   2  106.78    6.28   0
  -6  -3   2  284.27    7.05   0
  -6  -2   2   48.27    6.37   0
  -6  -1   2  947.16    8.41   0
  -6   2   1   62.64    5.62   0
  -5 -11  -1  197.70    8.55   0
  -5  -7   1  452.66    7.10   0
  -5  -4   2   36.72   10.08   0
  -5  -3   2 1690.09   10.92   0
  -5  -2   2   38.71    7.79   0
  -5  -1   2 4544.76   15.50   0
  -5   2   1   -0.25    6.27   0
  -4 -15  -5   28.47    7.15   0
  -4 -14  -4   18.59    7.03   0
  -4 -13  -3  141.19    7.90   0
  -4   2   1  130.87    8.46   0
  -3 -12  -3   83.24    5.87   0
  -3 -11  -2   24.77    8.29   0
  -3  -5   1   55.87    8.13   0
  -3   7  -5  135.59    8.62   0
  -2 -10  -2   -2.25    8.18   0
  -2   6  -3   99.18    8.78   0
  -1  -5   0  396.37   12.51   0
  -1   5  -2  367.29   11.33   0
  -1   7  -6   64.15    8.10   0
   0   3  -1   49.08   10.12   0
   0   6  -4   69.32    6.38   0
   0   7  -7   22.44    7.82   0
   1   1  -1   54.83   14.95   0
   1   6  -5   48.85    5.91   0
   1   7 -11   20.29    5.12   0
   1   7 -10   97.48    5.53   0
   1   7  -9   42.35    5.43   0
   2 -12  -9   30.24    7.12   0
   2  -5  -3  488.53   12.48   0
   2  -2  -2  330.90   11.27   0
   2   1  -2  145.13    9.30   0
   2   3  -3 1196.31   13.44   0
   2   5  -5  112.81    6.09   0
   2   6  -8   82.58    7.91   0
   2   6  -7   15.23    6.00   0
   3 -11 -10   21.38    7.13   0
   3  -6  -5   89.09    8.62   0
   3  -4  -4  480.74   11.46   0
   3   4  -5  727.16    7.93   0
   3   5  -7   14.86    6.08   0
   3   6 -12   12.14    4.94   0
   3   6 -11   46.25    5.18   0
   4 -10 -11    3.71    4.83   0
   4  -9 -10   64.31    7.35   0
   4  -6  -7   36.78    8.14   0
   4  -5  -6  225.84    6.52   0
   4  -2  -5  607.95    8.01   0
   4  -1  -5 1628.63   12.47   0
   4   0  -5  -17.94   10.86   0
   4   1  -5  291.45    8.07   0
   4   3  -6  145.10    6.19   0
   4   4  -9    9.10    8.04   0
   4   4  -8  181.35    6.17   0
   4   5 -13   22.42    4.74   0
   4   5 -12   10.97    5.05   0
   4   5 -11  276.66    5.82   0
   5  -9 -13    2.90    4.92   0
   5  -8 -12   79.68    7.24   0
   5  -5  -9  111.30    7.84   0
   5  -4  -8  214.76    6.28   0
   5  -2  -7   15.76    5.87   0
   5  -1  -7  233.15    6.35   0
   5   0  -7   39.87    5.93   0
   5   1  -8   19.01    7.97   0
   5   2  -9  121.14    8.07   0
   5   2  -8   38.72    5.87   0
   5   3 -14   36.81    4.91   0
   5   3 -13  128.86    5.15   0
   5   3 -12    5.05    4.89   0
   5   3 -11   77.27    5.30   0
   5   3 -10  412.40    6.26   0
   6  -6 -14  136.61    5.20   0
   6  -6 -13    4.53    4.84   0
   6  -5 -14  108.20    7.29   0
   6  -5 -13   47.48    5.21   0
   6  -5 -12   36.54    5.19   0
   6  -4 -13   24.34    7.12   0
   6  -4 -12   70.95    5.30   0
   6  -4 -11  108.28    5.65   0
   6  -3 -12   17.05    7.32   0
   6  -3 -11   29.78    5.13   0
   6  -2 -12  -13.85    7.55   0
   6  -2 -11   68.90    5.54   0
   6  -1 -12   35.34    7.57   0
   6  -1 -11   13.09    5.09   0
   6   0 -15   46.35    5.04   0
   6   0 -14   12.37    6.73   0
   6   0 -13   61.90    5.05   0
   6   0 -12   43.83    5.26   0
   6   0 -11  100.17    5.45   0
   6   1 -14   30.95    4.88   0
   6   1 -13    9.29    4.86   0
   6   1 -12   21.84    4.96   0
 -13  -3   0   50.80    5.00   0
 -13  -2   0    8.63    6.44   0
 -12  -8   1    6.95    6.57   0
 -12  -7   1   24.91    4.70   0
 -12  -6   1    1.34    4.94   0
 -12  -5   1   18.72    4.81   0
 -12  -4   1    9.36    4.85   0
 -12  -3   1   39.57    6.90   0
 -12  -1   0    9.97    4.72   0
 -12   1  -1   35.09    6.80   0
 -11 -11   0   20.80    4.86   0
 -11  -9   1   62.24    5.28   0
 -11  -8   1    9.86    4.81   0
 -11  -2   1   68.29    5.03   0
 -11  -1   1   74.87    7.13   0
 -10 -13  -1    9.06    5.02   0
 -10 -11   0   33.72    5.15   0
 -10  -9   1   21.68    5.02   0
 -10  -6   2   84.74    7.31   0
 -10  -5   2   -2.83    5.13   0
 -10  -4   2   51.01    5.48   0
 -10  -3   2    0.76    7.47   0
 -10   0   1   27.69    5.35   0
 -10   4  -3   17.12    6.92   0
  -9 -13  -1   19.50    4.99   0
  -9 -11   0  106.41    5.40   0
  -9  -9   1   35.32    5.44   0
  -9  -7   2  146.97    7.89   0
  -9  -6   2  166.26    5.81   0
  -9  -5   2   85.57    5.64   0
  -9  -4   2    8.87    5.41   0
  -9  -3   2  149.15    5.96   0
  -9  -2   2  203.97    6.20   0
  -9  -1   2 1212.34   10.07   0
  -9   1   1  229.13    8.10   0
  -9   4  -2   16.71    6.80   0
  -8 -14  -2   29.72    5.01   0
  -8 -13  -1   26.14    7.07   0
  -8 -11   0  119.91    5.67   0
  -8  -9   1   -3.04    5.62   0
  -8  -7   2   38.65    7.76   0
  -8  -6   2   76.47    5.85   0
  -8  -1   2  133.38    5.96   0
  -8   3   0  118.42    7.98   0
  -8   4  -1   16.66    7.42   0
  -8   6  -5   42.98    9.00   0
  -7 -15  -3   10.36    6.96   0
  -7 -14  -2   19.63    7.24   0
  -7 -11   0   87.48    5.68   0
  -7  -9   1   62.97    5.85   0
  -7  -6   2  168.02    6.11   0
  -7   0   2   -2.49    5.83   0
  -7   2   1   65.77    5.73   0
  -7   5  -2   -2.46    7.16   0
  -7   6  -4    6.95    8.32   0
  -6 -12  -1  200.06    6.14   0
  -6  -6   2  101.71    5.83   0
  -6   0   2 1543.47    9.63   0
  -5 -15  -4   26.56    7.12   0
  -5 -14  -3    4.27    7.17   0
  -5 -10   0  182.38    8.51   0
  -5  -8   1    2.09    6.09   0
  -5  -5   2  302.79    7.17   0
  -5   0   2  338.37    8.22   0
  -5   4   0 1202.96   12.91   0
  -5   7  -6    0.06    8.40   0
  -4 -12  -2  106.44    8.01   0
  -4  -9   0  100.76    6.12   0
  -4  -7   1   73.77    6.31   0
  -4  -4   2 2017.54   14.21   0
  -4  -3   2  209.51    8.84   0
  -4  -2   2 3233.57   14.28   0
  -4  -1   2  337.21    8.80   0
  -4   0   2  865.87   12.77   0
  -4   4   0  781.91   13.71   0
  -3  -8   0  446.35    7.46   0
  -3  -6   1 2312.35   14.29   0
  -3   2   1 2632.62   16.59   0
  -2  -7   0  383.01   10.28   0
  -2  -4   1  153.30    7.86   0
  -2   1   1 2797.92   19.41   0
  -2   7  -6   35.49    7.76   0
  -1  -9  -2   64.76    8.72   0
  -1   7  -7  107.00    8.01   0
   0   5  -3  650.42   11.62   0
   0   6  -5  230.66    8.98   0
   0   7 -11   69.01    7.29   0
   0   7 -10  158.83    7.85   0
   0   7  -9    1.75    5.02   0
   0   7  -8   79.75    5.63   0
   1   3  -2    7.16    6.99   0
   1   5  -4  364.93    7.59   0
   1   6  -6   14.30    5.83   0
   2 -13 -11    8.62    7.13   0
   2 -11  -8    2.96    7.13   0
   2  -8  -5   50.71    8.51   0
   2  -1  -2 3616.08   19.23   0
   2   0  -2   88.16    9.34   0
   2   4  -4    5.81    7.07   0
   2   5  -6   68.44    8.36   0
   2   6 -12   41.76    5.06   0
   2   6 -11    9.52    5.07   0
   2   6 -10   22.62    5.36   0
   2   6  -9   -3.68    5.42   0
   3 -10  -9  176.46    8.02   0
   3  -7  -6   14.44    8.11   0
   3   2  -4  181.17    8.74   0
   3   3  -5  391.32    7.85   0
   3   4  -6   12.29    5.80   0
   3   5 -13   22.81    4.91   0
   3   5 -12   88.26    6.88   0
   3   5 -11   20.51    7.33   0
   3   5 -10   23.63    7.54   0
   3   5  -9   66.95    5.67   0
   3   5  -8   68.70    6.01   0
   4 -10 -12   33.54    7.20   0
   4  -8  -9    8.78    5.43   0
   4  -7  -8  108.17    6.14   0
   4  -4  -6   11.82    5.99   0
   4   1  -6   48.70    9.18   0
   4   2  -6   23.28    6.21   0
   4   3  -8   -2.00    7.94   0
   4   3  -7  387.25    6.66   0
   4   4 -14   24.53    4.85   0
   4   4 -13    7.06    5.02   0
   4   4 -12   67.00    5.27   0
   4   4 -11   44.36    5.28   0
   4   4 -10   25.78    5.63   0
   5  -8 -13    1.26    4.90   0
   5  -7 -12    0.40    7.20   0
   5  -7 -11   77.62    5.36   0
   5  -6 -10   83.12    5.66   0
   5  -4  -9  247.19    8.73   0
   5  -3  -8  137.60    6.27   0
   5  -2  -8  173.10    6.55   0
   5  -1  -8  294.13    6.47   0
   5   0  -9  153.18    8.35   0
   5   0  -8  194.55    6.42   0
   5   1 -10  103.76    8.08   0
   5   1  -9   35.35    5.66   0
   5   2 -14    5.07    4.82   0
   5   2 -13   18.40    4.94   0
   5   2 -12   -1.15    5.20   0
   5   2 -11  447.48    6.49   0
   5   2 -10   23.78    5.58   0
   6  -4 -15   -1.34    4.90   0
   6  -4 -14   -1.60    4.99   0
   6  -3 -15    6.93    4.86   0
   6  -3 -14   19.54    4.89   0
   6  -3 -13   12.71    4.96   0
   6  -2 -15    6.02    4.90   0
   6  -2 -14    8.45    4.91   0
   6  -2 -13   -7.20    5.05   0
   6  -1 -15    6.67    4.88   0
   6  -1 -14   17.61    5.00   0
   6  -1 -13    6.41    4.98   0
 -13  -7   1   21.53    4.88   0
 -13  -6   1   17.98    4.76   0
 -13  -5   1  -10.91    4.79   0
 -13  -4   1   21.27    4.81   0
 -13  -3   1    5.92    6.74   0
 -12 -10   1   -1.16    7.06   0
 -12  -9   1   -0.26    4.71   0
 -12  -2   1   65.71    5.00   0
 -12   0   0   -3.13    4.62   0
 -11 -12   0   41.32    5.12   0
 -11 -10   1   -3.19    4.97   0
 -11  -7   2   14.70    6.88   0
 -11  -6   2    2.39    4.84   0
 -11  -5   2   22.38    4.94   0
 -11  -4   2   -3.78    5.21   0
 -11  -3   2   46.28    5.22   0
 -11   0   1   13.36    6.79   0
 -11   1   0   36.77    5.07   0
 -11   2  -1   -5.94    4.59   0
 -10 -12   0   27.32    5.03   0
 -10 -10   1   40.98    5.16   0
 -10  -8   2   43.68    7.09   0
 -10  -7   2  120.82    5.40   0
 -10  -2   2   -2.26    5.21   0
 -10  -1   2   -8.38    7.11   0
 -10   1   1   35.27    7.24   0
 -10   2   0   58.88    5.13   0
 -10   3  -1    2.49    6.73   0
  -9 -12   0  182.59    5.73   0
  -9 -10   1    8.74    5.40   0
  -9  -8   2   23.12    5.31   0
  -9   0   2  624.93    9.15   0
  -8 -12   0  -13.26    7.30   0
  -8 -10   1  125.23    5.59   0
  -8  -8   2   19.33    7.99   0
  -8   0   2  424.83    6.72   0
  -8   2   1    9.88    5.68   0
  -7 -13  -1   -0.96    5.26   0
  -7 -10   1   21.00    7.72   0
  -7  -8   2   81.45    8.18   0
  -7  -7   2   37.45    5.88   0
  -7  -3   3   79.30    8.12   0
  -7   1   2   73.33    8.23   0
  -6 -15  -3   13.06    7.07   0
  -6 -11   0  161.60    6.18   0
  -6  -9   1  599.89    7.58   0
  -6  -7   2  371.99    6.70   0
  -6   1   2   74.53    5.95   0
  -6   3   1   97.05    8.06   0
  -6   4   0   47.38    8.20   0
  -5 -13  -2   46.62    5.43   0
  -5 -12  -1   17.79    7.72   0
  -5  -6   2  320.95    6.74   0
  -5   1   2  588.00    8.35   0
  -5   3   1  178.64    8.94   0
  -5   5  -1  204.54   10.96   0
  -4 -11  -1  195.28    6.50   0
  -4  -5   2 1558.87   12.31   0
  -4   5  -1  116.37   12.19   0
  -4   7  -6  156.29   10.13   0
  -3 -10  -1   12.76    5.67   0
  -3  -3   2  162.13   11.06   0
  -3  -2   2    0.86    7.32   0
  -3  -1   2 1926.57   14.53   0
  -3   6  -3    8.08    9.94   0
  -3   7  -6    1.98    7.31   0
  -2  -9  -1   92.11    8.58   0
  -2  -5   1  668.97   13.29   0
  -2   7  -7   47.41    7.69   0
  -1   6  -4    7.60    5.74   0
  -1   7 -11   19.56    5.18   0
  -1   7 -10  158.99    7.69   0
  -1   7  -9  218.50    8.02   0
  -1   7  -8    3.67    5.17   0
   0  -9  -3  484.21   16.70   0
   0   4  -2 1080.11   14.90   0
   1  -2  -1    7.26   13.97   0
   1   0  -1 4254.67   26.59   0
   1   4  -3   22.62    8.27   0
   1   6 -12   36.42    6.98   0
   1   6 -11   15.77    7.22   0
   1   6 -10   15.49    7.30   0
   1   6  -9   14.12    7.55   0
   1   6  -8   78.09    8.23   0
   1   6  -7   69.05    5.92   0
   2 -10  -7   16.56    7.54   0
   2  -9  -6  431.83   10.78   0
   2   2  -3  425.53   11.43   0
   2   4  -5   10.36    8.66   0
   2   5  -7  184.75    6.25   0
   3 -11 -11   10.22    6.93   0
   3  -9  -8   76.19    5.67   0
   3  -8  -7  280.83    7.09   0
   3  -5  -5   44.60    8.64   0
   3  -3  -4  100.19    8.69   0
   3   0  -4  120.19   11.54   0
   3   1  -4 1426.94   11.22   0
   3   2  -5  465.69   11.71   0
   3   3  -6   92.43    8.74   0
   3   4 -14   33.22    7.03   0
   3   4  -8   54.32    8.42   0
   3   4  -7   45.13    5.79   0
   4 -10 -13   -0.63    6.92   0
   4  -9 -11  108.31    5.50   0
   4  -8 -10   58.07    7.68   0
   4  -7  -9   37.38    7.91   0
   4  -6  -8   60.51    8.31   0
   4  -5  -7    3.50    5.81   0
   4  -3  -6   99.95    6.32   0
   4  -2  -6   -0.73    6.00   0
   4  -1  -6 1420.72    9.59   0
   4   0  -6    2.69    6.68   0
   4   1  -7   44.30    8.40   0
   4   2  -8  246.97    8.63   0
   4   2  -7   26.62    5.58   0
   4   3 -14    8.16    4.82   0
   4   3 -13   -0.54    4.98   0
   4   3 -12   -5.61    5.47   0
   4   3 -11   77.56    5.71   0
   4   3 -10   87.92    5.91   0
   4   3  -9  485.91    6.81   0
   5  -8 -14    9.38    4.90   0
   5  -7 -14   20.32    6.84   0
   5  -7 -13    8.92    4.87   0
   5  -6 -12   28.62    7.38   0
   5  -6 -11  101.22    5.54   0
   5  -5 -11  235.36    8.18   0
   5  -5 -10   41.25    5.73   0
   5  -4 -10  123.25    5.80   0
   5  -3 -10    0.72    8.12   0
   5  -3  -9  403.92    6.88   0
   5  -2 -10  184.97    8.51   0
   5  -2  -9  356.76    6.80   0
   5  -1 -10  177.00    8.19   0
   5  -1  -9   34.16    5.62   0
   5   0 -15    4.64    6.69   0
   5   0 -14   16.77    6.86   0
   5   0 -13   -4.65    6.95   0
   5   0 -12   92.12    7.39   0
   5   0 -11   16.12    7.59   0
   5   0 -10  122.04    5.82   0
   5   1 -15   -9.09    4.72   0
   5   1 -14    8.15    4.77   0
   5   1 -13   28.48    4.89   0
   5   1 -12   16.32    5.18   0
   5   1 -11  237.85    6.09   0
 -13  -5   2   36.96    6.93   0
 -12  -8   2   14.36    4.65   0
 -12  -7   2   22.47    4.74   0
 -12  -6   2   19.61    4.64   0
 -12  -5   2   10.74    4.58   0
 -12  -4   2    6.03    4.96   0
 -12  -3   2   84.84    5.08   0
 -12  -1   1    3.35    4.69   0
 -12   1   0   -4.11    6.57   0
 -11 -11   1  101.13    5.39   0
 -11  -9   2    7.61    4.72   0
 -11  -8   2   27.78    5.07   0
 -11  -2   2   20.28    5.03   0
 -11  -1   2   65.49    7.17   0
 -10 -13   0    1.31    4.84   0
 -10 -11   1    1.66    4.91   0
 -10  -9   2   88.20    5.42   0
 -10  -5   3   89.60    5.30   0
 -10  -4   3    6.02    5.19   0
 -10  -3   3   75.48    7.65   0
 -10   0   2   48.09    7.24   0
 -10   4  -2   21.32    6.76   0
  -9 -14  -1  -11.68    4.92   0
  -9 -13   0    7.45    5.06   0
  -9 -11   1  139.83    5.86   0
  -9  -9   2   -5.12    5.26   0
  -9  -6   3   69.03    5.57   0
  -9  -5   3    1.53    5.44   0
  -9  -4   3   -0.94    5.50   0
  -9  -3   3    6.64    5.41   0
  -9  -2   3   91.34    5.51   0
  -9   2   1    3.63    5.21   0
  -9   3   0  123.86    5.56   0
  -9   4  -1    7.46    6.88   0
  -9   5  -3   15.62    6.78   0
  -8 -14  -1  -11.09    5.06   0
  -8 -11   1   79.21    5.46   0
  -8  -9   2   45.70    5.60   0
  -8  -6   3   32.57    5.70   0
  -8  -5   3  344.57    6.45   0
  -8  -4   3   18.54    5.65   0
  -8  -3   3  155.33    5.97   0
  -8  -2   3   21.26    5.84   0
  -8  -1   3 1022.76    9.71   0
  -8   1   2   -4.51    5.31   0
  -8   5  -2   81.86    7.47   0
  -7 -12   0   15.21    5.52   0
  -7  -5   3   68.54    5.90   0
  -7  -4   3  258.15    6.50   0
  -7  -2   3  888.65    7.75   0
  -7  -1   3   -6.39    5.59   0
  -7   3   1  153.60    6.03   0
  -7   4   0  149.03    8.12   0
  -6 -14  -2   10.65    5.03   0
  -6 -13  -1   11.44    7.20   0
  -6 -10   1  275.04    6.59   0
  -6  -8   2   89.21    6.17   0
  -6  -5   3 1072.24   10.00   0
  -6  -4   3   17.39    5.73   0
  -6  -3   3    8.38    6.05   0
  -6  -2   3   16.69    6.02   0
  -6  -1   3   96.07    6.06   0
  -6   5  -1    5.65    7.69   0
  -6   6  -3   53.69   10.99   0
  -5 -11   0   69.55    8.00   0
  -5  -9   1  536.24    7.39   0
  -5  -7   2   38.33    5.99   0
  -5  -3   3   25.99    9.83   0
  -5  -2   3   28.56   10.40   0
  -5   7  -7   50.53    8.83   0
  -4 -10   0   17.56    8.35   0
  -4  -8   1  178.63    6.51   0
  -4  -6   2 1311.10   11.11   0
  -4   1   2  384.22    9.38   0
  -4   3   1  398.79    9.00   0
  -4   6  -3   95.47   14.87   0
  -4   7  -7    5.24    8.50   0
  -3  -9   0   33.24    8.29   0
  -3  -7   1  111.26    6.34   0
  -3  -4   2  879.80   10.53   0
  -3   0   2 6685.50   21.29   0
  -3   7  -7  112.26    7.67   0
  -2   7 -10    6.00    7.00   0
  -2   7  -9   59.75    7.31   0
  -2   7  -8   25.87    7.17   0
  -1   6  -5   14.03    8.08   0
   0   6 -12   37.17    6.96   0
   0   6  -7  230.57    8.87   0
   0   6  -6  144.60    6.50   0
   1 -13  -9   15.97    7.13   0
   1  -1  -1   16.69   10.98   0
   1   5  -5   -0.31    5.64   0
   2 -12 -10  114.97    7.45   0
   2   3  -4  381.89    9.34   0
   2   4  -6  247.95    8.88   0
   2   5 -13   47.98    5.04   0
   2   5 -12  -10.57    5.06   0
   2   5 -11   11.81    5.33   0
   2   5 -10   12.30    5.26   0
   2   5  -9  394.85    6.66   0
   2   5  -8   -5.23    5.83   0
   3 -10 -10   37.16    7.35   0
   3  -2  -4 1050.40   11.25   0
   3  -1  -4 1031.20   10.75   0
   3   3 -15   61.21    7.11   0
   3   3  -7    7.11    5.69   0
   3   4 -13   49.05    5.18   0
   3   4 -12   26.82    5.13   0
   3   4 -11    2.56    5.16   0
   3   4 -10  138.92    5.96   0
   3   4  -9  491.13    7.11   0
   4  -9 -12   27.12    5.07   0
   4  -8 -11   18.20    7.42   0
   4  -5  -8  126.57    8.58   0
   4  -4  -7  216.61    6.40   0
   4  -3  -7  194.81    8.74   0
   4  -1  -7  116.29    8.42   0
   4   0  -7    5.48    5.76   0
   4   1  -8   82.21    5.92   0
   4   2 -15    9.36    4.90   0
   4   2 -14   30.04    5.03   0
   4   2 -13   -3.10    4.87   0
   4   2 -12   17.48    7.27   0
   4   2 -11   -0.83    5.41   0
   4   2 -10  143.92    6.01   0
   4   2  -9  211.15    6.21   0
   5  -7 -15   13.98    4.86   0
   5  -6 -15  140.48    5.38   0
   5  -6 -14    9.27    4.80   0
   5  -6 -13   34.51    5.29   0
   5  -5 -15  123.90    7.26   0
   5  -5 -14   51.83    7.15   0
   5  -5 -13   24.10    5.24   0
   5  -5 -12   35.87    5.33   0
   5  -4 -16   13.93    6.71   0
   5  -4 -13    9.11    7.29   0
   5  -4 -12  101.98    5.45   0
   5  -4 -11   12.80    5.52   0
   5  -3 -16   23.95    6.85   0
   5  -3 -15   33.36    7.01   0
   5  -3 -14   -4.93    7.01   0
   5  -3 -13  149.97    7.61   0
   5  -3 -12   -5.64    7.65   0
   5  -3 -11  188.47    6.05   0
   5  -2 -16   43.05    4.90   0
   5  -2 -15    4.03    4.81   0
   5  -2 -14   27.37    7.07   0
   5  -2 -13   15.44    7.29   0
   5  -2 -12  158.50    5.85   0
   5  -2 -11   10.05    5.13   0
   5  -1 -15   12.72    4.95   0
   5  -1 -14   -5.00    4.65   0
   5  -1 -13   46.75    5.17   0
   5  -1 -12   12.61    5.03   0
   5  -1 -11  171.26    6.08   0
 -13  -4   2   35.27    4.74   0
 -12  -9   2   32.48    4.70   0
 -12  -6   3   14.29    6.67   0
 -12  -5   3  -15.81    6.85   0
 -12  -4   3   -2.97    6.68   0
 -12  -2   2  338.96    6.02   0
 -12  -1   2   75.78    6.98   0
 -12   0   1    1.99    4.70   0
 -11 -10   2  110.45    5.39   0
 -11  -8   3   21.99    6.70   0
 -11  -7   3   12.14    4.87   0
 -11  -6   3   62.88    5.09   0
 -11  -5   3   14.07    4.77   0
 -11  -4   3  152.66    5.56   0
 -11  -3   3    2.98    4.84   0
 -11  -2   3   83.81    7.04   0
 -11   0   2   24.83    6.96   0
 -11   1   1   22.53    4.85   0
 -11   2   0   45.85    4.77   0
 -11   3  -1   -1.15    4.78   0
 -10 -12   1   -5.02    4.87   0
 -10 -10   2    5.30    5.16   0
 -10  -8   3   45.23    7.23   0
 -10  -7   3   21.84    5.03   0
 -10  -6   3   39.79    5.17   0
 -10  -2   3  111.95    5.52   0
 -10  -1   3  456.85    8.21   0
 -10   1   2   60.68    7.32   0
 -10   2   1    9.46    4.83   0
 -10   3   0   38.36    6.94   0
  -9 -12   1   48.11    5.28   0
  -9 -10   2   27.73    5.47   0
  -9  -8   3    2.03    7.55   0
  -9  -7   3   62.83    5.39   0
  -9  -1   3   62.14    5.69   0
  -9   1   2   14.17    5.20   0
  -8 -13   0   32.00    5.12   0
  -8 -12   1    8.11    7.50   0
  -8 -10   2   61.57    7.54   0
  -8  -8   3   68.75    8.06   0
  -8  -7   3   46.42    5.66   0
  -8   0   3   29.86    5.85   0
  -8   2   2  266.82    8.58   0
  -8   3   1  221.62    6.37   0
  -8   4   0    0.61    7.38   0
  -7 -15  -2    4.05    4.87   0
  -7 -14  -1   43.03    7.20   0
  -7 -11   1  211.47    6.06   0
  -7  -9   2   87.26    5.83   0
  -7  -7   3    5.75    5.67   0
  -7  -6   3   15.33    5.71   0
  -7   0   3 1169.18    8.40   0
  -7   2   2   60.11    5.85   0
  -7   5  -1   85.93    7.86   0
  -6 -12   0  135.90    5.96   0
  -6  -9   2  800.70    9.76   0
  -6  -6   3  288.37    6.50   0
  -6   0   3  477.43    7.36   0
  -6   2   2  547.67    7.28   0
  -5 -10   1  148.64    8.49   0
  -5  -8   2  228.18    8.72   0
  -5  -5   3   74.54    8.51   0
  -5  -4   3  263.17    7.04   0
  -5  -1   3  238.86    7.95   0
  -5   0   3  343.14   10.02   0
  -5   2   2   40.29    6.28   0
  -5   7  -8    5.14    6.77   0
  -4 -15  -4   10.58    7.12   0
  -4 -14  -3    4.60    6.97   0
  -4 -13  -2    2.80    7.39   0
  -4  -9   1   12.41    8.28   0
  -4  -2   3  204.82   12.10   0
  -4   2   2  108.53   11.43   0
  -4   7  -9    4.61    6.83   0
  -4   7  -8   92.43    7.49   0
  -3 -15  -5    2.49    6.85   0
  -3 -14  -4    0.60    7.01   0
  -3 -13  -3   13.98    7.30   0
  -3 -12  -2   63.90    7.82   0
  -3  -5   2 3069.26   15.88   0
  -3   1   2   21.92   10.12   0
  -3   4   0    6.82    9.47   0
  -3   7 -10    2.22    4.85   0
  -3   7  -9   41.35    5.33   0
  -3   7  -8    4.48    4.85   0
  -2 -13  -4   31.44    7.44   0
  -2 -12  -3    3.13    7.56   0
  -2  -8   0  228.87    8.92   0
  -2  -6   1  338.99   11.38   0
  -2   2   1  206.67   11.04   0
  -2   6  -4    7.97    8.11   0
  -1  -8  -1  155.00    9.58   0
  -1  -6   0 1224.73   12.81   0
  -1  -3   1 3649.08   21.21   0
  -1  -2   1 1304.18   15.24   0
  -1  -1   1   42.64   10.80   0
   0  -6  -1 1170.63   20.07   0
   0  -3   0 2109.77   25.40   0
   0   5  -4  160.92    6.97   0
   0   6 -11   35.73    5.11   0
   0   6 -10   21.13    5.32   0
   0   6  -9   56.53    5.47   0
   0   6  -8   62.39    5.70   0
   1  -7  -3  778.34   18.85   0
   1   2  -2  240.81    9.65   0
   1   4  -4  293.02    8.00   0
   1   5 -13   10.53    4.77   0
   1   5 -12   10.46    6.90   0
   1   5  -7   92.55    8.34   0
   1   5  -6  200.59    6.51   0
   2 -11  -9  136.68    7.80   0
   2  -6  -4   21.71    8.29   0
   2  -4  -3 1347.15   14.03   0
   2   1  -3 2048.31   13.06   0
   2   3  -5  429.47   11.09   0
   2   4 -14   19.68    4.99   0
   2   4 -13   -2.62    7.13   0
   2   4  -7  399.26    6.70   0
   3 -11 -12   59.13    5.01   0
   3  -9  -9  116.74    5.99   0
   3  -8  -8   50.60    8.13   0
   3  -7  -7  191.23    8.61   0
   3  -6  -6    4.86    5.53   0
   3  -4  -5   51.56    6.70   0
   3   0  -5  117.44   11.54   0
   3   1  -5   45.86    8.62   0
   3   2 -15   15.12    6.81   0
   3   2  -7  513.20    9.28   0
   3   2  -6    4.25    6.92   0
   3   3 -14   38.01    4.98   0
   3   3 -13   11.25    5.01   0
   3   3 -12   11.01    5.27   0
   3   3 -11  130.32    8.16   0
   3   3 -10  422.65    8.96   0
   3   3  -9   41.00    5.75   0
   3   3  -8  158.81    6.22   0
   4  -9 -14   12.28    4.80   0
   4  -9 -13   15.01    4.92   0
   4  -8 -12   28.67    7.20   0
   4  -7 -11  121.88    7.88   0
   4  -7 -10    5.21    5.51   0
   4  -6  -9  147.80    6.28   0
   4  -5  -9   38.59    8.14   0
   4  -4  -8   47.05    6.04   0
   4  -3  -8  965.28   10.19   0
   4  -2  -8    8.50    8.09   0
   4  -2  -7  127.58    6.16   0
   4  -1  -8  115.58    8.27   0
   4   0 -16   -0.99    4.66   0
   4   0 -15    2.20    6.62   0
   4   0  -9  258.88    8.64   0
   4   0  -8   34.49    5.66   0
   4   1 -15   11.48    4.65   0
   4   1 -14   52.73    5.11   0
   4   1 -13   -1.94    5.15   0
   4   1 -12    3.67    5.09   0
   4   1 -11  110.23    5.74   0
   4   1 -10    7.05    5.70   0
   4   1  -9  159.46    6.18   0
   5  -4 -15   -5.15    4.86   0
   5  -4 -14   28.05    4.94   0
 -12  -8   3    1.46    4.78   0
 -12  -7   3   27.44    4.61   0
 -12  -3   3   23.54    4.72   0
 -12  -2   3   65.74    6.89   0
 -12   0   2    9.96    6.74   0
 -12   1   1    5.16    4.84   0
 -11  -9   3   34.79    5.07   0
 -11  -1   3    6.80    4.81   0
 -11   2   1   15.99    6.66   0
 -10 -11   2   24.53    4.93   0
 -10  -9   3   -6.19    5.05   0
 -10  -5   4   44.62    7.19   0
 -10  -4   4  111.06    7.37   0
 -10  -3   4   40.05    7.25   0
 -10   0   3   44.07    7.37   0
 -10   4  -1    9.62    6.72   0
  -9 -13   1    5.98    7.18   0
  -9 -11   2    3.17    5.26   0
  -9  -9   3   11.60    5.38   0
  -9  -6   4  237.35    7.78   0
  -9  -5   4  458.27    6.38   0
  -9  -4   4    8.65    5.38   0
  -9  -3   4  381.32    6.37   0
  -9  -2   4  122.92    7.81   0
  -9   0   3   45.10    5.44   0
  -9   2   2   48.92    5.34   0
  -9   3   1    5.30    5.14   0
  -9   5  -2    3.71    6.71   0
  -8 -11   2   24.31    7.37   0
  -8  -9   3   17.80    7.57   0
  -8  -5   4  109.06    5.70   0
  -8  -4   4   21.89    5.46   0
  -8  -3   4    5.06    5.54   0
  -8  -2   4   28.77    5.58   0
  -8   1   3  417.83    6.86   0
  -8   6  -4    2.10    9.71   0
  -7 -13   0   -4.84    5.16   0
  -7 -12   1   58.45    7.70   0
  -7 -10   2  245.75    6.39   0
  -7  -8   3   17.42    5.64   0
  -7  -5   4   29.17    8.05   0
  -7  -4   4   70.68    5.97   0
  -7  -3   4  295.92    6.46   0
  -7  -2   4    4.05    8.04   0
  -7   1   3  184.68    6.21   0
  -6 -15  -2    7.65    7.12   0
  -6 -11   1   62.03    5.64   0
  -6  -7   3   70.98    5.93   0
  -6   1   3  166.27    6.24   0
  -5 -15  -3   10.93    4.92   0
  -5 -14  -2   10.69    5.02   0
  -5 -13  -1   13.78    7.23   0
  -5  -6   3   -1.46    5.63   0
  -5   1   3   30.86    8.95   0
  -4 -12  -1    0.45    5.33   0
  -4  -7   2  321.64    6.70   0
  -4  -4   3  202.75    7.89   0
  -4  -3   3  311.31    8.62   0
  -4  -1   3 1918.58   12.13   0
  -4   0   3   10.89   11.53   0
  -3 -11  -1  367.40    9.33   0
  -3  -8   1   34.22    7.98   0
  -3   3   1 1788.04   15.92   0
  -2 -14  -5    1.66    8.24   0
  -2 -11  -2  320.45    9.42   0
  -2  -3   2 2004.48   15.19   0
  -2  -2   2 1957.85   13.62   0
  -2  -1   2  140.46   12.48   0
  -2   5  -2   96.37   10.86   0
  -1   0   1 4538.56   27.58   0
  -1   5  -3  281.51    9.76   0
  -1   6 -12   33.81    4.95   0
  -1   6 -11   65.47    7.22   0
  -1   6 -10   18.16    7.18   0
  -1   6  -8  296.20    8.84   0
  -1   6  -7    7.02    8.08   0
  -1   6  -6  228.07    6.62   0
   0   5 -13   81.95    7.01   0
   0   5  -5   67.35    8.18   0
   1 -12  -8    3.86    7.27   0
   1   3  -3    5.40    7.40   0
   1   4 -14    9.57    6.79   0
   1   4  -5   13.80    8.74   0
   1   5 -11   27.54    5.07   0
   1   5 -10  228.23    6.01   0
   1   5  -9   19.67    5.69   0
   1   5  -8   98.81    6.41   0
   2 -12 -11    0.78    6.60   0
   2 -10  -8   74.55    7.76   0
   2  -7  -5   60.84    8.81   0
   2  -3  -3  250.72   10.90   0
   2   0  -3  610.36    9.74   0
   2   2  -4    3.16    7.86   0
   2   3 -15   29.67    4.84   0
   2   3 -14    0.85    6.62   0
   2   3  -6   71.19    8.93   0
   2   4 -12   72.53    5.12   0
   2   4 -11    8.02    5.06   0
   2   4 -10   79.78    5.77   0
   2   4  -9   54.76    5.88   0
   2   4  -8  406.52    7.11   0
   3 -11 -13   -2.58    4.89   0
   3 -10 -11  104.62    5.31   0
   3  -9 -10  302.98    8.19   0
   3  -5  -6  532.94    9.88   0
   3  -3  -5  576.59    8.79   0
   3  -2  -5  311.89    8.67   0
   3  -1  -5  329.20    8.78   0
   3   1 -16   57.01    4.92   0
   3   1  -6 1758.18   10.84   0
   3   2 -14   18.89    4.99   0
   3   2 -13   17.99    7.04   0
   3   2 -12   11.52    7.55   0
   3   2  -9  160.14    8.43   0
   3   2  -8   24.12    5.61   0
   4  -8 -15    5.15    5.04   0
   4  -8 -14   20.94    4.75   0
   4  -8 -13   26.76    4.87   0
   4  -7 -13   -0.93    7.17   0
   4  -7 -12   32.57    5.24   0
   4  -6 -11   14.83    7.49   0
   4  -6 -10  107.32    5.85   0
   4  -5 -10  111.13    8.32   0
   4  -4  -9  181.47    6.29   0
   4  -3  -9  144.62    8.61   0
   4  -2 -16    6.59    6.60   0
   4  -2  -9  313.84    6.54   0
   4  -1 -16   24.64    4.73   0
   4  -1 -15   -4.79    4.67   0
   4  -1 -14  127.44    7.12   0
   4  -1 -13   -2.02    7.16   0
   4  -1 -11  150.60    7.93   0
   4  -1 -10   28.67    8.18   0
   4  -1  -9  143.14    6.02   0
   4   0 -14   23.22    4.79   0
   4   0 -13  217.75    5.66   0
   4   0 -12   83.68    5.47   0
   4   0 -11    5.72    5.50   0
   4   0 -10   79.49    5.73   0
 -12  -7   4   21.40    6.54   0
 -12  -6   4   34.14    4.72   0
 -12  -5   4    7.56    4.68   0
 -12  -4   4   78.79    6.79   0
 -12  -1   3  277.35    5.66   0
 -11 -10   3    2.95    5.05   0
 -11  -8   4   15.21    6.88   0
 -11  -7   4   11.78    4.73   0
 -11  -6   4   36.68    4.89   0
 -11  -5   4  114.47    5.19   0
 -11  -4   4   14.89    4.85   0
 -11  -3   4   -6.30    4.96   0
 -11  -2   4   57.35    7.25   0
 -11   0   3   39.57    4.77   0
 -11   1   2   32.98    4.95   0
 -11   3   0    0.86    4.82   0
 -10 -10   3   14.57    4.99   0
 -10  -8   4   20.74    7.22   0
 -10  -7   4    7.58    4.87   0
 -10  -6   4   48.12    5.02   0
 -10  -2   4  388.63    6.12   0
 -10  -1   4   38.99    7.20   0
 -10   1   3   58.42    7.15   0
 -10   2   2   45.73    5.11   0
 -10   3   1   47.18    6.93   0
  -9 -12   2   -1.27    7.12   0
  -9 -10   3    7.55    5.23   0
  -9  -8   4   24.55    7.56   0
  -9  -7   4    1.74    5.29   0
  -9  -1   4   -5.46    5.20   0
  -9   1   3   -0.29    5.28   0
  -9   4   0  107.98    5.50   0
  -8 -14   0   12.23    4.86   0
  -8 -13   1   17.70    7.26   0
  -8 -10   3   38.73    7.46   0
  -8  -7   4   49.12    5.51   0
  -8  -6   4   46.84    5.38   0
  -8  -1   4   24.03    5.42   0
  -8   0   4   22.70    8.02   0
  -8   3   2   69.52    7.93   0
  -8   5  -1    5.83    7.04   0
  -7 -11   2   37.16    7.57   0
  -7  -9   3   52.21    5.73   0
  -7  -6   4   38.18    5.62   0
  -7  -1   4  204.48    6.06   0
  -7   0   4  126.11    8.54   0
  -7   2   3   70.83    8.27   0
  -7   3   2   59.36    5.63   0
  -7   4   1    6.20    7.73   0
  -7   6  -3   -0.67    9.89   0
  -6 -14  -1   12.23    5.02   0
  -6 -13   0    5.97    7.30   0
  -6 -10   2    6.74    5.40   0
  -6  -8   3  701.36    7.68   0
  -6  -5   4  250.62    6.43   0
  -6  -4   4  589.65    7.05   0
  -6  -3   4  103.02    6.10   0
  -6  -2   4  530.59    7.15   0
  -6  -1   4  123.25    6.18   0
  -6   2   3   42.60    8.25   0
  -6   3   2  124.35    6.07   0
  -6   4   1    7.60    5.40   0
  -5 -12   0   41.07    5.66   0
  -5 -11   1   -1.02    7.69   0
  -5  -9   2  138.17    6.24   0
  -5  -7   3  508.33    7.31   0
  -5  -3   4  475.74    9.69   0
  -5  -2   4   10.45    9.68   0
  -5   3   2  279.10    9.06   0
  -5   4   1   36.70    8.22   0
  -4 -11   0  135.20    6.24   0
  -4  -8   2   84.17    8.45   0
  -4  -5   3  488.11    7.30   0
  -3 -10   0  229.43    8.93   0
  -3  -6   2   61.24    6.23   0
  -3  -2   3 1081.23   12.91   0
  -3   6  -4  138.23   11.11   0
  -2 -10  -1  446.65   10.08   0
  -2  -4   2 2329.98   16.14   0
  -2   0   2   79.96    9.13   0
  -2   6 -12    4.04    4.84   0
  -2   6 -11   39.79    6.97   0
  -2   6  -5   45.77    8.49   0
  -1  -4   1 2066.50   16.61   0
  -1   6  -9  315.11    6.63   0
   0   4  -3 1080.08   12.12   0
   0   5 -12    8.01    4.94   0
   0   5 -11  170.56    7.75   0
   0   5  -6  137.97    8.37   0
   1  -5  -2  337.18   17.51   0
   1   4 -13   26.59    5.06   0
   1   4 -12   33.53    6.89   0
   1   4  -6  142.34    8.62   0
   2  -9  -7   81.85    8.58   0
   2  -8  -6    6.70    7.98   0
   2  -2  -3 2071.63   14.08   0
   2  -1  -3   10.56    7.56   0
   2   1  -4   16.24   10.37   0
   2   2 -16   27.87    5.06   0
   2   2 -15   15.14    6.71   0
   2   2  -5   76.62    8.30   0
   2   3 -13   35.96    4.97   0
   2   3 -12   51.12    5.41   0
   2   3 -11   10.89    7.71   0
   2   3  -8   10.94    8.21   0
   2   3  -7  622.49    7.55   0
   3 -10 -13   -1.38    6.80   0
   3 -10 -12    5.46    4.78   0
   3  -9 -11   26.53    7.34   0
   3  -8  -9  414.17    7.27   0
   3  -7  -8   11.28    5.81   0
   3  -6  -7   67.06    6.11   0
   3  -4  -6  393.14    7.54   0
   3  -1 -17   26.48    6.74   0
   3  -1  -6  225.04   10.85   0
   3   0 -16   17.52    4.61   0
   3   0  -6   43.64    7.68   0
   3   1 -15    3.17    4.92   0
   3   1 -14   38.34    4.84   0
   3   1 -13   12.45    7.22   0
   3   1  -8  747.25    9.31   0
   3   1  -7  549.78    7.72   0
   3   2 -11  370.29    6.34   0
   3   2 -10  210.97    6.14   0
   4  -7 -16   22.32    5.04   0
   4  -7 -15   72.84    4.95   0
   4  -7 -14    9.24    4.85   0
   4  -6 -16   32.69    4.81   0
   4  -6 -15   24.15    4.71   0
   4  -6 -14   -3.04    5.10   0
   4  -6 -13   77.86    5.21   0
   4  -6 -12    7.63    5.16   0
   4  -5 -16   63.52    5.01   0
   4  -5 -15   27.70    4.75   0
   4  -5 -14   21.76    7.15   0
   4  -5 -13   56.68    7.38   0
   4  -5 -12   48.82    5.36   0
   4  -5 -11   90.44    5.73   0
   4  -4 -16    5.03    4.68   0
   4  -4 -15   62.02    4.87   0
   4  -4 -14   12.12    7.12   0
   4  -4 -13  127.35    7.51   0
   4  -4 -12   22.23    7.46   0
   4  -4 -11  132.90    6.01   0
   4  -4 -10   30.62    5.84   0
   4  -3 -16   49.56    4.95   0
   4  -3 -15   15.31    4.85   0
   4  -3 -14   71.98    5.32   0
   4  -3 -13   -4.53    7.21   0
   4  -3 -12  336.26    7.97   0
   4  -3 -11   28.87    5.66   0
   4  -3 -10  309.37    6.32   0
   4  -2 -15   72.14    4.89   0
   4  -2 -14   -4.99    4.93   0
   4  -2 -13  100.47    5.30   0
   4  -2 -12   -1.36    5.26   0
   4  -2 -11   86.49    5.67   0
   4  -2 -10   60.92    5.74   0
   4  -1 -12  322.60    6.14   0
 -12  -3   4   -3.52    4.67   0
 -12  -2   4    4.82    4.74   0
 -12   0   3   68.38    4.91   0
 -12   1   2   10.95    4.72   0
 -11  -9   4   -4.89    5.02   0
 -11  -5   5    4.81    6.60   0
 -11  -1   4  116.90    5.06   0
 -11   1   3    3.58    6.72   0
 -11   2   2    3.16    4.76   0
 -11   3   1   62.75    7.07   0
 -10 -11   3    6.53    5.13   0
 -10  -9   4   25.76    5.04   0
 -10  -6   5   13.36    6.83   0
 -10  -5   5   22.89    6.82   0
 -10  -4   5    2.08    7.02   0
 -10  -3   5   25.33    6.86   0
 -10   0   4  115.97    7.31   0
 -10   4   0    2.95    6.64   0
  -9 -11   3    9.35    5.01   0
  -9  -9   4   14.33    7.06   0
  -9  -5   5  138.36    5.58   0
  -9  -4   5  225.03    5.85   0
  -9  -3   5    5.16    5.29   0
  -9  -2   5    2.58    7.63   0
  -9   0   4   10.25    5.11   0
  -9   2   3   40.68    7.36   0
  -9   3   2   65.95    7.06   0
  -8 -12   2  143.41    5.66   0
  -8  -8   4   12.89    5.42   0
  -8  -5   5   35.98    7.75   0
  -8  -4   5   59.12    5.63   0
  -8  -3   5  326.75    8.18   0
  -8  -2   5   -0.35    7.80   0
  -8   1   4  643.40    9.16   0
  -8   2   3  640.73    7.43   0
  -8   4   1  178.52    5.88   0
  -7 -14   0   -0.65    4.87   0
  -7 -13   1    3.61    7.19   0
  -7 -10   3   24.38    7.61   0
  -7  -7   4   50.38    5.86   0
  -7   1   4   15.09    8.15   0
  -6 -12   1   35.40    5.35   0
  -6  -9   3  100.39    6.08   0
  -6  -6   4    6.99    5.57   0
  -6   0   4  669.82    7.48   0
  -6   5   0  230.45    8.95   0
  -5  -8   3  104.52    8.40   0
  -5  -5   4   33.53    7.86   0
  -5  -4   4  550.92    7.10   0
  -5  -1   4  861.55    8.73   0
  -5   0   4  225.96    9.57   0
  -5   2   3   13.85    6.04   0
  -4 -10   1  126.97    6.16   0
  -4  -6   3  106.39    6.20   0
  -4   1   3  736.42    9.89   0
  -4   3   2  138.91   10.21   0
  -4   4   1  868.64   12.35   0
  -3  -9   1  127.97    8.62   0
  -3  -7   2   62.92    8.30   0
  -3  -4   3 1658.76   13.53   0
  -3  -3   3   -0.96    8.08   0
  -3  -1   3 1004.22    9.98   0
  -3   0   3  201.97   11.04   0
  -3   2   2    9.11    7.13   0
  -3   6 -11    3.04    6.90   0
  -2 -15  -6    3.01   10.87   0
  -2  -7   1   74.12    6.34   0
  -2   6 -10   81.93    5.35   0
  -2   6  -9   -4.74    7.13   0
  -2   6  -8   68.71    7.70   0
  -2   6  -7   63.85    7.90   0
  -2   6  -6   46.51    5.82   0
  -1 -12  -4    1.65   10.72   0
  -1 -11  -3  435.56   13.01   0
  -1  -7   0   21.37    8.40   0
  -1   5 -13   24.85    4.83   0
  -1   5 -12   51.11    6.99   0
  -1   5  -4    1.06    8.27   0
   0 -14  -9   22.88    8.63   0
   0 -12  -6  114.81   12.02   0
   0  -8  -2   20.01   11.30   0
   0   2  -1  471.79   16.30   0
   0   3  -2  140.26   10.11   0
   0   4 -14   29.87    4.97   0
   0   5 -10   26.52    5.56   0
   0   5  -9  131.49    6.02   0
   0   5  -8   56.76    5.78   0
   0   5  -7   78.10    5.93   0
   1 -13 -10   47.17    5.41   0
   1 -11  -7    9.80    7.49   0
   1   1  -2 3736.50   20.74   0
   1   2 -16    1.51    6.79   0
   1   2  -3    8.80   10.42   0
   1   3 -15   11.66    4.72   0
   1   3 -14   40.14    6.91   0
   1   3  -4  571.46    9.76   0
   1   4 -11   99.08    5.50   0
   1   4 -10   79.56    5.70   0
   1   4  -9   42.24    5.62   0
   1   4  -8   17.94    5.83   0
   1   4  -7  326.15    6.89   0
   2 -12 -13   38.88    6.86   0
   2 -12 -12    7.79    4.87   0
   2 -11 -10    4.87    5.15   0
   2  -5  -4  519.46    9.64   0
   2   0 -17   54.86    6.87   0
   2   1 -16   57.53    4.91   0
   2   2 -14   22.39    4.83   0
   2   2 -13   58.69    7.33   0
   2   2  -6  384.96    7.74   0
   2   3 -10   31.22    5.95   0
   2   3  -9  643.87    7.34   0
   3 -10 -15   42.31    4.77   0
   3 -10 -14   16.47    4.98   0
   3  -9 -13   -2.24    7.10   0
   3  -9 -12   57.76    7.31   0
   3  -8 -10   36.00    5.73   0
   3  -7  -9  175.96    8.71   0
   3  -6  -8  430.98    9.29   0
   3  -5  -7  543.92    7.48   0
   3  -3  -6  285.19    7.20   0
   3  -2 -17    4.73    4.74   0
   3  -2  -6  117.12    7.28   0
   3  -1 -16   38.92    4.77   0
   3  -1 -15   45.10    6.76   0
   3  -1  -7  289.47   10.25   0
   3   0 -15  128.20    5.13   0
   3   0 -14   49.20    4.93   0
   3   0 -13  209.66    7.70   0
   3   0 -12  261.14    7.95   0
   3   0  -9   60.80    8.00   0
   3   0  -8   22.56    5.79   0
   3   0  -7  490.70    7.72   0
   3   1 -12   67.66    5.41   0
   3   1 -11   77.50    5.69   0
   3   1 -10  308.70    6.33   0
   3   1  -9  324.92    6.58   0
 -12  -5   5  250.16    5.58   0
 -12  -4   5    7.70    4.82   0
 -12  -3   5  161.53    7.21   0
 -12  -1   4   20.27    4.76   0
 -11  -8   5   30.12    6.84   0
 -11  -7   5    9.75    4.77   0
 -11  -6   5   36.81    4.73   0
 -11  -4   5   49.96    5.08   0
 -11  -3   5    4.42    4.72   0
 -11  -2   5   84.07    5.32   0
 -11   0   4   13.24    4.86   0
 -10 -10   4    9.50    4.96   0
 -10  -8   5   20.52    6.97   0
 -10  -7   5   34.09    4.82   0
 -10  -2   5   78.51    5.54   0
 -10  -1   5   45.97    7.00   0
 -10   1   4   63.02    6.97   0
 -10   2   3   24.91    5.04   0
 -10   3   2  122.85    7.10   0
  -9 -12   3   33.38    7.23   0
  -9 -10   4   23.17    4.91   0
  -9  -7   5   41.40    5.02   0
  -9  -6   5    5.11    5.12   0
  -9  -1   5   18.15    5.08   0
  -9   1   4  197.44    5.82   0
  -9   4   1   45.22    5.18   0
  -9   5  -1   54.25    5.13   0
  -8 -13   2   37.64    7.20   0
  -8 -11   3   17.78    5.16   0
  -8  -9   4   22.99    5.02   0
  -8  -7   5   42.86    7.50   0
  -8  -6   5    9.54    5.20   0
  -8  -1   5  295.47    6.09   0
  -8   5   0   65.73    7.75   0
  -7 -12   2  143.33    5.62   0
  -7  -9   4   11.55    7.65   0
  -7  -8   4   32.12    5.55   0
  -7  -6   5   50.45    7.86   0
  -7  -5   5   94.21    5.86   0
  -7  -4   5  228.19    6.18   0
  -7  -3   5    3.85    5.53   0
  -7  -2   5   16.74    5.80   0
  -7  -1   5   69.32    5.67   0
  -7   3   3   11.00    8.08   0
  -7   5   0    4.58    7.22   0
  -6 -14   0   41.19    7.10   0
  -6 -11   2   50.87    5.40   0
  -6  -7   4   20.10    5.67   0
  -6  -4   5   26.35    7.98   0
  -6  -3   5   55.95    5.73   0
  -6  -2   5   54.53    7.83   0
  -6   1   4  187.73    6.44   0
  -5 -15  -2   26.17    7.00   0
  -5 -14  -1   22.37    5.16   0
  -5 -13   0   27.15    7.17   0
  -5 -10   2   33.26    5.72   0
  -5  -6   4  276.13    6.82   0
  -5   1   4   54.76    8.58   0
  -5   5   0   29.72    8.19   0
  -4 -15  -3   21.60    6.97   0
  -4 -14  -2   84.71    7.31   0
  -4 -13  -1   70.88    7.26   0
  -4 -12   0   20.59    7.20   0
  -4  -9   2   -0.54    6.03   0
  -4  -7   3  273.66    6.76   0
  -4  -4   4  220.01    9.01   0
  -4  -3   4   11.86    7.23   0
  -4  -2   4  185.30    7.66   0
  -4  -1   4   38.50    7.61   0
  -4   2   3   56.21   10.87   0
  -3 -13  -2   14.04    7.21   0
  -3  -5   3  533.36    7.80   0
  -3   6 -10   18.15    5.04   0
  -3   6  -9    5.62    6.95   0
  -3   6  -5  166.52    8.96   0
  -2  -9   0  419.45    7.76   0
  -2  -5   2  171.81    8.16   0
  -2   1   2 3510.10   18.87   0
  -2   5 -13   10.80    4.84   0
  -1 -10  -2  311.05   10.22   0
  -1  -5   1 3097.74   19.82   0
  -1   4 -14   -9.57    6.67   0
  -1   4  -2 1881.94   18.76   0
  -1   5 -11    8.05    5.08   0
  -1   5 -10   22.67    7.52   0
  -1   5  -5   89.63    8.33   0
   0  -4   0  897.08   16.32   0
   0   3 -15    4.07    6.76   0
   0   4 -13   11.88    4.93   0
   0   4 -12   36.51    5.11   0
   0   4  -4  136.86    7.47   0
   1 -13 -11   -0.84    6.82   0
   1 -12  -9   98.47    7.73   0
   1 -10  -6   48.84    8.28   0
   1  -8  -4   79.82   10.42   0
   1   2 -15   23.43    4.69   0
   1   3 -13   28.92    4.92   0
   1   3 -12   25.39    7.27   0
   1   3  -5  274.76    8.15   0
   2 -11 -11   52.82    5.15   0
   2 -10  -9    2.53    5.30   0
   2  -9  -8  207.74    8.61   0
   2  -6  -5  381.38    9.88   0
   2  -4  -4 1303.06   15.18   0
   2  -1 -17    5.99    6.74   0
   2  -1  -4 1640.62   14.05   0
   2   0 -16   19.10    4.60   0
   2   0  -4 1674.97   11.72   0
   2   1 -15   62.34    5.06   0
   2   1 -14    6.23    5.13   0
   2   1  -5   80.90    8.28   0
   2   2 -12    5.83    5.13   0
   2   2 -11  148.66    5.82   0
   2   2 -10  661.94    7.14   0
   2   2  -9  174.84    5.96   0
   2   2  -8  297.22    6.52   0
   2   2  -7    4.63    6.21   0
   3  -9 -16   -0.88    4.71   0
   3  -9 -15    1.43    4.85   0
   3  -9 -14   20.09    5.03   0
   3  -8 -16   32.40    6.79   0
   3  -8 -15  101.00    6.96   0
   3  -8 -14   56.04    7.09   0
   3  -8 -13   14.79    7.08   0
   3  -8 -12   20.56    7.26   0
   3  -8 -11  321.33    6.42   0
   3  -7 -17   23.59    6.86   0
   3  -7 -10    2.88    7.95   0
   3  -6 -17   45.62    6.67   0
   3  -6  -9  247.33    8.70   0
   3  -5 -17   55.16    6.68   0
   3  -5  -8   50.72    5.96   0
   3  -4 -17   60.56    4.95   0
   3  -4 -16   99.01    7.22   0
   3  -4  -8   30.34    8.23   0
   3  -4  -7  103.96    6.38   0
   3  -3 -17  128.87    5.28   0
   3  -3 -16   22.73    4.71   0
   3  -3 -15    8.52    6.72   0
   3  -3  -7  147.94    6.33   0
   3  -2 -16  157.03    5.08   0
   3  -2 -15   -1.65    4.66   0
   3  -2 -14   24.23    7.08   0
   3  -2  -8  514.46    9.48   0
   3  -2  -7   55.41    6.34   0
   3  -1 -14   22.41    5.07   0
   3  -1 -13   -5.32    5.21   0
   3  -1 -12   37.97    7.64   0
   3  -1 -11  275.30    8.34   0
   3  -1 -10    7.65    8.03   0
   3  -1  -9   -7.95    7.81   0
   3  -1  -8 1815.94    9.97   0
   3   0 -11   48.56    5.61   0
   3   0 -10  303.94    6.45   0
 -12  -2   5   66.91    4.84   0
 -12  -1   5   34.30    6.80   0
 -12   0   4   45.31    4.90   0
 -11  -6   6   -7.00    6.48   0
 -11  -5   6  -12.37    6.59   0
 -11  -4   6   20.66    6.66   0
 -11  -1   5    1.01    4.62   0
 -11   1   4   47.49    4.95   0
 -11   2   3   -3.40    4.73   0
 -11   3   2   52.75    6.89   0
 -10  -9   5   -5.58    4.95   0
 -10  -6   6   27.48    6.72   0
 -10  -5   6   13.72    4.80   0
 -10  -4   6   65.55    4.95   0
 -10  -3   6   13.74    7.03   0
 -10   0   5   94.38    5.08   0
 -10   4   1   41.58    5.01   0
  -9 -11   4   20.30    7.05   0
  -9  -9   5   18.86    6.88   0
  -9  -8   5    4.60    5.01   0
  -9  -5   6   54.12    7.28   0
  -9  -4   6    4.00    5.06   0
  -9  -3   6   59.24    4.97   0
  -9  -2   6   54.08    7.46   0
  -9   0   5   10.18    5.20   0
  -9   2   4   37.40    7.15   0
  -9   3   3  157.03    7.54   0
  -8 -12   3  132.03    5.63   0
  -8 -10   4   10.81    4.85   0
  -8  -8   5   21.75    5.32   0
  -8  -4   6   26.15    7.59   0
  -8  -3   6    7.96    7.56   0
  -8   0   5  281.56    6.24   0
  -8   2   4    5.91    5.29   0
  -8   3   3  114.00    5.78   0
  -8   4   2   54.41    7.41   0
  -8   6  -3   49.62   11.26   0
  -7 -11   3  135.59    5.70   0
  -7  -7   5   68.08    5.49   0
  -7   0   5  263.24    6.43   0
  -7   2   4    7.81    5.40   0
  -7   4   2    6.41    5.60   0
  -6 -13   1   41.10    5.26   0
  -6 -12   2   11.26    7.31   0
  -6 -10   3  300.77    6.43   0
  -6  -8   4   35.79    5.63   0
  -6  -6   5   20.84    7.88   0
  -6  -5   5    0.71    5.67   0
  -6  -1   5   17.73    5.61   0
  -6   0   5    4.46    7.89   0
  -6   2   4  387.58    8.79   0
  -6   3   3   33.85    5.72   0
  -6   4   2   98.84    5.94   0
  -5 -12   1   76.18    5.58   0
  -5 -11   2   45.42    7.77   0
  -5  -9   3   21.55    5.91   0
  -5  -7   4   40.68    5.91   0
  -5  -4   5  132.28    8.23   0
  -5  -3   5   -1.75    8.19   0
  -5  -2   5  135.06    8.77   0
  -5   3   3  326.73    8.85   0
  -5   6  -3    1.87   10.94   0
  -4 -11   1   28.92    5.46   0
  -4  -8   3    9.94    8.02   0
  -4  -5   4  174.62    6.21   0
  -4   0   4   67.04    7.78   0
  -4   6 -10   18.07    5.04   0
  -4   6  -9   37.98    7.09   0
  -4   6  -4    2.19    7.89   0
  -3 -14  -3   16.79    6.92   0
  -3 -12  -1   61.43    5.41   0
  -3 -11   0  281.79    8.88   0
  -3  -8   2  539.78    7.67   0
  -3  -6   3   25.65    8.27   0
  -3   1   3 1548.58   11.76   0
  -3   6  -8   39.85    5.47   0
  -3   6  -7   50.83    5.63   0
  -3   6  -6  107.69    6.10   0
  -2  -8   1  252.27    8.95   0
  -2  -6   2   44.19    8.76   0
  -2   5 -12   26.13    4.94   0
  -2   5 -11   25.07    7.10   0
  -2   5  -3   12.88    8.11   0
  -1  -9  -1  231.07    9.52   0
  -1   1   1   24.18   10.73   0
  -1   4 -13   46.28    5.06   0
  -1   5  -9   59.09    5.76   0
  -1   5  -8  144.98    6.35   0
  -1   5  -7   41.85    5.73   0
  -1   5  -6  151.67    6.42   0
   0   2 -16   47.64    4.94   0
   0   3 -14   77.31    4.93   0
   0   4 -11   13.00    5.11   0
   0   4 -10   18.16    5.63   0
   0   4  -9  211.57    8.50   0
   0   4  -8  614.84    9.54   0
   0   4  -6  102.92    8.29   0
   0   4  -5  828.83    9.16   0
   1  -9  -5   18.90    8.09   0
   1   0 -17   28.92    4.79   0
   1   0  -2  220.79   15.27   0
   1   1 -16   10.61    4.88   0
   1   1 -15   54.71    6.86   0
   1   2 -14   31.51    5.00   0
   1   2 -13   69.89    7.34   0
   1   2  -4  722.17   12.13   0
   1   3 -11    1.18    5.31   0
   1   3 -10   48.05    5.67   0
   1   3  -9   80.49    6.03   0
   1   3  -8 1201.16    8.82   0
   1   3  -7   -1.05    5.85   0
   1   3  -6  432.24    7.45   0
   2 -11 -15   49.23    6.91   0
   2 -11 -14   10.95    6.70   0
   2 -11 -13  127.82    7.09   0
   2 -11 -12    9.86    4.83   0
   2 -10 -10  124.09    5.71   0
   2  -8  -7  107.19    6.23   0
   2  -7  -6  374.59    7.68   0
   2  -3  -4 2072.31   13.90   0
   2  -2 -17   37.92    4.80   0
   2  -2  -4  416.50    8.68   0
   2  -1 -16   65.01    4.73   0
   2   0 -15  136.33    5.35   0
   2   0 -14  102.54    5.49   0
   2   0  -5  418.86    8.83   0
   2   1 -13   36.80    5.34   0
   2   1 -12   46.22    5.53   0
   2   1 -11  251.13    6.05   0
   2   1 -10  226.17    8.11   0
   2   1  -8  398.64    9.08   0
   2   1  -7  621.12    8.25   0
   2   1  -6   40.78    7.72   0
   3  -7 -16   11.44    4.87   0
   3  -7 -15   39.81    4.79   0
   3  -7 -14  172.00    5.46   0
   3  -7 -13   59.72    5.38   0
   3  -7 -12   52.26    5.58   0
   3  -7 -11  205.92    6.25   0
   3  -6 -16    5.85    4.76   0
   3  -6 -15   13.19    4.93   0
   3  -6 -14  318.32    5.83   0
   3  -6 -13  195.36    7.80   0
   3  -6 -12   12.86    7.61   0
   3  -6 -11   27.56    5.51   0
   3  -6 -10  194.31    6.30   0
   3  -5 -16   57.83    4.76   0
   3  -5 -15   15.38    4.95   0
   3  -5 -14   52.18    7.27   0
   3  -5 -13  181.20    7.48   0
   3  -5 -11  350.91    8.71   0
   3  -5 -10   -1.33    7.96   0
   3  -5  -9  365.78    6.88   0
   3  -4 -15    9.19    4.66   0
   3  -4 -14  132.08    5.47   0
   3  -4 -13   -1.64    7.56   0
   3  -4 -10  170.18    8.60   0
   3  -4  -9    5.45    5.49   0
   3  -3 -14   59.91    5.23   0
   3  -3 -13   82.20    5.41   0
   3  -3 -12   10.94    7.71   0
   3  -3 -11  170.01    8.17   0
   3  -3 -10   13.31    7.71   0
   3  -3  -9  449.83    6.92   0
   3  -3  -8   54.34    5.88   0
   3  -2 -13   28.11    5.29   0
   3  -2 -12   33.59    5.37   0
   3  -2 -11    5.53    5.61   0
   3  -2 -10  256.21    6.39   0
   3  -2  -9  228.67    6.19   0
 -11  -7   6   28.03    4.92   0
 -11  -3   6   78.98    4.95   0
 -11  -2   6   67.70    5.02   0
 -11  -1   6  105.56    6.96   0
 -11   0   5    3.68    4.61   0
 -11   2   4   43.29    6.68   0
 -10  -8   6   19.39    6.89   0
 -10  -7   6   29.14    4.73   0
 -10  -2   6   15.57    5.00   0
 -10  -1   6   66.76    5.16   0
 -10   1   5   17.41    6.82   0
 -10   2   4   13.66    4.81   0
 -10   3   3   33.85    4.77   0
  -9 -10   5   25.99    7.13   0
  -9  -7   6   94.74    5.18   0
  -9  -6   6    7.21    4.97   0
  -9  -1   6   20.46    5.07   0
  -9   1   5  302.68    6.06   0
  -9   4   2   60.74    5.28   0
  -9   5   0    4.76    6.66   0
  -8 -11   4   72.43    5.16   0
  -8  -9   5   10.57    5.20   0
  -8  -7   6    8.95    7.09   0
  -8  -6   6   16.66    5.07   0
  -8  -5   6   28.52    5.39   0
  -8  -2   6   24.97    5.39   0
  -8  -1   6   11.02    5.13   0
  -8   1   5  119.05    5.92   0
  -7 -13   2   12.38    5.05   0
  -7 -12   3   23.18    7.03   0
  -7 -10   4   45.42    5.18   0
  -7  -8   5    6.51    5.33   0
  -7  -5   6   66.49    5.67   0
  -7  -4   6   41.25    5.55   0
  -7  -3   6  292.02    6.17   0
  -7  -2   6   43.29    5.54   0
  -7  -1   6   94.21    7.85   0
  -7   1   5   -1.71    5.58   0
  -7   5   1   55.73    7.52   0
  -7   6  -2  150.10   11.90   0
  -6 -11   3   18.06    7.34   0
  -6  -9   4   66.13    5.67   0
  -6  -7   5   96.18    5.93   0
  -6   1   5  226.51    8.61   0
  -5 -10   3   -2.10    7.52   0
  -5  -8   4   79.40    6.20   0
  -5  -5   5    4.46    5.47   0
  -5  -1   5  965.16    8.23   0
  -5   0   5  713.12    9.58   0
  -5   2   4  146.04    6.49   0
  -5   4   2    1.65    5.74   0
  -5   6  -9   48.46    7.21   0
  -4 -10   2   12.57    5.47   0
  -4  -6   4  130.59    6.14   0
  -4   1   4  117.51    7.43   0
  -4   6  -8   26.95    5.17   0
  -4   6  -7   56.71    7.67   0
  -4   6  -6  110.31    7.84   0
  -4   6  -5   92.99    8.01   0
  -3 -15  -4   15.38    6.97   0
  -3 -10   1   72.54    6.25   0
  -3  -3   4  551.97   11.74   0
  -3  -2   4  186.42    8.53   0
  -3  -1   4 1456.38   13.63   0
  -3   3   2   37.06   10.95   0
  -3   5 -12   -0.44    4.81   0
  -2 -12  -2   69.15    7.52   0
  -2 -11  -1   74.77    8.20   0
  -2  -3   3 1150.95   10.81   0
  -2  -2   3  418.98    8.52   0
  -2  -1   3 1980.56   12.80   0
  -2   4 -14   48.56    5.02   0
  -2   4 -13  -13.50    6.76   0
  -2   5 -10   41.21    5.08   0
  -2   5  -9  193.17    8.09   0
  -1  -6   1   11.65    9.68   0
  -1   2 -16    9.90    6.75   0
  -1   3 -15   12.69    4.64   0
  -1   3 -14   70.53    6.89   0
  -1   4 -12    6.32    4.97   0
  -1   4 -11   23.31    7.31   0
   0 -14 -10   20.71    7.12   0
   0 -13  -8    3.58    8.58   0
   0   1 -16   30.57    6.71   0
   0   2 -15    4.23    4.70   0
   0   2 -14   11.11    6.89   0
   0   3 -13   26.87    5.04   0
   0   3 -12   50.33    5.08   0
   0   3  -3  680.41    9.94   0
   0   4  -7   43.72    5.89   0
   1 -13 -13    3.92    6.78   0
   1 -13 -12   30.89    5.11   0
   1 -12 -10   17.20    6.91   0
   1 -11  -8  211.88    8.24   0
   1  -1 -17   90.88    6.70   0
   1   0 -16   89.91    4.88   0
   1   1 -14   52.28    5.11   0
   1   1  -3  272.38    9.21   0
   1   2 -12   -0.18    5.46   0
   1   2 -11  139.07    5.84   0
   1   2  -5  153.78   11.80   0
   2 -10 -16   30.78    6.75   0
   2 -10 -15    9.61    6.75   0
   2 -10 -14   27.00    6.80   0
   2 -10 -13    1.85    6.89   0
   2 -10 -12   70.62    7.10   0
   2 -10 -11    6.77    5.00   0
   2  -9  -9  264.30    6.63   0
   2  -8  -8   34.89    8.24   0
   2  -5 -18   59.07    4.91   0
   2  -5  -5    5.87    6.64   0
   2  -4 -18   19.72    4.58   0
   2  -4 -17   64.53    6.78   0
   2  -3 -17   -0.72    4.56   0
   2  -3 -16   38.22    6.95   0
   2  -2 -16   19.41    4.77   0
   2  -2 -15   10.85    6.79   0
   2  -1 -15   16.72    4.77   0
   2  -1 -14   25.37    5.10   0
   2  -1 -13   12.89    7.47   0
   2  -1  -5   31.09    7.80   0
   2   0 -13   25.71    5.21   0
   2   0 -12   58.83    5.47   0
   2   0 -11  229.78    8.29   0
   2   0  -7   59.82   10.27   0
   2   0  -6  308.38    8.87   0
   2   1  -9  271.27    6.10   0
   3  -5 -12   23.51    5.52   0
   3  -4 -12  106.81    5.76   0
   3  -4 -11   -0.17    5.51   0
 -11  -5   7    5.27    4.74   0
 -11  -4   7   12.06    4.53   0
 -11  -3   7    9.70    6.73   0
 -11   0   6   54.06    6.83   0
 -11   1   5    7.95    4.72   0
 -11   3   3   26.77    4.80   0
 -10  -6   7    7.51    4.55   0
 -10  -5   7   29.54    4.80   0
 -10  -4   7    5.77    4.66   0
 -10  -3   7    3.45    4.77   0
 -10  -2   7   15.53    6.74   0
 -10   0   6   28.43    4.96   0
 -10   4   2    7.82    4.62   0
 -10   5   0   20.89    7.05   0
  -9  -9   6   -3.10    6.87   0
  -9  -8   6   49.23    5.19   0
  -9  -6   7   65.84    7.14   0
  -9  -5   7    8.44    4.84   0
  -9  -4   7   35.35    5.04   0
  -9  -3   7    4.01    5.02   0
  -9  -2   7  101.21    7.17   0
  -9   0   6    3.51    5.00   0
  -9   2   5   23.75    5.07   0
  -9   3   4   18.71    4.99   0
  -8 -12   4    1.70    7.06   0
  -8 -10   5    9.91    4.84   0
  -8  -8   6    7.28    5.04   0
  -8  -4   7    2.71    7.33   0
  -8  -3   7  149.22    7.76   0
  -8   0   6   16.56    5.40   0
  -8   2   5  395.08    6.44   0
  -8   3   4  319.52    6.34   0
  -8   4   3   85.26    7.44   0
  -8   5   1   22.94    7.16   0
  -7 -11   4   31.84    5.25   0
  -7  -9   5   19.03    5.10   0
  -7  -7   6   21.89    5.30   0
  -7  -6   6   25.27    5.40   0
  -7   0   6  229.01    6.15   0
  -7   2   5    7.37    5.44   0
  -7   3   4   35.18    5.84   0
  -7   4   3  145.71    8.06   0
  -6 -14   1    6.94    6.90   0
  -6 -13   2   -6.68    6.92   0
  -6 -10   4   18.54    5.40   0
  -6  -8   5   44.09    5.63   0
  -6  -5   6    6.60    5.48   0
  -6  -4   6   26.82    5.64   0
  -6  -3   6    1.03    5.52   0
  -6  -2   6  277.08    6.50   0
  -6  -1   6  132.31    5.90   0
  -6   3   4  216.78    8.43   0
  -6   5   1   86.36    8.13   0
  -6   6  -8   -0.25    6.96   0
  -5 -14   0    6.32    4.68   0
  -5 -13   1    7.50    6.84   0
  -5  -9   4   11.52    7.87   0
  -5  -6   5    5.58    5.88   0
  -5   1   5  385.21    8.87   0
  -5   6  -8   16.51    6.71   0
  -5   6  -7    2.33    7.10   0
  -4 -14  -1    2.98    6.76   0
  -4 -13   0   16.10    7.08   0
  -4  -9   3    1.95    5.60   0
  -4  -7   4    8.72    5.99   0
  -4  -4   5   23.69    5.86   0
  -4  -3   5  188.03    6.64   0
  -4  -2   5  132.73    6.82   0
  -4  -1   5  283.80    7.73   0
  -4   3   3  228.38    9.94   0
  -4   5   0  120.90   10.85   0
  -3  -9   2   28.31    5.71   0
  -3  -7   3    4.51    5.34   0
  -3  -5   4  200.68    8.74   0
  -3  -4   4  746.42    8.38   0
  -3   0   4  113.82    8.20   0
  -3   2   3 2543.93   14.59   0
  -3   5 -11   10.81    4.96   0
  -3   5 -10   31.99    7.16   0
  -2 -13  -3   41.60    7.41   0
  -2 -10   0  155.92    8.57   0
  -2  -7   2   52.57    5.75   0
  -2  -4   3   80.96    8.10   0
  -2   0   3  594.14    9.32   0
  -2   2   2  339.25   10.99   0
  -2   3   1  109.37   12.28   0
  -2   4 -12  137.98    7.37   0
  -2   5  -8   74.79    5.95   0
  -2   5  -7  105.42    8.38   0
  -2   5  -6   78.12    8.17   0
  -2   5  -5   97.93    8.41   0
  -2   5  -4   32.98    6.08   0
  -1  -8   0   98.16    8.65   0
  -1  -3   2    8.50    6.61   0
  -1  -2   2  233.26    9.18   0
  -1  -1   2 3716.37   22.70   0
  -1   2 -15   70.79    6.86   0
  -1   3 -13    2.48    4.78   0
  -1   4 -10   67.76    5.75   0
  -1   4  -9  531.15    9.26   0
  -1   4  -3   32.38    7.66   0
   0 -11  -5   31.82   10.80   0
   0   0 -17   42.52    4.95   0
   0   1 -15   37.76    6.86   0
   0   2 -13   28.93    5.06   0
   0   3 -11    3.50    5.21   0
   0   3 -10  104.40    5.94   0
   0   3  -4   63.46   11.45   0
   1 -12 -11    8.42    6.76   0
   1  -3 -18    9.44    4.57   0
   1  -2 -17   -4.28    4.51   0
   1  -1 -16   11.68    4.83   0
   1  -1  -2 1849.31   20.28   0
   1   0 -15    3.59    4.84   0
   1   0 -14  141.72    7.21   0
   1   1 -13  251.52    5.85   0
   1   1 -12   49.24    5.51   0
   1   2 -10   46.46    5.98   0
   1   2  -9  941.12    8.06   0
   1   2  -8   46.46    5.82   0
   1   2  -7  578.90    7.69   0
   1   2  -6   28.73    7.06   0
   2  -9 -16    4.89    4.66   0
   2  -9 -15   52.95    4.95   0
   2  -9 -14  -10.43    6.85   0
   2  -9 -13   27.90    6.96   0
   2  -9 -12  121.27    7.49   0
   2  -9 -11   38.83    7.47   0
   2  -9 -10   92.08    5.80   0
   2  -8 -17   17.63    4.68   0
   2  -8 -16   33.51    4.82   0
   2  -8  -9   51.75    8.23   0
   2  -7 -17   14.70    4.76   0
   2  -7 -16   13.77    6.43   0
   2  -7  -7  272.15    6.90   0
   2  -6 -17   30.38    4.79   0
   2  -6 -16   31.15    6.42   0
   2  -6  -6  106.59    6.02   0
   2  -5 -17    2.23    4.65   0
   2  -5 -16   10.43    4.72   0
   2  -4 -16  103.58    5.02   0
   2  -4 -15   24.78    7.09   0
   2  -4  -5 1330.83   11.60   0
   2  -3 -15    9.53    4.66   0
   2  -3 -14    9.80    7.00   0
   2  -3  -5   88.08    8.15   0
   2  -2 -14   -2.58    4.98   0
   2  -2 -13   83.41    7.62   0
   2  -2  -5  145.11    8.18   0
   2  -1 -12   68.05    5.41   0
   2  -1 -11   34.99    7.81   0
   2  -1  -7  918.41   11.98   0
   2  -1  -6  123.64    8.42   0
   2   0 -10  346.91    6.47   0
   2   0  -9    9.63    5.39   0
   2   0  -8  729.78    7.89   0
 -11  -2   7   -4.15    4.52   0
 -11  -1   7   -5.45    6.82   0
 -11   1   6   30.88    6.71   0
 -11   2   5   -4.10    6.62   0
 -11   3   4    5.21    6.65   0
 -10  -7   7    9.51    4.87   0
 -10  -1   7    3.99    4.75   0
 -10   1   6   17.59    4.89   0
 -10   2   5   41.25    4.99   0
 -10   3   4   36.70    4.94   0
 -10   4   3    6.18    6.46   0
  -9  -8   7   31.80    7.08   0
  -9  -7   7   -1.09    4.98   0
  -9  -1   7    5.16    4.97   0
  -9   0   7   16.49    6.85   0
  -9   1   6   -2.98    5.11   0
  -9   4   3    7.71    4.97   0
  -9   5   1   25.76    6.69   0
  -8 -11   5    3.73    5.08   0
  -8  -9   6    5.20    4.95   0
  -8  -7   7   16.99    7.34   0
  -8  -6   7    5.03    5.26   0
  -8  -5   7  235.41    5.82   0
  -8  -2   7    6.85    5.28   0
  -8  -1   7   74.20    5.31   0
  -8   1   6   12.45    5.10   0
  -8   6  -2   21.06    8.60   0
  -7 -12   4    9.88    7.01   0
  -7 -10   5   21.58    5.19   0
  -7  -8   6    6.83    4.95   0
  -7  -5   7   28.88    7.32   0
  -7  -4   7   24.37    5.37   0
  -7  -3   7  123.63    5.84   0
  -7  -2   7    1.32    5.44   0
  -7  -1   7   50.91    7.76   0
  -7   1   6  313.06    6.37   0
  -6 -12   3   -5.10    4.90   0
  -6 -11   4    9.80    7.08   0
  -6  -9   5    8.83    5.31   0
  -6  -7   6   49.81    7.52   0
  -6  -6   6   83.35    5.81   0
  -6   0   6  311.49    6.25   0
  -6   1   6   43.63    8.34   0
  -6   2   5   55.78    5.98   0
  -6   4   3  703.49    8.19   0
  -6   6  -7   30.06    8.55   0
  -5 -12   2   22.98    5.23   0
  -5 -11   3   44.48    7.39   0
  -5  -7   5  142.02    6.36   0
  -5  -5   6  191.59    8.26   0
  -5  -4   6   54.70    5.88   0
  -5  -3   6  110.79    5.77   0
  -5  -2   6  509.72    6.96   0
  -5  -1   6   34.11    5.97   0
  -5   3   4   91.79    8.01   0
  -5   5   1  107.30    8.57   0
  -5   6  -6   65.52    7.50   0
  -5   6  -5   13.98    8.91   0
  -5   6  -4   25.69    9.43   0
  -4 -15  -2    9.46    6.89   0
  -4 -12   1   22.85    5.11   0
  -4 -11   2   66.96    7.51   0
  -4  -8   4   -0.69    7.67   0
  -4  -6   5  210.71    8.52   0
  -4  -5   5   23.81    5.55   0
  -4   0   5    8.67    7.41   0
  -4   2   4   15.28    6.72   0
  -4   4   2   58.99    8.65   0
  -4   5 -11   25.70    4.72   0
  -3 -13  -1   12.84    6.97   0
  -3 -12   0   34.64    7.35   0
  -3  -8   3   19.36    8.17   0
  -3  -6   4    0.82    8.12   0
  -3   1   4 1040.43   13.03   0
  -3   4 -13   97.88    5.16   0
  -3   4   1  743.09   14.17   0
  -3   5  -9   17.29    7.29   0
  -2  -9   1   59.89    8.08   0
  -2  -5   3  174.65    6.99   0
  -2   3 -14    6.80    4.62   0
  -2   4 -11   34.75    5.22   0
  -1 -15  -9    4.34    8.24   0
  -1  -4   2  148.08    8.20   0
  -1   1 -16   80.35    4.96   0
  -1   2 -14   15.30    6.72   0
  -1   3 -12   98.64    5.32   0
  -1   3  -1   44.98   11.68   0
  -1   4  -8   98.39    6.06   0
  -1   4  -7   91.76    8.38   0
  -1   4  -6  453.38    9.12   0
  -1   4  -5  157.07    8.67   0
  -1   4  -4   37.85    6.57   0
   0 -14 -11   11.37    6.98   0
   0  -7  -1    8.06    9.76   0
   0  -5   0  240.98   13.08   0
   0  -2 -18   12.55    4.69   0
   0  -1 -17    6.77    4.89   0
   0   0 -16   22.49    4.79   0
   0   1 -14   27.21    4.86   0
   0   2 -12    2.21    5.01   0
   0   2 -11   97.98    7.81   0
   0   2  -2 1022.46   15.04   0
   0   3  -9  464.32    7.04   0
   0   3  -8  157.52    6.37   0
   0   3  -7  484.27    7.14   0
   0   3  -6   34.93    8.79   0
   0   3  -5  240.60    7.71   0
   1 -12 -15   16.70    4.60   0
   1 -12 -14   25.44    6.82   0
   1 -12 -13   55.78    6.99   0
   1 -12 -12    3.69    4.71   0
   1 -11  -9    8.00    7.22   0
   1 -10  -7   21.57    5.55   0
   1  -6  -3  223.72   11.04   0
   1  -5 -18   -0.72    6.68   0
   1  -4 -18   11.82    4.67   0
   1  -4  -2  560.12   14.41   0
   1  -3 -17   66.81    4.72   0
   1  -2 -16   78.42    4.95   0
   1  -1 -15  124.59    5.30   0
   1  -1 -14   48.01    7.06   0
   1   0 -13   26.32    5.28   0
   1   0 -12   85.09    7.51   0
   1   0  -3  172.40   13.21   0
   1   1 -11  100.55    5.64   0
   1   1 -10  439.13    6.52   0
   1   1  -5  236.66   11.23   0
   1   1  -4  317.48    8.09   0
   2  -8 -15    6.33    4.81   0
   2  -8 -14   63.39    5.20   0
   2  -8 -13   13.30    5.00   0
   2  -8 -12   26.46    7.48   0
   2  -8 -11   82.41    7.76   0
   2  -8 -10  321.54    6.77   0
   2  -7 -15   67.06    5.03   0
   2  -7 -14    7.00    4.82   0
   2  -7 -13    2.29    7.23   0
   2  -7  -9  118.73    8.25   0
   2  -7  -8  342.25    6.95   0
   2  -6 -15  125.12    5.06   0
   2  -6 -14  163.75    7.50   0
   2  -6  -7  281.81    6.60   0
   2  -5 -15    4.59    4.73   0
   2  -5 -14  138.22    5.46   0
   2  -5  -6  642.94    8.48   0
   2  -4 -14   -6.34    5.00   0
   2  -4 -13   -7.94    7.26   0
   2  -4  -6  460.83    8.42   0
   2  -3 -13  149.24    5.53   0
   2  -3 -12  936.34    9.33   0
   2  -3  -6  159.71    7.91   0
   2  -2 -12    7.46    5.26   0
   2  -2 -11  131.14    5.81   0
   2  -2 -10  254.83    8.32   0
   2  -2  -9   15.12    7.85   0
   2  -2  -8  998.81   10.99   0
   2  -2  -7  373.90   11.12   0
   2  -2  -6  950.67   10.11   0
   2  -1 -10  193.94    5.94   0
   2  -1  -9  147.20    6.10   0
   2  -1  -8  785.62    8.14   0
 -11  -3   8    9.33    4.72   0
 -11  -2   8   47.19    4.84   0
 -11   0   7   18.29    4.76   0
 -10  -6   8   28.09    4.78   0
 -10  -5   8   -2.88    4.68   0
 -10  -4   8   65.39    4.97   0
 -10  -3   8    3.86    4.69   0
 -10  -2   8    9.08    4.75   0
 -10   0   7   59.52    4.88   0
 -10   2   6    5.86    4.74   0
 -10   3   5   11.86    6.72   0
 -10   5   1   -3.01    4.65   0
  -9  -9   7   -4.87    4.80   0
  -9  -6   8   10.05    6.88   0
  -9  -5   8   20.47    4.93   0
  -9  -4   8   11.32    4.82   0
  -9  -3   8   68.22    5.09   0
  -9  -2   8    7.89    4.81   0
  -9   1   7   98.05    7.04   0
  -9   2   6   29.32    5.15   0
  -9   3   5  101.32    5.20   0
  -9   4   4  126.14    7.20   0
  -9   5   2   10.00    6.49   0
  -8 -10   6    3.55    4.98   0
  -8  -8   7   -6.94    5.01   0
  -8  -4   8   67.13    7.21   0
  -8  -3   8    3.98    7.28   0
  -8   0   7   44.43    5.04   0
  -8   2   6   91.11    5.57   0
  -8   3   5   -9.22    5.19   0
  -8   4   4    0.86    5.09   0
  -8   5   2   37.94    5.41   0
  -7 -11   5   14.17    7.00   0
  -7  -9   6    7.94    4.98   0
  -7  -7   7   17.94    7.77   0
  -7  -6   7   12.83    5.37   0
  -7   0   7   19.63    5.46   0
  -7   2   6   34.74    5.89   0
  -7   3   5  269.59    6.43   0
  -7   4   4  665.44    9.57   0
  -7   5   2    2.25    5.19   0
  -7   6  -7    8.63    6.81   0
  -7   6  -6   31.70    8.48   0
  -6 -10   5    5.28    7.39   0
  -6  -8   6   27.13    5.33   0
  -6  -5   7    3.52    5.40   0
  -6  -4   7   24.20    5.40   0
  -6  -3   7   25.95    5.56   0
  -6  -2   7  155.49    6.02   0
  -6  -1   7  186.82    6.13   0
  -6   5   2 1150.45   12.28   0
  -6   6  -6   24.84    7.09   0
  -6   6  -3   -0.09    5.21   0
  -5 -10   4   26.22    5.55   0
  -5  -8   5   -4.42    5.47   0
  -5  -6   6  104.13    6.08   0
  -5   0   6   57.86    5.82   0
  -5   2   5    4.15    5.74   0
  -5   4   3   25.15    5.97   0
  -5   5 -11   73.09    5.21   0
  -4 -10   3    7.73    5.39   0
  -4  -3   6  161.08    8.34   0
  -4  -2   6   19.32    8.42   0
  -4   1   5 1641.09   10.32   0
  -4   4 -13    7.80    4.74   0
  -4   5 -10   36.15    5.15   0
  -3 -14  -2    1.59    6.74   0
  -3 -11   1   34.80    5.31   0
  -3 -10   2   54.23    7.92   0
  -3  -3   5  367.33    7.33   0
  -3  -2   5  450.58    8.43   0
  -3  -1   5   20.11   11.13   0
  -3   3 -14   87.25    6.88   0
  -3   4 -12   28.39    5.00   0
  -3   5  -8  342.73    6.79   0
  -3   5  -7  203.44    8.43   0
  -3   5  -2   48.95   10.03   0
  -2 -14  -4   20.41   10.11   0
  -2  -8   2    7.65    7.97   0
  -2  -6   3  718.67    8.38   0
  -2   1   3   12.57    7.48   0
  -2   2 -15    3.78    4.79   0
  -2   3 -13   45.45    5.13   0
  -2   4 -10  866.62    8.01   0
  -1 -14  -7   25.31    8.87   0
  -1  -7   1  918.16   11.99   0
  -1  -5   2   98.74   11.27   0
  -1   0 -17   53.12    4.87   0
  -1   0   2  215.01   11.36   0
  -1   1 -15   23.09    4.74   0
  -1   2 -13   95.93    5.37   0
  -1   3 -11   15.96    5.17   0
  -1   3 -10    6.53    7.80   0
   0 -14 -12   16.46    4.81   0
   0 -13  -9   44.73    7.12   0
   0 -12  -7    3.39    8.93   0
   0  -3 -18   68.19    4.87   0
   0  -2 -17  126.85    5.07   0
   0  -1 -16   84.75    4.90   0
   0   0 -15   15.53    4.91   0
   0   0 -14   76.93    7.12   0
   0   1 -13   34.41    5.16   0
   0   2 -10  224.09    6.11   0
   1 -11 -16   11.65    4.75   0
   1 -11 -15   11.68    4.84   0
   1 -11 -14  129.95    7.26   0
   1 -11 -13   15.86    6.83   0
   1 -11 -12    9.56    6.72   0
   1 -11 -11   16.29    7.03   0
   1 -11 -10  152.72    5.88   0
   1 -10 -17   13.11    4.37   0
   1 -10 -16    4.82    6.51   0
   1 -10  -8   75.13    7.79   0
   1  -9 -17   16.47    6.58   0
   1  -9  -6  234.51    9.08   0
   1  -8 -18  -10.97    4.81   0
   1  -8 -17   71.87    6.82   0
   1  -8  -5   55.02    8.31   0
   1  -7 -18   53.04    4.90   0
   1  -7 -17   11.09    6.69   0
   1  -6 -18   12.07    4.74   0
   1  -6 -17   46.09    6.75   0
   1  -5 -17   25.03    4.97   0
   1  -4 -17   24.04    4.61   0
   1  -4 -16   81.91    6.66   0
   1  -3 -16   17.01    4.56   0
   1  -3 -15  264.88    7.46   0
   1  -3  -2  156.00   10.73   0
   1  -2 -15  119.61    5.22   0
   1  -2 -14   41.94    7.15   0
   1  -2  -2  289.41   10.94   0
   1  -1 -13  338.76    5.95   0
   1   0 -11  319.06    6.14   0
   1   1  -9  294.58    6.26   0
   1   1  -8 1090.85    8.52   0
   1   1  -7  102.69    7.30   0
   1   1  -6   67.51    7.94   0
   2  -7 -12   62.90    5.34   0
   2  -7 -11    4.89    5.39   0
   2  -7 -10  164.95    6.01   0
   2  -6 -13   -2.30    5.02   0
   2  -6 -12  175.14    5.75   0
   2  -6 -11  124.74    5.83   0
   2  -6 -10  260.31    8.51   0
   2  -6  -9  174.12    6.24   0
   2  -6  -8   26.49    5.79   0
   2  -5 -13   13.42    5.00   0
   2  -5 -12  114.53    5.65   0
   2  -5 -11   21.77    7.89   0
   2  -5 -10  436.38    8.93   0
   2  -5  -9  221.85    8.48   0
   2  -5  -8  884.27    8.14   0
   2  -5  -7  712.69    8.36   0
   2  -4 -12   86.30    5.62   0
   2  -4 -11  377.02    6.33   0
   2  -4 -10   34.93    7.75   0
   2  -4  -9  109.29    8.10   0
   2  -4  -8   47.86    8.39   0
   2  -4  -7  837.36    8.65   0
   2  -3 -11   -1.73    5.48   0
   2  -3 -10   93.62    5.60   0
   2  -3  -9   57.68    5.75   0
   2  -3  -8  710.98    7.86   0
   2  -3  -7   25.05    6.80   0
 -11  -1   8   32.26    4.72   0
 -11   1   7   -0.28    4.80   0
 -11   2   6   26.58    4.79   0
 -10  -5   9   38.22    6.71   0
 -10  -4   9   15.81    6.54   0
 -10  -3   9   47.96    6.97   0
 -10  -1   8    7.55    4.74   0
 -10   0   8   11.05    6.78   0
 -10   1   7    6.10    4.79   0
 -10   4   4    4.86    4.61   0
 -10   5   2   23.34    6.84   0
  -9  -8   8   -3.41    6.81   0
  -9  -7   8   20.66    5.04   0
  -9  -1   8   57.33    5.04   0
  -9   0   8   61.11    7.11   0
  -9   2   7   14.24    6.93   0
  -9   3   6    4.01    6.76   0
  -8  -9   7   25.03    5.10   0
  -8  -7   8    4.54    7.01   0
  -8  -6   8    6.69    5.05   0
  -8  -5   8   -1.37    4.89   0
  -8  -2   8   83.26    5.34   0
  -8  -1   8   17.77    5.27   0
  -8   0   8   43.41    7.32   0
  -8   1   7   14.09    5.21   0
  -8   3   6  205.00    7.76   0
  -8   5   3   11.53    7.04   0
  -8   6  -1    9.96    8.44   0
  -7 -10   6  100.69    5.38   0
  -7  -8   7   19.36    5.05   0
  -7  -5   8  -11.75    7.16   0
  -7  -4   8   -0.75    5.22   0
  -7  -3   8  149.63    5.66   0
  -7  -2   8    5.04    5.41   0
  -7  -1   8   10.01    7.42   0
  -7   1   7   80.09    5.77   0
  -7   6  -1   -0.77    8.76   0
  -6 -13   3   -3.76    4.82   0
  -6 -12   4   16.77    6.88   0
  -6  -9   6   20.16    7.23   0
  -6  -7   7   38.60    7.67   0
  -6  -6   7    6.70    5.26   0
  -6   0   7  303.54    6.31   0
  -6   1   7   87.51    8.35   0
  -6   2   6   92.51    6.11   0
  -6   3   5    1.76    5.44   0
  -6   4   4  256.91    6.49   0
  -6   6  -5  128.39    8.51   0
  -5 -14   1    0.30    4.83   0
  -5 -13   2   35.14    4.98   0
  -5 -12   3   16.73    6.84   0
  -5  -9   5   25.10    5.46   0
  -5  -7   6   89.71    5.73   0
  -5  -4   7  199.37    8.33   0
  -5  -3   7   -7.73    5.69   0
  -5  -2   7    8.95    5.59   0
  -5  -1   7   -6.00    7.73   0
  -5   1   6    4.62    5.59   0
  -5   3   5  561.32    8.99   0
  -5   5 -10   36.64    4.86   0
  -4 -13   1   37.49    6.85   0
  -4 -12   2   12.96    6.97   0
  -4  -9   4    1.20    5.43   0
  -4  -7   5    8.20    5.68   0
  -4  -5   6   13.30    7.98   0
  -4  -4   6  111.58    5.99   0
  -4  -1   6   46.17    6.25   0
  -4   0   6   -4.62    9.17   0
  -4   2   5  658.79    9.98   0
  -4   3 -14    2.94    6.42   0
  -4   3   4  128.52    6.62   0
  -4   4 -12   83.33    5.13   0
  -4   5  -9   10.35    5.34   0
  -3  -9   3  197.89    8.61   0
  -3  -7   4    9.04    5.64   0
  -3  -5   5   16.61    8.13   0
  -3  -4   5  733.62    7.74   0
  -3   0   5  111.18    7.86   0
  -3   2 -15  111.77    6.90   0
  -3   2   4 1100.79   13.37   0
  -3   3 -13   -2.82    6.76   0
  -3   3   3 2078.73   16.59   0
  -3   4 -11   -6.28    5.02   0
  -3   5  -6   17.50    7.64   0
  -2  -7   3   30.14    7.53   0
  -2  -4   4   -3.33    6.75   0
  -2  -3   4  385.48    8.91   0
  -2  -2   4    9.15    7.70   0
  -2  -1   4   13.75    7.12   0
  -2   0 -17   20.20    4.57   0
  -2   1 -16    3.06    4.75   0
  -2   2 -14   88.24    5.15   0
  -2   3 -12   -0.04    4.97   0
  -2   4  -9  132.97    5.95   0
  -2   4  -8   17.49    8.15   0
  -2   4  -1 1591.04   26.37   0
  -1 -15 -10    3.07    6.58   0
  -1  -2 -18   29.60    4.78   0
  -1  -1 -17   60.00    4.87   0
  -1   0 -16   19.17    4.70   0
  -1   1 -14   43.13    4.89   0
  -1   2 -12   33.01    5.43   0
  -1   3  -9   29.29    5.59   0
   0 -13 -10    0.10    6.70   0
   0  -5 -18   76.01    6.61   0
   0  -4 -18    6.98    4.50   0
   0  -3 -17    6.20    4.45   0
   0  -2 -16   29.24    4.78   0
   0  -1 -15   98.65    5.15   0
   0   0 -13   32.58    7.43   0
   0   1 -12   11.79    5.34   0
   0   1 -11  438.36    8.61   0
   0   1  -1   13.13   13.71   0
   0   2  -9  508.23    7.12   0
   0   2  -8  469.34    9.13   0
   0   2  -3   42.38    9.56   0
   1 -10 -15   66.17    4.81   0
   1 -10 -14   12.54    6.72   0
   1 -10  -9   20.37    7.38   0
   1  -9 -16   26.28    4.81   0
   1  -9 -15    6.35    6.63   0
   1  -9  -7  242.80    8.70   0
   1  -8 -16    1.25    4.75   0
   1  -7 -16  148.57    5.22   0
   1  -7  -4    2.04    7.84   0
   1  -6 -16   59.83    5.07   0
   1  -5 -16   32.73    5.13   0
   1  -5 -15  255.75    7.41   0
   1  -4 -15    9.18    4.78   0
   1  -3 -14  148.82    5.46   0
   1  -2 -13   10.62    5.29   0
   1  -1 -12   11.42    5.22   0
   1  -1 -11  445.44    8.42   0
   1  -1  -3   76.21   12.77   0
   1   0 -10   28.84    5.50   0
   1   0  -9  727.73    7.39   0
   1   0  -8   44.54    9.16   0
   1   0  -5   12.05    9.92   0
   1   0  -4 2457.08   13.85   0
 -10  -2   9   24.95    4.82   0
 -10  -1   9   40.59    6.79   0
 -10   1   8    8.39    4.71   0
 -10   2   7   10.17    4.62   0
 -10   3   6   15.28    4.77   0
 -10   4   5   38.23    6.89   0
 -10   5   3    5.08    6.63   0
  -9  -6   9   30.28    4.75   0
  -9  -5   9   -2.65    4.71   0
  -9  -4   9   17.49    4.77   0
  -9  -3   9   -4.31    4.66   0
  -9  -2   9   44.77    4.81   0
  -9  -1   9   -9.65    6.82   0
  -9   1   8   10.13    4.73   0
  -9   4   5   17.15    4.81   0
  -9   5   3   65.28    5.05   0
  -9   6  -1   -0.28    6.58   0
  -8  -8   8   -0.45    4.81   0
  -8  -5   9   35.83    7.09   0
  -8  -4   9   21.23    4.78   0
  -8  -3   9  101.69    5.18   0
  -8  -2   9   21.24    7.06   0
  -8   1   8  109.06    7.25   0
  -8   2   7   10.00    5.05   0
  -8   4   5   62.08    5.32   0
  -8   6  -5   50.28   10.34   0
  -8   6   0    3.94    8.13   0
  -7 -11   6   14.44    6.87   0
  -7  -9   7    8.16    5.01   0
  -7  -7   8   24.84    7.24   0
  -7  -6   8   25.55    5.12   0
  -7   0   8   35.12    5.46   0
  -7   2   7   -0.29    5.28   0
  -7   3   6   -0.07    5.37   0
  -7   4   5   50.06    7.68   0
  -7   5   3  154.88    5.97   0
  -7   6  -5   88.28    9.34   0
  -6 -11   5    5.39    4.90   0
  -6  -8   7   27.17    7.45   0
  -6  -5   8   19.37    7.60   0
  -6  -4   8   33.96    5.48   0
  -6  -3   8    4.19    5.35   0
  -6  -2   8   73.89    5.65   0
  -6  -1   8   90.07    5.50   0
  -6   3   6   10.90    7.58   0
  -6   5 -10   13.75    4.78   0
  -6   5   3  243.17    9.01   0
  -6   6  -4    0.67    8.88   0
  -6   6  -3   55.67   11.03   0
  -5 -11   4   17.88    5.20   0
  -5 -10   5    8.33    7.16   0
  -5  -8   6   44.55    5.61   0
  -5  -6   7   88.28    7.91   0
  -5  -5   7   47.59    5.75   0
  -5   0   7   40.40    5.55   0
  -5   2   6   16.44    5.45   0
  -5   4 -12    5.06    6.75   0
  -5   4   4   36.97    7.68   0
  -5   5  -9   93.38    7.29   0
  -5   5   2   15.52    8.02   0
  -4 -14   0    5.58    4.90   0
  -4 -11   3   19.54    5.26   0
  -4 -10   4   16.59    7.31   0
  -4  -8   5    3.64    5.36   0
  -4  -6   6    9.49    5.84   0
  -4   1   6 1500.63   11.46   0
  -4   4 -11   35.34    6.85   0
  -4   4   3  442.66   10.01   0
  -4   5  -8   75.91    5.45   0
  -3 -15  -3    3.55    8.31   0
  -3  -8   4   18.53    7.63   0
  -3  -6   5  186.07    8.67   0
  -3   1 -16   37.09    4.84   0
  -3   1   5  316.53   11.36   0
  -3   2 -14   17.46    6.70   0
  -3   3 -12   11.02    6.90   0
  -3   4 -10  299.60    6.24   0
  -3   5  -5  112.52    6.09   0
  -3   5  -4   50.11    8.25   0
  -3   5  -3    2.23    7.90   0
  -2 -12  -1   64.00    8.00   0
  -2 -11   0   21.67    7.30   0
  -2 -10   1   84.09    7.91   0
  -2  -5   4   28.30    5.78   0
  -2   0 -16  196.67    7.01   0
  -2   0   4 1671.57   11.68   0
  -2   1 -15   37.43    4.82   0
  -2   2 -13   47.66    5.06   0
  -2   3 -11   52.38    5.37   0
  -2   4  -7   72.12    8.00   0
  -1 -10  -1   16.94    8.16   0
  -1  -9   0   45.80    8.02   0
  -1  -6   2   20.90    8.58   0
  -1  -3 -18   -3.17    4.63   0
  -1  -3   3    0.84   10.09   0
  -1  -2 -17   -3.04    4.70   0
  -1  -2   3   12.60   10.37   0
  -1  -1 -16   21.78    4.71   0
  -1   0 -15   11.72    4.69   0
  -1   1 -13   29.50    5.31   0
  -1   2 -11    8.07    5.16   0
  -1   3  -8   72.43    5.91   0
  -1   3  -7  190.83    8.46   0
   0 -13 -14    4.52    4.53   0
   0 -13 -13   27.30    6.73   0
   0 -13 -12   -1.16    6.63   0
   0 -13 -11   12.14    4.85   0
   0 -12 -16   43.80    6.68   0
   0 -11 -17  145.48    7.00   0
   0 -10  -4  312.44   13.29   0
   0  -9 -18   16.30    6.50   0
   0  -8 -18    8.51    6.56   0
   0  -7 -18   21.53    4.46   0
   0  -6 -18    7.96    4.51   0
   0  -5 -17   45.27    6.86   0
   0  -4 -17   76.36    4.73   0
   0  -3 -16  371.69    5.65   0
   0  -2 -15  290.03    5.55   0
   0  -1 -14  180.25    5.42   0
   0   0 -12   74.90    5.43   0
   0   1 -10   65.37    5.43   0
   0   2  -7   24.01    6.00   0
   0   2  -6 1313.63   10.38   0
   0   2  -5  258.68    8.68   0
   0   2  -4  959.69   10.32   0
   1 -10 -13   45.28    5.07   0
   1 -10 -12   13.36    4.86   0
   1 -10 -11   55.51    5.20   0
   1 -10 -10   28.67    5.28   0
   1  -9 -14  148.11    5.17   0
   1  -9 -13   91.02    7.25   0
   1  -9  -8  459.27    9.20   0
   1  -8 -15  181.37    5.31   0
   1  -8 -14   44.64    7.14   0
   1  -7 -15  176.66    5.48   0
   1  -7 -14  218.64    7.51   0
   1  -6 -15   78.54    5.04   0
   1  -6 -14    9.30    7.24   0
   1  -5 -14   61.24    5.43   0
   1  -5  -3  989.54   15.61   0
   1  -4 -14   -1.16    5.06   0
   1  -4 -13   40.35    7.27   0
   1  -3 -13   85.18    5.38   0
   1  -3 -12  103.22    7.68   0
   1  -2 -12   80.96    5.49   0
   1  -2 -11   10.07    7.54   0
   1  -1 -10  338.29    6.24   0
   1  -1  -9  595.41    9.28   0
   1   0  -7   33.95    7.32   0
   1   0  -6  310.84    8.82   0
 -10  -2  10   17.94    6.68   0
 -10   0   9   59.72    5.04   0
 -10   2   8   -2.11    6.45   0
 -10   3   7    6.75    6.57   0
  -9  -4  10   22.90    6.70   0
  -9  -3  10   34.53    6.80   0
  -9   0   9   42.49    4.85   0
  -9   2   8   27.19    4.76   0
  -9   3   7   81.63    5.06   0
  -9   4   6   15.50    6.68   0
  -9   5   4    6.18    6.55   0
  -9   6   0    7.19    6.75   0
  -8  -7   9    4.95    4.84   0
  -8  -6   9   -7.55    5.02   0
  -8  -1   9   49.59    5.29   0
  -8   0   9    2.27    4.95   0
  -8   2   8   15.46    7.05   0
  -8   3   7    3.23    5.01   0
  -8   4   6  -13.47    7.19   0
  -8   5   4  185.50    7.73   0
  -7 -10   7    3.19    4.82   0
  -7  -8   8   14.08    5.00   0
  -7  -5   9   66.83    5.20   0
  -7  -4   9   42.50    5.02   0
  -7  -3   9   33.65    5.16   0
  -7  -2   9   69.80    5.17   0
  -7  -1   9   51.17    5.19   0
  -7   1   8   56.59    5.42   0
  -7   3   7   96.06    7.67   0
  -7   5   4   10.79    7.35   0
  -7   6  -4    9.69    9.74   0
  -7   6   0   62.27    7.57   0
  -6 -12   5   14.77    6.82   0
  -6 -10   6   25.28    4.91   0
  -6  -9   7   21.05    7.20   0
  -6  -6   8   93.36    5.54   0
  -6   0   8  431.85    6.42   0
  -6   1   8  592.86    8.93   0
  -6   2   7  400.12    6.74   0
  -6   4   5  182.97    6.39   0
  -6   5  -9   16.23    6.93   0
  -5 -13   3   -1.22    6.88   0
  -5  -9   6   57.89    5.51   0
  -5  -7   7   18.20    5.27   0
  -5  -4   8   -6.45    7.68   0
  -5  -3   8  133.91    5.84   0
  -5  -2   8   40.41    5.75   0
  -5  -1   8   -3.83    7.90   0
  -5   1   7  234.37    6.07   0
  -5   4 -11   49.84    6.91   0
  -5   5  -8   30.21    7.17   0
  -4  -9   5   -0.33    7.51   0
  -4  -7   6   20.01    5.65   0
  -4  -4   7   11.28    5.60   0
  -4  -3   7  404.56    6.54   0
  -4  -2   7   30.37    5.62   0
  -4  -1   7   33.12    5.85   0
  -4   0   7   -9.31    8.19   0
  -4   3 -13   44.48    4.85   0
  -4   3   5  266.85    9.06   0
  -4   4 -10   64.06    7.12   0
  -4   5  -7   -0.35    5.26   0
  -4   5   1    8.62    7.83   0
  -3 -13   0   68.85    7.12   0
  -3 -12   1   77.73    5.52   0
  -3 -11   2  137.77    5.89   0
  -3 -10   3   47.08    7.58   0
  -3  -7   5   36.75    7.98   0
  -3  -4   6    7.97    5.47   0
  -3  -3   6  105.05    5.97   0
  -3  -2   6   17.61    6.46   0
  -3  -1   6 1757.22   10.63   0
  -3   1 -15   41.79    6.57   0
  -3   4  -9  393.35    6.69   0
  -3   4   2  433.98   11.62   0
  -2  -9   2   20.29    5.35   0
  -2  -8   3  184.14    8.38   0
  -2  -6   4   22.26    5.45   0
  -2  -2 -18   15.20    4.50   0
  -2  -2   5   79.18   11.02   0
  -2  -1 -17   42.85    4.87   0
  -2   0 -15   12.60    6.73   0
  -2   1 -14    2.37    4.84   0
  -2   1   4 1643.45   13.79   0
  -2   2 -12  139.49    5.42   0
  -2   2   3 2137.35   14.10   0
  -2   3 -10   26.59    5.41   0
  -2   4  -6  209.16    6.52   0
  -2   4  -5  154.17    8.19   0
  -1 -14  -8   13.67    8.22   0
  -1 -11  -2  203.82   11.39   0
  -1  -8   1  258.01    9.12   0
  -1  -4 -18   61.10    4.66   0
  -1  -4   3   22.27    7.88   0
  -1  -3 -17  108.08    5.11   0
  -1  -2 -16   72.40    5.02   0
  -1  -1 -15   69.21    4.70   0
  -1  -1   3  269.55    8.96   0
  -1   0 -14  120.31    5.17   0
  -1   1 -12   21.99    5.16   0
  -1   1   2 1815.17   17.46   0
  -1   2 -10  452.03    6.68   0
  -1   3  -6   53.48    6.14   0
  -1   3  -5    3.89    9.52   0
  -1   3  -2  456.85   11.89   0
   0 -12 -15    9.86    4.69   0
   0 -12 -14   60.06    6.72   0
   0 -12  -9   -2.03    7.18   0
   0 -12  -8  143.73    6.08   0
   0 -11 -16   12.02    4.59   0
   0 -11  -6   11.08    8.80   0
   0 -10 -17   14.54    4.54   0
   0  -9 -17  123.91    4.88   0
   0  -8 -17   14.91    4.67   0
   0  -7 -17   68.35    4.73   0
   0  -6 -17   12.73    4.40   0
   0  -6   0   17.20   11.14   0
   0  -5 -16  110.75    6.94   0
   0  -4 -16   18.78    4.66   0
   0  -3 -15   68.92    5.08   0
   0  -3   1   51.38    9.79   0
   0  -2 -14   40.39    5.12   0
   0  -1 -13   29.63    5.36   0
   0  -1 -12   89.07    7.68   0
   0   0 -11    7.90    5.21   0
   0   1  -9  195.36    6.05   0
   0   1  -8  638.94    9.46   0
   1  -9 -12  135.78    5.53   0
   1  -9 -11  176.56    5.88   0
   1  -9 -10  208.68    6.08   0
   1  -9  -9  231.73    6.47   0
   1  -8 -13    6.64    4.89   0
   1  -8 -12    1.41    7.29   0
   1  -8  -7   15.12    7.75   0
   1  -8  -6  116.00    6.16   0
   1  -7 -13   73.16    5.34   0
   1  -7  -5  432.97    9.88   0
   1  -6 -13   -0.60    5.21   0
   1  -6  -4  558.96   11.83   0
   1  -5 -13   38.17    5.10   0
   1  -5 -12   16.37    7.56   0
   1  -4 -12    7.23    5.21   0
   1  -3 -11  495.04    6.72   0
   1  -2 -10   38.40    5.42   0
   1  -2  -9  517.43    9.17   0
   1  -2  -3   -2.30    7.73   0
   1  -1  -8  475.02    7.80   0
   1  -1  -7   75.58    8.02   0
   1  -1  -6  169.46    8.18   0
   1  -1  -5 1018.14   10.09   0
   1  -1  -4  437.90    9.05   0
 -10  -1  10   60.72    4.89   0
 -10   0  10    7.79    6.67   0
 -10   1   9   15.35    4.85   0
 -10   4   6   10.88    4.64   0
 -10   5   4   13.03    4.69   0
  -9  -5  10   64.88    5.09   0
  -9  -2  10   16.99    4.80   0
  -9  -1  10   -0.40    4.77   0
  -9   0  10   -2.08    6.74   0
  -9   1   9  136.85    5.28   0
  -9   3   8    5.40    6.42   0
  -9   6   1   -0.07    6.40   0
  -8  -6  10   41.05    6.88   0
  -8  -5  10  -10.13    4.76   0
  -8  -4  10  104.84    5.20   0
  -8  -3  10   54.81    5.08   0
  -8  -2  10   47.77    4.87   0
  -8  -1  10   -2.53    6.84   0
  -8   1   9   60.75    5.14   0
  -8   6   1   10.49    6.82   0
  -7  -9   8    9.54    4.91   0
  -7  -7   9   19.22    4.95   0
  -7  -6   9    7.97    4.94   0
  -7   0   9   39.18    5.25   0
  -7   1   9   92.23    7.44   0
  -7   2   8   58.02    5.33   0
  -7   4   6   99.38    5.76   0
  -7   6   1    0.96    7.01   0
  -6 -11   6   10.40    4.84   0
  -6  -8   8   12.47    7.06   0
  -6  -7   8   19.19    5.20   0
  -6  -5   9  160.67    7.58   0
  -6  -4   9   -1.27    5.17   0
  -6  -3   9   26.04    5.48   0
  -6  -2   9   -3.26    5.20   0
  -6  -1   9   31.77    5.44   0
  -6   0   9   38.72    7.42   0
  -6   2   8   28.83    7.84   0
  -6   3   7  260.53    8.03   0
  -6   4   6    8.39    7.90   0
  -6   5   4  387.12    8.96   0
  -6   6   0    6.85   10.51   0
  -5 -12   4   24.29    4.93   0
  -5 -11   5    6.44    5.01   0
  -5 -10   6   32.00    7.20   0
  -5  -8   7   68.71    5.54   0
  -5  -6   8   31.24    7.39   0
  -5  -5   8   22.14    5.56   0
  -5   0   8  212.37    6.14   0
  -5   2   7   25.70    5.58   0
  -5   3 -13    8.15    4.75   0
  -5   3   6  203.54    6.21   0
  -5   4   5  206.85    6.28   0
  -5   5   3  374.32    9.44   0
  -4 -13   2    5.47    6.74   0
  -4 -12   3   11.95    6.97   0
  -4 -11   4    6.32    6.84   0
  -4  -8   6    3.64    5.35   0
  -4  -6   7  246.25    8.47   0
  -4  -5   7  103.63    6.19   0
  -4   1   7  113.00    8.13   0
  -4   2 -14    9.03    4.68   0
  -4   2   6    7.80    5.59   0
  -4   3 -12   -0.43    4.76   0
  -4   4   4   32.84    7.97   0
  -4   5  -6  124.68    8.15   0
  -3 -14  -1   22.45    6.97   0
  -3  -9   4   -3.77    5.42   0
  -3  -5   6   57.96    5.85   0
  -3  -1 -17   15.06    6.67   0
  -3   0 -16  121.76    4.88   0
  -3   0   6   43.23    7.23   0
  -3   2 -13   79.46    5.01   0
  -3   2   5  300.78    8.04   0
  -3   3 -11   -1.47    5.02   0
  -3   3   4   89.93    8.08   0
  -3   4  -8  107.36    5.84   0
  -2 -15  -6    4.85   10.43   0
  -2 -13  -2    0.44    6.99   0
  -2  -7   4   78.56    7.87   0
  -2  -4   5    5.94    5.60   0
  -2  -3 -18   35.51    4.62   0
  -2  -3   5  447.26    7.90   0
  -2  -2 -17   71.65    4.81   0
  -2  -1 -16  109.42    4.96   0
  -2  -1   5   79.12    8.01   0
  -2   0   5  429.62   11.41   0
  -2   1 -13   51.73    5.06   0
  -2   2 -11   50.79    5.29   0
  -2   3  -9   11.48    5.50   0
  -2   3   2   47.52    6.97   0
  -2   4  -4  402.68    9.59   0
  -2   4  -3  138.31    9.52   0
  -2   4  -2  262.40   11.26   0
  -1  -7 -18   65.54    6.50   0
  -1  -7   2   16.89    8.09   0
  -1  -6 -18    6.27    4.48   0
  -1  -5 -18   59.27    4.57   0
  -1  -5   3  309.51   10.31   0
  -1  -4 -17    4.44    4.51   0
  -1  -3 -16    2.54    4.76   0
  -1  -2 -15   -4.96    4.72   0
  -1  -1 -14   -2.16    4.89   0
  -1   0 -13  137.76    5.59   0
  -1   0   3  186.93   12.84   0
  -1   1 -11   34.71    5.45   0
  -1   2  -9 1395.71    9.10   0
  -1   2  -8   32.86    7.95   0
  -1   2   1    3.30   12.87   0
  -1   3  -4    8.11    7.75   0
  -1   3  -3  174.06    8.40   0
   0 -12 -13    2.56    4.54   0
   0 -12 -12   54.76    4.94   0
   0 -12 -11   -2.23    4.62   0
   0 -12 -10   18.03    5.10   0
   0 -11 -15  122.51    4.99   0
   0 -11 -14    5.48    6.62   0
   0 -10 -16   42.89    4.73   0
   0 -10 -15   20.07    6.61   0
   0  -9 -16   10.30    4.62   0
   0  -8 -16   45.41    4.87   0
   0  -7 -16   91.74    4.99   0
   0  -6 -16   26.79    4.70   0
   0  -5 -15   26.25    4.89   0
   0  -4 -15   10.46    4.72   0
   0  -4 -14   43.95    7.24   0
   0  -4   1  348.56   11.88   0
   0  -3 -14  337.88    5.79   0
   0  -2 -13  137.01    5.42   0
   0  -2   1  471.42   13.09   0
   0  -1 -11  123.50    7.92   0
   0   0 -10   81.63    5.54   0
   0   0  -9  111.88    7.98   0
   0   1  -7 1135.09    9.22   0
   0   1  -6   43.60   10.93   0
   1  -8 -11   74.03    5.60   0
   1  -8 -10  149.21    6.05   0
   1  -8  -9    1.82    5.32   0
   1  -8  -8  435.43    7.22   0
   1  -7 -12   86.45    5.41   0
   1  -7 -11  402.59    6.40   0
   1  -7 -10  670.11    9.22   0
   1  -7  -6    9.43    7.85   0
   1  -6 -12  182.24    5.84   0
   1  -6 -11  120.51    5.92   0
   1  -5 -11  194.53    5.84   0
   1  -4 -11  166.98    5.69   0
   1  -4 -10  504.92    8.42   0
   1  -4  -3  810.74   11.48   0
   1  -3 -10   94.89    5.66   0
   1  -3  -9  432.67    8.94   0
   1  -3  -3  340.22    8.66   0
   1  -2  -8  564.73    8.02   0
   1  -2  -7 1218.94   12.71   0
   1  -2  -6  611.87   12.02   0
   1  -2  -5 1088.42   12.39   0
   1  -2  -4 1489.68   12.40   0
 -10   2   9   39.08    4.63   0
 -10   3   8   11.79    4.68   0
 -10   4   7    1.41    4.43   0
  -9  -3  11   45.17    4.97   0
  -9  -2  11   16.35    4.91   0
  -9  -1  11   19.93    6.85   0
  -9   1  10   66.48    4.88   0
  -9   2   9   -1.59    4.69   0
  -9   4   7   40.97    4.88   0
  -9   5   5   96.02    5.37   0
  -9   6   2   84.29    7.05   0
  -8   0  10   65.04    4.98   0
  -8   1  10   24.72    6.94   0
  -8   2   9   80.29    5.18   0
  -8   3   8  165.23    5.54   0
  -8   4   7   21.19    4.86   0
  -8   5   5   10.29    4.77   0
  -8   6  -4    3.48    8.12   0
  -8   6   2    1.79    6.66   0
  -7  -8   9   -0.35    4.95   0
  -7  -6  10   -7.48    6.83   0
  -7  -5  10   12.29    4.86   0
  -7  -4  10   63.41    4.97   0
  -7  -3  10  276.24    5.74   0
  -7  -2  10   43.18    5.01   0
  -7  -1  10  141.42    5.44   0
  -7   0  10   57.80    7.18   0
  -7   2   9   19.31    6.99   0
  -7   3   8   10.40    5.35   0
  -7   4   7   33.95    7.22   0
  -7   5   5  201.62    6.03   0
  -7   6   2  143.20    7.98   0
  -6 -10   7   40.94    4.94   0
  -6  -9   8   52.31    7.16   0
  -6  -7   9   34.77    7.14   0
  -6  -6   9   15.07    5.04   0
  -6   1   9  369.22    6.12   0
  -6   4 -11    9.96    4.83   0
  -6   5  -8   16.66    4.69   0
  -5  -9   7  160.00    7.62   0
  -5  -7   8   34.72    5.33   0
  -5  -4   9  210.92    8.05   0
  -5  -3   9    9.13    5.39   0
  -5  -2   9  123.57    5.75   0
  -5  -1   9   24.40    7.82   0
  -5   1   8  289.79    6.17   0
  -5   2 -14    1.48    6.58   0
  -5   3 -12   39.92    6.67   0
  -5   3   7  211.77    8.40   0
  -5   4 -10   56.93    4.94   0
  -5   5  -7   71.12    5.35   0
  -4 -14   1   15.23    5.02   0
  -4 -10   5   88.20    5.44   0
  -4  -9   6   62.74    7.54   0
  -4  -7   7   10.53    5.51   0
  -4  -4   8  193.31    6.19   0
  -4  -3   8  -11.53    5.41   0
  -4  -2   8  234.13    6.24   0
  -4  -1   8   77.22    5.69   0
  -4   0 -16   69.71    6.68   0
  -4   0   8   30.14    7.89   0
  -4   1 -15   44.75    4.71   0
  -4   2 -13   24.05    6.68   0
  -4   2   7  116.90    8.11   0
  -4   3 -11   68.61    7.00   0
  -4   3   6  104.93    8.27   0
  -4   4  -9   11.85    5.07   0
  -4   5  -5    7.81    7.59   0
  -4   5   2  689.87   11.70   0
  -3  -8   5   29.42    5.55   0
  -3  -6   6    3.08    5.48   0
  -3  -4   7   59.72    8.22   0
  -3  -3   7    1.94    5.48   0
  -3  -2   7  499.23    6.94   0
  -3  -1 -16   -2.93    6.34   0
  -3  -1   7  547.85    7.41   0
  -3   0 -15  124.38    5.04   0
  -3   1 -14   63.67    4.62   0
  -3   1   6  214.25    7.27   0
  -3   2 -12    2.43    4.91   0
  -3   3 -10    5.92    5.15   0
  -3   4  -7  342.71    6.81   0
  -2 -10   2   36.35    7.41   0
  -2  -6 -19    8.49    4.42   0
  -2  -5   5  119.68    6.03   0
  -2  -4 -18   25.79    4.55   0
  -2  -3 -17    8.24    4.66   0
  -2  -2 -16   26.24    4.78   0
  -2  -1 -15   14.84    4.97   0
  -2   0 -14   52.42    4.88   0
  -2   1 -12  108.56    5.26   0
  -2   2 -10  283.55    8.09   0
  -2   2   4  422.66   10.84   0
  -2   3  -8  375.05    6.93   0
  -1 -14 -13   12.64    6.53   0
  -1 -14 -12   12.72    6.40   0
  -1 -14 -11    1.40    6.43   0
  -1 -14 -10   64.93    6.91   0
  -1 -14  -9   42.05    6.92   0
  -1 -13 -15    9.69    6.53   0
  -1 -11 -17    9.41    6.45   0
  -1 -10 -18   -2.56    4.53   0
  -1  -9 -18   57.87    4.62   0
  -1  -8 -18   -1.77    4.45   0
  -1  -6 -17   16.77    4.54   0
  -1  -5 -17  140.02    4.92   0
  -1  -4 -16  120.58    5.01   0
  -1  -3 -15  187.18    5.25   0
  -1  -2 -14   22.27    4.94   0
  -1  -1 -13   89.65    5.11   0
  -1   0 -12  125.14    5.70   0
  -1   1 -10  338.68    6.56   0
  -1   2  -7  746.14    9.84   0
   0 -11 -13   59.86    4.96   0
   0 -11 -12   24.10    6.73   0
   0 -11  -7   53.83    7.35   0
   0 -10 -14   99.46    5.07   0
   0  -9 -15  157.36    5.20   0
   0  -9 -14    3.73    6.84   0
   0  -8 -15    7.18    4.75   0
   0  -7 -15  141.37    5.26   0
   0  -6 -15   17.89    4.80   0
   0  -6 -14   49.33    7.34   0
   0  -5 -14   28.61    5.14   0
   0  -4 -13  111.10    7.52   0
   0  -3 -13  205.85    5.58   0
   0  -2 -12   52.26    5.37   0
   0  -2 -11   68.20    7.58   0
   0  -1 -10    5.07    5.31   0
   0   0  -8  207.12    9.55   0
   0   1  -5   48.71    7.15   0
   0   1  -4 1318.19   13.50   0
   0   1  -3  263.48   12.47   0
   0   1  -2 4678.31   25.17   0
   1  -7  -9  588.76    7.46   0
   1  -7  -8  126.57    5.89   0
   1  -7  -7  513.37    7.34   0
   1  -6 -10  129.07    5.69   0
   1  -6  -9    7.91    5.58   0
   1  -6  -8  181.79    8.14   0
   1  -6  -7    4.81    7.90   0
   1  -6  -6  100.17    8.83   0
   1  -6  -5    4.36    6.54   0
   1  -5 -10  402.09    6.35   0
   1  -5  -9 1154.71    8.37   0
   1  -5  -8  111.49    8.14   0
   1  -5  -4  499.44   10.07   0
   1  -4  -9  100.18    5.74   0
   1  -4  -8  926.48   10.19   0
   1  -4  -4 1026.47   13.41   0
   1  -3  -8   45.41    6.87   0
   1  -3  -7  181.83    7.72   0
   1  -3  -6   30.03   10.68   0
   1  -3  -5  102.64   10.20   0
   1  -3  -4    8.75    6.64   0
  -9   0  11    1.83    4.55   0
  -9   2  10   85.77    4.98   0
  -9   3   9    8.20    4.68   0
  -9   4   8  131.19    6.97   0
  -9   5   6    4.60    4.65   0
  -9   6   3   33.22    6.76   0
  -8  -5  11   31.75    4.71   0
  -8  -4  11    6.99    4.90   0
  -8  -3  11  170.65    5.20   0
  -8  -2  11   72.88    4.85   0
  -8  -1  11   46.14    4.93   0
  -8   0  11   21.90    6.86   0
  -8   2  10   11.60    6.66   0
  -8   3   9    2.05    4.76   0
  -8   4   8   30.20    6.93   0
  -8   5   6   42.70    4.91   0
  -8   6   3  107.37    7.38   0
  -7  -7  10   -4.69    4.85   0
  -7  -4  11   24.69    6.66   0
  -7  -3  11   13.25    6.77   0
  -7  -2  11  129.35    7.00   0
  -7  -1  11   14.43    6.79   0
  -7   1  10   55.31    5.19   0
  -7   5  -8   51.36    5.26   0
  -7   5   6   70.66    7.40   0
  -7   6  -3    0.89    9.73   0
  -6  -8   9   37.08    7.03   0
  -6  -5  10    9.01    4.95   0
  -6  -4  10  138.18    5.43   0
  -6  -3  10   80.56    5.28   0
  -6  -2  10   50.70    5.16   0
  -6  -1  10  181.30    5.65   0
  -6   0  10   -3.73    5.11   0
  -6   2   9  435.65    6.52   0
  -6   3 -12   10.72    6.58   0
  -6   3   8  105.01    5.62   0
  -6   4 -10   10.55    6.39   0
  -6   4   7   80.92    5.62   0
  -6   5  -7  124.95    7.39   0
  -6   5   5   89.59    5.80   0
  -6   6   1  157.80    8.61   0
  -5 -12   5    5.70    4.80   0
  -5 -11   6   13.08    6.74   0
  -5  -8   8   72.77    5.32   0
  -5  -6   9   96.21    7.24   0
  -5  -5   9   13.59    5.26   0
  -5   0   9  160.42    5.82   0
  -5   1 -15   14.47    4.68   0
  -5   1   9   25.32    7.60   0
  -5   2   8  173.83    5.74   0
  -5   4  -9  173.11    7.36   0
  -5   4   6   10.24    5.49   0
  -5   5  -6   51.70    7.32   0
  -5   5   4    9.95    5.52   0
  -4  -8   7   95.13    7.54   0
  -4  -6   8   88.75    7.64   0
  -4  -5   8   45.25    5.74   0
  -4  -1 -17   17.92    4.63   0
  -4   1 -14   11.86    4.65   0
  -4   1   8  106.75    5.74   0
  -4   4  -8  522.40    9.12   0
  -4   4   5  216.70    8.37   0
  -4   5  -4   64.17    7.96   0
  -3 -13   1   -3.63    6.85   0
  -3 -12   2    4.38    6.82   0
  -3 -11   3   98.53    5.54   0
  -3 -10   4   72.75    5.26   0
  -3  -9   5    8.86    7.19   0
  -3  -7   6   37.08    5.37   0
  -3  -5   7    4.84    5.70   0
  -3  -3 -18   -2.97    4.52   0
  -3  -2 -17   12.16    4.54   0
  -3   0 -14   36.76    6.64   0
  -3   0   7  513.94    7.39   0
  -3   1 -13    6.85    4.86   0
  -3   2 -11    9.24    7.07   0
  -3   2   6  120.86    6.75   0
  -3   3  -9   99.89    5.89   0
  -3   3   5  589.37   10.63   0
  -3   4  -6    0.34    7.52   0
  -3   4   3    9.98    6.89   0
  -2 -12   0   78.87    7.33   0
  -2 -11   1   74.38    5.62   0
  -2  -9   3    7.09    5.30   0
  -2  -8 -19    3.86    4.52   0
  -2  -8   4   16.87    7.68   0
  -2  -7 -19    2.76    4.39   0
  -2  -6 -18    8.43    4.39   0
  -2  -6   5   20.23    5.79   0
  -2  -5 -18   -2.38    4.36   0
  -2  -4 -17  112.15    4.96   0
  -2  -4   6  233.20    8.39   0
  -2  -3 -16   85.04    4.93   0
  -2  -3   6   76.25    6.11   0
  -2  -2 -15   -1.73    4.91   0
  -2  -2   6  394.04    7.55   0
  -2  -1 -14    7.03    4.88   0
  -2  -1   6   40.96    7.46   0
  -2   0 -13   68.05    4.93   0
  -2   1 -11   29.76    7.61   0
  -2   1   5   29.55    7.39   0
  -2   2  -9  207.66    8.09   0
  -2   3  -7  357.75    6.57   0
  -1 -13 -14    8.87    4.61   0
  -1 -13  -6   55.01    8.88   0
  -1 -12 -16   15.59    4.50   0
  -1 -12 -15   44.27    6.54   0
  -1 -11 -16   32.25    6.45   0
  -1 -10 -17   64.52    4.75   0
  -1  -9 -17    7.81    4.50   0
  -1  -8 -17   83.38    4.87   0
  -1  -7 -17   34.60    4.71   0
  -1  -6 -16   45.81    5.02   0
  -1  -6   3  138.77    6.22   0
  -1  -5 -16   52.70    4.72   0
  -1  -4 -15   41.11    4.96   0
  -1  -4   4  303.68    7.66   0
  -1  -3 -14   11.81    6.83   0
  -1  -3   4  569.26    9.20   0
  -1  -2 -13    0.58    7.03   0
  -1  -2   4  710.45    9.36   0
  -1  -1 -12   40.11    5.25   0
  -1  -1   4  307.01    8.15   0
  -1   0 -11  167.98    5.69   0
  -1   1  -9   21.72    5.49   0
  -1   2  -6   87.55    9.08   0
   0 -11 -11   79.77    5.11   0
   0 -11 -10   22.57    4.94   0
   0 -11  -9   60.39    5.26   0
   0 -11  -8   21.10    5.21   0
   0 -10 -13    2.78    4.91   0
   0 -10 -12   15.79    6.88   0
   0 -10  -5  229.16   10.88   0
   0  -9 -13   38.24    5.13   0
   0  -9  -3  457.97   15.81   0
   0  -8 -14  204.64    5.34   0
   0  -8 -13   48.48    7.01   0
   0  -7 -14  329.53    5.72   0
   0  -7 -13  693.58    8.71   0
   0  -6 -13   54.66    7.31   0
   0  -5 -13   33.04    5.02   0
   0  -5   1   41.01   10.95   0
   0  -4 -12    7.29    7.24   0
   0  -3 -12  153.46    5.70   0
   0  -3 -11  120.65    7.59   0
   0  -2 -10  210.97    8.06   0
   0  -1  -9  142.17    6.18   0
   0  -1   1    9.57    9.85   0
   0   0  -7  477.92    8.33   0
   1  -5  -7  758.99    8.28   0
   1  -5  -6  154.36    7.05   0
   1  -5  -5   56.11    7.76   0
   1  -4  -7  345.41    7.71   0
   1  -4  -6  163.33    7.88   0
   1  -4  -5  360.20    8.86   0
  -9   1  11   25.42    4.73   0
  -9   2  11    7.15    6.56   0
  -9   3  10    9.15    6.44   0
  -9   4   9   -4.59    6.55   0
  -9   5   7   -1.81    6.42   0
  -9   6   4   17.82    6.65   0
  -8  -3  12   10.55    4.82   0
  -8  -2  12   95.54    5.19   0
  -8  -1  12   50.10    6.75   0
  -8   1  11    1.48    4.67   0
  -8   5   7    4.28    6.80   0
  -8   6   4    6.04    6.75   0
  -7  -6  11   65.53    4.99   0
  -7  -5  11    6.97    4.81   0
  -7   0  11   26.59    4.75   0
  -7   1  11    6.26    6.98   0
  -7   2  10   22.10    5.04   0
  -7   3   9  175.53    5.72   0
  -7   4 -10   25.34    6.55   0
  -7   4   8  177.95    5.62   0
  -7   6   3    7.60    5.09   0
  -6  -9   9    1.27    4.79   0
  -6  -7  10    3.31    4.93   0
  -6  -6  10   32.92    4.98   0
  -6  -4  11   97.20    7.01   0
  -6  -3  11  147.14    5.40   0
  -6  -2  11   17.78    5.01   0
  -6  -1  11   56.08    7.10   0
  -6   1  10   78.61    5.56   0
  -6   3   9   14.92    7.23   0
  -6   5   6   65.14    7.64   0
  -6   6   2   13.26    7.46   0
  -5 -10   7    3.09    4.78   0
  -5  -9   8    6.07    4.99   0
  -5  -7   9   56.33    5.12   0
  -5  -5  10  153.50    7.37   0
  -5  -4  10    8.79    5.15   0
  -5  -3  10  410.05    6.32   0
  -5  -2  10   37.99    5.41   0
  -5  -1  10   79.53    5.42   0
  -5   0  10  118.38    7.75   0
  -5   1 -14   90.37    6.64   0
  -5   2 -13   44.79    4.77   0
  -5   2   9  301.47    6.21   0
  -5   3 -11   18.31    4.82   0
  -5   3   8  128.59    5.76   0
  -5   4   7   17.18    7.39   0
  -5   5   5   24.94    7.49   0
  -4 -13   3   47.89    5.18   0
  -4 -12   4   11.52    4.92   0
  -4 -11   5   47.30    4.90   0
  -4 -10   6   27.07    5.10   0
  -4  -7   8  205.47    5.68   0
  -4  -4   9   33.07    5.57   0
  -4  -3 -18   15.62    4.53   0
  -4  -3   9  479.14    6.70   0
  -4  -2 -17   51.39    4.63   0
  -4  -2   9  215.44    6.04   0
  -4  -1 -16   58.58    4.72   0
  -4  -1   9  150.54    5.94   0
  -4   0 -15   30.58    4.53   0
  -4   0   9  241.09    6.04   0
  -4   1 -13   84.16    6.72   0
  -4   2 -12   90.41    5.29   0
  -4   2   8    2.21    5.48   0
  -4   3 -10    1.28    4.95   0
  -4   3   7  195.30    6.09   0
  -4   4  -7    7.64    7.52   0
  -4   5   3   50.02    8.05   0
  -3 -15  -2   32.68    7.25   0
  -3  -8   6   20.35    5.30   0
  -3  -7 -19   22.69    6.02   0
  -3  -6 -19   25.29    4.47   0
  -3  -6   7   38.99    5.56   0
  -3  -5 -18    5.00    6.06   0
  -3  -4 -18   15.47    4.40   0
  -3  -4   8   28.44    8.12   0
  -3  -3 -17   11.83    4.47   0
  -3  -3   8  168.56    5.90   0
  -3  -2 -16   21.91    4.49   0
  -3  -2   8   15.65    5.57   0
  -3  -1 -15   65.23    4.79   0
  -3  -1   8  721.05    7.43   0
  -3   1 -12   69.78    4.95   0
  -3   1   7  261.84    7.02   0
  -3   2 -10   98.16    7.60   0
  -3   3  -8 1535.78   11.37   0
  -3   4  -5  210.52    8.39   0
  -2 -10 -18   57.45    6.57   0
  -2  -9 -18   -3.12    6.30   0
  -2  -8 -18  113.77    4.69   0
  -2  -7 -18   36.13    4.57   0
  -2  -7   5   14.16    5.38   0
  -2  -6 -17  112.09    6.66   0
  -2  -5 -17   24.10    4.39   0
  -2  -5   6   61.93    5.75   0
  -2  -4 -16   -7.89    4.52   0
  -2  -3 -15   -0.94    6.40   0
  -2  -2 -14  114.98    7.20   0
  -2  -1 -13   23.98    7.02   0
  -2   0 -12   34.48    5.15   0
  -2   0   6  299.97    8.51   0
  -2   1 -10   -3.47    7.68   0
  -2   3  -6   68.16    5.73   0
  -2   3   3  251.25    8.10   0
  -1 -13 -13    2.68    4.51   0
  -1 -13 -12    9.37    6.48   0
  -1 -13  -7   33.04    8.18   0
  -1 -12 -14    1.26    6.40   0
  -1 -11 -15    7.67    4.62   0
  -1 -10 -16   -6.95    4.59   0
  -1 -10   0  251.75    9.54   0
  -1  -9 -16  170.88    5.09   0
  -1  -9   1   57.33    5.98   0
  -1  -8 -16   -0.89    4.55   0
  -1  -8   2  697.98    8.93   0
  -1  -7 -16  164.50    4.86   0
  -1  -7   3  399.82    9.06   0
  -1  -6 -15   51.86    6.64   0
  -1  -5 -15   95.19    4.90   0
  -1  -5   4  387.79    7.34   0
  -1  -4 -14  107.20    5.16   0
  -1  -3 -13   77.98    7.30   0
  -1  -2 -12   95.70    7.46   0
  -1  -1 -11   92.56    5.44   0
  -1   0 -10  118.28    5.36   0
  -1   0   4 2401.02   13.58   0
  -1   1  -8   42.27    5.57   0
  -1   1   3   71.30    8.64   0
  -1   2  -5  935.53   12.39   0
   0 -10 -11  176.32    5.78   0
   0 -10 -10   30.96    7.31   0
   0  -9 -12   61.75    5.21   0
   0  -8 -12  150.85    7.60   0
   0  -7 -12  283.87    8.03   0
   0  -6 -12  905.29    7.54   0
   0  -5 -12  268.03    5.85   0
   0  -4 -11  167.28    7.74   0
   0  -3 -10  454.81    8.38   0
   0  -2  -9   -4.62    8.17   0
   0  -1  -8  942.58    8.76   0
   0   0  -6  625.08    9.00   0
  -9   5   8   53.11    6.62   0
  -9   6   5   15.62    6.55   0
  -8   0  12   15.84    4.59   0
  -8   1  12   31.77    6.68   0
  -8   2  11   36.06    4.83   0
  -8   3  10   25.46    4.85   0
  -8   4   9  143.14    5.26   0
  -8   5  -7    8.39    6.67   0
  -8   5   8   18.62    6.71   0
  -8   6  -3   52.77   10.13   0
  -8   6   5   36.93    6.84   0
  -7  -5  12  151.34    7.16   0
  -7  -4  12    5.46    4.69   0
  -7  -3  12   32.97    4.71   0
  -7  -2  12   18.75    4.73   0
  -7  -1  12   34.79    4.67   0
  -7   0  12   12.81    6.81   0
  -7   2  11   13.58    6.93   0
  -7   3  10   28.79    4.92   0
  -7   4   9   54.44    5.07   0
  -7   5  -7   57.40    5.11   0
  -7   5   7   85.17    5.21   0
  -7   6   4   62.51    5.31   0
  -6  -8  10    1.69    4.85   0
  -6  -6  11   -1.52    6.79   0
  -6  -5  11   13.34    4.96   0
  -6   0  11  121.60    5.19   0
  -6   1  11    9.18    6.90   0
  -6   2 -13    1.53    4.64   0
  -6   2  10   16.32    5.38   0
  -6   3 -11   21.03    4.58   0
  -6   4  -9    0.65    4.61   0
  -6   4   8   71.40    5.55   0
  -6   5  -6   46.39    6.92   0
  -6   5   7  119.14    7.57   0
  -6   6   3  167.39    8.34   0
  -5 -10   8   58.17    6.95   0
  -5  -8   9    3.18    4.76   0
  -5  -6  10   -0.04    5.00   0
  -5  -3  11   64.09    7.28   0
  -5  -2 -17    4.61    6.21   0
  -5  -2  11  456.54    7.94   0
  -5  -1 -16   43.31    6.48   0
  -5  -1  11  227.01    7.68   0
  -5   0 -15   45.63    4.67   0
  -5   1  10  173.43    5.50   0
  -5   2 -12   12.24    4.59   0
  -5   3 -10   55.91    6.68   0
  -5   3   9  397.47    8.49   0
  -5   4  -8   27.42    5.05   0
  -5   5  -5   69.70    7.44   0
  -4  -9   7   10.91    4.96   0
  -4  -8   8   28.93    7.03   0
  -4  -6   9   86.94    5.39   0
  -4  -5   9   19.21    5.26   0
  -4  -4 -18   -0.01    4.54   0
  -4  -3 -17   25.09    6.25   0
  -4  -3  10   78.36    7.62   0
  -4  -2 -16    5.32    6.40   0
  -4  -2  10  156.28    7.86   0
  -4  -1 -15   51.04    6.52   0
  -4  -1  10    2.01    7.54   0
  -4   0 -14   10.29    4.57   0
  -4   1   9  141.31    5.69   0
  -4   2 -11  218.50    5.66   0
  -4   3  -9   32.32    7.22   0
  -4   4   6    9.39    5.49   0
  -4   5  -3   18.43    7.67   0
  -4   5   4  843.93   11.04   0
  -3 -14   0    5.69    6.45   0
  -3 -12   3   59.35    7.06   0
  -3 -11   4   12.40    6.87   0
  -3 -10   5    5.73    7.03   0
  -3  -9   6   11.94    7.37   0
  -3  -8 -19   29.67    4.57   0
  -3  -7   7   63.51    5.51   0
  -3  -6 -18   35.50    4.49   0
  -3  -5   8   66.52    5.68   0
  -3  -4 -17    3.37    4.51   0
  -3  -3 -16   -3.62    4.63   0
  -3  -2 -15   55.74    4.90   0
  -3  -1 -14   81.74    4.95   0
  -3   0 -13  152.12    5.11   0
  -3   0   8    9.39    5.76   0
  -3   1 -11   78.28    7.49   0
  -3   1   8 1799.65   11.11   0
  -3   2   7   50.63    5.90   0
  -3   3   6  283.09    6.77   0
  -3   4   4  489.09    8.36   0
  -2 -15 -12   29.97    6.44   0
  -2 -15  -7   44.52    7.07   0
  -2 -13 -16   12.62    4.52   0
  -2 -13  -1   26.36    8.56   0
  -2 -12 -17   18.47    4.38   0
  -2 -11 -17   70.15    4.59   0
  -2 -11   2  122.38    7.73   0
  -2 -10 -17    6.99    6.36   0
  -2 -10   3  154.38    7.89   0
  -2  -9 -17   63.20    6.54   0
  -2  -9   4  184.74    8.10   0
  -2  -8 -17   87.90    4.68   0
  -2  -8   5   34.47    7.54   0
  -2  -7 -17   36.10    4.59   0
  -2  -6   6   92.41    5.82   0
  -2  -5 -16  102.53    4.85   0
  -2  -4 -15  138.22    6.86   0
  -2  -4   7  449.08    8.43   0
  -2  -3   7  624.91    7.23   0
  -2  -2   7   -4.32    5.69   0
  -2  -1   7  649.36    8.02   0
  -2   0 -11   40.08    5.00   0
  -2   1   6  110.20    7.75   0
  -2   2  -8 1394.34    9.04   0
  -2   2   5  137.19    7.68   0
  -2   3  -5   21.10    5.88   0
  -1 -13 -11    4.02    4.53   0
  -1 -13 -10    5.07    4.58   0
  -1 -13  -9    3.34    6.65   0
  -1 -13  -8  143.75    7.68   0
  -1 -12 -13  114.30    5.12   0
  -1 -11 -14   69.94    4.88   0
  -1 -10 -15  148.58    4.99   0
  -1 -10 -14   20.12    6.79   0
  -1  -9 -15    2.91    4.61   0
  -1  -8 -15  171.63    5.17   0
  -1  -7 -15  137.43    5.00   0
  -1  -6 -14 1157.20    9.10   0
  -1  -6   4  361.02    8.58   0
  -1  -5 -14  179.92    5.49   0
  -1  -4 -13    2.54    5.02   0
  -1  -4   5    9.24    8.10   0
  -1  -3 -12   14.20    7.32   0
  -1  -3   5  285.75    7.61   0
  -1  -2   5  142.69    7.69   0
  -1  -1 -10   13.67    7.14   0
  -1  -1   5  241.64   10.76   0
  -1   0  -9  288.71    6.22   0
  -1   1  -7  856.88    8.31   0
  -1   2  -4   28.99   10.13   0
  -1   2   2  303.42   13.90   0
   0 -10  -9   10.09    5.20   0
   0 -10  -8  133.52    5.68   0
   0 -10  -7    4.91    7.32   0
   0 -10  -6  186.54    6.64   0
   0  -9 -11  277.21    6.01   0
   0  -9 -10   78.63    7.35   0
   0  -8 -11  356.94    6.11   0
   0  -7 -11  113.04    5.61   0
   0  -7   0  264.44   11.64   0
   0  -6 -11  513.68    6.78   0
   0  -6   1  257.64   11.53   0
   0  -5 -11   63.62    5.17   0
   0  -4 -10   42.69    5.19   0
   0  -4   2 1158.01   14.56   0
   0  -3  -9  243.02    8.88   0
   0  -3   2  144.94    7.39   0
   0  -2  -8 1333.19   11.87   0
   0  -2   2 1031.54   14.63   0
   0  -1  -7  599.66    9.08   0
   0   0  -5   45.11    6.93   0
   0   0  -4  810.66   12.72   0
  -9   3  11   27.38    4.48   0
  -9   4  10   31.15    4.69   0
  -9   5   9   13.93    6.50   0
  -9   6   6   52.58    6.78   0
  -8   0  13   -3.28    6.62   0
  -8   2  12   -1.22    4.76   0
  -8   3  11    8.64    4.57   0
  -8   4  10    8.83    4.61   0
  -8   6   6    6.79    6.60   0
  -7  -3  13   15.34    6.48   0
  -7  -2  13    1.09    6.45   0
  -7  -1  13    9.30    6.47   0
  -7   1  12    5.87    4.69   0
  -7   3 -11    4.92    6.42   0
  -7   3  11   79.25    6.92   0
  -7   4  -9    9.34    6.63   0
  -7   4  10  154.44    7.11   0
  -7   5   8    2.56    4.79   0
  -7   6   5    6.07    5.00   0
  -6  -7  11    8.35    4.91   0
  -6  -5  12   11.01    6.78   0
  -6  -4  12   10.63    4.93   0
  -6  -3  12   83.51    5.18   0
  -6  -2  12  222.56    5.38   0
  -6  -1  12   16.34    4.76   0
  -6   0 -15   20.01    6.39   0
  -6   0  12   17.76    6.76   0
  -6   1 -14   20.00    4.70   0
  -6   2 -12   40.81    6.63   0
  -6   2  11   88.33    5.17   0
  -6   3  10  247.42    5.64   0
  -6   4   9  126.18    5.55   0
  -6   6   4   29.43    7.35   0
  -5  -9   9   42.72    4.82   0
  -5  -7  10   59.40    5.07   0
  -5  -5  11    7.05    4.95   0
  -5  -4  11   30.15    4.90   0
  -5   0 -14   22.77    6.41   0
  -5   0  11    6.32    5.01   0
  -5   1 -13   14.31    4.72   0
  -5   1  11  188.08    7.33   0
  -5   2  10  187.11    5.80   0
  -5   4   8  216.23    5.86   0
  -5   5   6   12.25    5.31   0
  -4 -12   5   19.21    4.89   0
  -4 -11   6    7.28    4.86   0
  -4 -10   7    3.32    4.97   0
  -4  -9   8   71.96    7.21   0
  -4  -7 -19   -6.64    6.23   0
  -4  -7   9  116.50    5.46   0
  -4  -5 -18   -3.94    4.53   0
  -4  -5  10   28.53    7.36   0
  -4  -4 -17   66.59    6.41   0
  -4  -4  10    7.21    5.47   0
  -4   0 -13   68.56    6.79   0
  -4   0  10   65.39    5.52   0
  -4   1 -12   14.46    4.74   0
  -4   1  10   39.36    7.70   0
  -4   2   9  345.94    6.20   0
  -4   3   8  922.67    7.64   0
  -4   4  -6  157.12    8.04   0
  -4   4   7  212.80    8.09   0
  -3 -13   2    5.64    6.74   0
  -3 -11 -18   35.49    6.39   0
  -3  -9 -18   10.80    6.29   0
  -3  -8 -18    3.10    4.24   0
  -3  -8   7    5.82    5.11   0
  -3  -7 -18    9.60    4.29   0
  -3  -6 -17   11.15    6.29   0
  -3  -6   8   99.74    5.49   0
  -3  -5 -17   17.14    4.53   0
  -3  -4 -16  102.73    4.92   0
  -3  -4   9  496.10    9.04   0
  -3  -3 -15   62.25    6.73   0
  -3  -3   9   27.77    5.71   0
  -3  -2 -14  117.37    7.03   0
  -3  -2   9  150.24    5.81   0
  -3  -1 -13  161.09    7.35   0
  -3  -1   9  322.90    6.45   0
  -3   0 -12   13.95    5.02   0
  -3   0   9   27.20    7.74   0
  -3   2  -9  392.69    6.63   0
  -3   2   8  523.33    8.94   0
  -3   3  -7  123.54    5.80   0
  -3   3   7  137.13    8.04   0
  -3   4  -4   38.77    7.61   0
  -3   4   5   53.95    8.69   0
  -2 -15 -11    7.25    4.40   0
  -2 -15 -10    5.46    6.42   0
  -2 -15  -9   15.72    6.55   0
  -2 -15  -8   32.31    6.67   0
  -2 -14 -14   13.84    4.58   0
  -2 -14 -13   22.07    6.46   0
  -2 -13 -15   13.27    4.57   0
  -2 -12 -16   42.68    4.59   0
  -2 -11 -16    6.58    6.18   0
  -2 -10 -16   21.15    6.69   0
  -2  -9 -16   24.62    6.26   0
  -2  -8 -16   98.99    6.80   0
  -2  -7 -16   42.84    4.80   0
  -2  -7   6   93.37    7.87   0
  -2  -6 -16   34.12    4.52   0
  -2  -5 -15   56.25    4.81   0
  -2  -5   7  197.45    6.15   0
  -2  -3 -14   68.70    4.78   0
  -2  -2 -13  105.44    5.16   0
  -2  -1 -12   77.99    5.41   0
  -2   0 -10   89.35    7.27   0
  -2   0   7   65.15    6.84   0
  -2   1  -9  264.98    6.05   0
  -2   1   7  910.91   11.40   0
  -2   2  -7    8.84    5.47   0
  -2   2   6  933.86   12.12   0
  -2   3  -4  228.16    9.99   0
  -2   3   4 2098.03   13.54   0
  -1 -12 -12   15.11    4.67   0
  -1 -12 -11   -4.22    6.64   0
  -1 -11 -13    2.80    4.54   0
  -1 -10 -13   61.25    6.72   0
  -1  -9 -14  185.69    5.35   0
  -1  -8 -14  152.07    5.15   0
  -1  -8   3    3.17    7.51   0
  -1  -7 -14  256.49    5.69   0
  -1  -6 -13  223.56    7.55   0
  -1  -5 -13   49.33    5.20   0
  -1  -5   5    3.39    7.55   0
  -1  -4 -12  130.85    7.32   0
  -1  -2 -11   -3.42    5.14   0
  -1   0  -8  300.47    6.59   0
  -1   0   5   13.00    6.87   0
  -1   1  -6   17.11    9.91   0
  -1   1   4  441.61    8.64   0
  -1   2  -3 1608.17   14.45   0
   0  -9  -9  440.39    6.82   0
   0  -9  -8   18.88    7.41   0
   0  -8 -10   69.02    5.38   0
   0  -7 -10  733.16    7.47   0
   0  -6 -10   11.06    5.11   0
   0  -5 -10 1312.53    8.42   0
   0  -4  -9   31.70    8.09   0
   0  -3  -8  704.43   10.75   0
   0  -2  -7 1266.73   12.75   0
   0  -1  -6 2201.45   12.10   0
   0   0  -3 2389.78   16.63   0
  -9   6   7   -5.81    4.54   0
  -8   1  13    7.14    4.74   0
  -8   2  13   34.44    6.77   0
  -8   3  12    7.49    4.82   0
  -8   4  11   43.26    4.78   0
  -8   5   9   10.00    4.61   0
  -8   6   7   48.65    6.60   0
  -7   0  13   -0.38    4.66   0
  -7   1  13   13.91    6.74   0
  -7   2 -12   -0.28    6.31   0
  -7   2  12   40.20    4.74   0
  -7   5  -6    8.17    6.72   0
  -7   5   9   94.22    5.18   0
  -7   6  -2  153.73   11.80   0
  -7   6   6  113.10    5.58   0
  -6  -3  13   12.15    6.83   0
  -6  -2  13    2.68    6.55   0
  -6  -1  13   13.99    6.56   0
  -6   1 -13   13.10    6.37   0
  -6   1  12   48.66    4.85   0
  -6   2  12   27.44    6.66   0
  -6   3 -10    2.32    4.59   0
  -6   3  11   34.40    5.04   0
  -6   4  -8    6.71    4.93   0
  -6   4  10   38.96    5.08   0
  -6   5  -5  213.19    8.09   0
  -6   5   8  199.35    5.78   0
  -6   6   5  168.56    5.99   0
  -5  -8  10   31.71    4.87   0
  -5  -6  11    6.37    4.91   0
  -5  -4 -18   65.40    4.64   0
  -5  -4  12   20.69    6.95   0
  -5  -3 -17   32.96    4.51   0
  -5  -3  12    4.21    5.28   0
  -5  -2 -16  164.78    5.02   0
  -5  -2  12   -2.89    4.89   0
  -5  -1 -15   65.46    4.53   0
  -5  -1  12   19.65    5.04   0
  -5   0  12  100.78    7.04   0
  -5   2 -11    7.07    4.79   0
  -5   2  11    3.30    4.86   0
  -5   3  -9   73.49    7.11   0
  -5   3  10    2.17    5.32   0
  -5   4  -7   60.46    5.34   0
  -5   4   9  241.57    6.18   0
  -5   5  -4   74.75    7.77   0
  -5   5   7   37.77    5.70   0
  -5   6   2   96.39   10.17   0
  -4  -8   9   73.98    5.32   0
  -4  -6 -18   32.03    4.37   0
  -4  -6  10  135.98    5.46   0
  -4  -5 -17  107.96    6.58   0
  -4  -4  11   52.07    7.26   0
  -4  -3 -16  184.22    5.05   0
  -4  -3  11   66.94    5.28   0
  -4  -2 -15  131.39    4.92   0
  -4  -2  11   -2.16    5.26   0
  -4  -1 -14   69.58    4.83   0
  -4  -1  11  110.54    5.60   0
  -4   0  11   -1.06    7.34   0
  -4   2 -10    9.49    5.12   0
  -4   2  10   60.68    5.35   0
  -4   3  -8    6.78    5.33   0
  -4   3   9  124.71    5.73   0
  -4   4   8   42.61    7.84   0
  -4   5  -2  383.42   10.92   0
  -4   5   5   15.13    5.47   0
  -3 -12 -17   -2.77    6.31   0
  -3 -11   5   29.10    6.83   0
  -3 -10 -18    5.21    4.50   0
  -3 -10   6   70.96    7.07   0
  -3  -9   7   35.58    6.88   0
  -3  -8 -17   80.83    6.39   0
  -3  -7 -17   27.47    4.60   0
  -3  -7   8   47.64    5.21   0
  -3  -5 -16  130.90    4.95   0
  -3  -5   9   71.21    5.43   0
  -3  -4 -15   30.78    6.50   0
  -3  -2  10  219.67    7.99   0
  -3  -1  10  315.78    8.25   0
  -3   1 -10  281.25    5.91   0
  -3   1   9   -8.86    5.28   0
  -3   3  -6  100.27    7.55   0
  -3   4   6  438.47    9.17   0
  -2 -14 -12   54.94    6.52   0
  -2 -13 -14   11.59    4.44   0
  -2 -12 -15  -10.63    4.44   0
  -2 -12   1    6.21    6.79   0
  -2 -11 -15   38.39    6.48   0
  -2  -9   5   35.08    7.28   0
  -2  -7 -15   46.18    6.74   0
  -2  -6 -15  318.30    5.58   0
  -2  -6   7   26.00    5.14   0
  -2  -5 -14  141.41    7.07   0
  -2  -4 -14   11.35    4.83   0
  -2  -4   8  436.56    8.93   0
  -2  -3 -13   23.48    4.92   0
  -2  -3   8    9.11    5.36   0
  -2  -2 -12    6.90    5.04   0
  -2  -2   8  287.62    6.23   0
  -2  -1 -11   10.35    4.92   0
  -2  -1   8  405.25    6.55   0
  -2   0   8  696.51    7.62   0
  -2   1  -8   63.20    7.81   0
  -2   2  -6 1227.63   11.13   0
  -2   3   5   75.34    7.88   0
  -1 -12 -10    7.88    4.79   0
  -1 -12  -9  210.78    7.58   0
  -1 -12  -4    2.27    8.69   0
  -1 -11 -12   57.38    4.84   0
  -1 -11 -11   49.94    6.93   0
  -1 -11  -1   37.24    9.17   0
  -1 -10 -12   30.50    6.85   0
  -1  -9 -13    0.98    4.76   0
  -1  -9   2   33.03    7.71   0
  -1  -8 -13   69.46    5.18   0
  -1  -7 -13    2.28    4.84   0
  -1  -7   4   20.22    5.50   0
  -1  -6   5   55.53    7.55   0
  -1  -5 -12    1.55    5.01   0
  -1  -4   6  133.53    8.07   0
  -1  -3 -11  332.67    6.05   0
  -1  -3   6  438.21    7.07   0
  -1  -2 -10  146.49    5.65   0
  -1  -2   6   22.73    6.72   0
  -1  -1  -9  269.84    6.35   0
  -1  -1   6   58.06    7.31   0
  -1   0  -7 2080.24   13.08   0
  -1   2   3    0.18   10.53   0
   0  -9  -7  285.15    6.51   0
   0  -9  -6   12.80    7.44   0
   0  -9  -5   33.92    7.64   0
   0  -9  -4  101.86    8.34   0
   0  -8  -9  312.74    6.41   0
   0  -8  -8  148.55    7.64   0
   0  -7  -9  146.50    5.83   0
   0  -6  -9  163.62    5.59   0
   0  -5  -9   16.27    5.42   0
   0  -5   2 1599.77   13.65   0
   0  -4  -8   63.72    9.46   0
   0  -3   3  737.30   12.19   0
   0  -2  -6   74.77    9.91   0
   0  -1  -5  494.10    8.39   0
   0  -1   2 4693.87   25.08   0
   0   0  -2   13.38    9.30   0
  -8   4  12    9.56    6.32   0
  -8   5  -6   20.89    6.69   0
  -8   5  10   38.16    4.86   0
  -8   6   8    9.50    4.73   0
  -7   0  14    7.05    4.62   0
  -7   1 -13   14.35    6.25   0
  -7   2  13    5.24    4.70   0
  -7   3 -10   56.42    4.73   0
  -7   3  12   25.13    4.86   0
  -7   4  -8   62.40    4.99   0
  -7   4  11   60.46    4.81   0
  -7   5  10    0.92    4.74   0
  -7   6   7    3.90    4.89   0
  -7   6   8   32.08    6.88   0
  -6  -4  13   12.34    4.73   0
  -6  -3 -17   17.84    4.38   0
  -6  -2 -16    8.80    6.24   0
  -6  -1 -15   27.75    4.54   0
  -6   0 -14   53.47    4.62   0
  -6   0  13   53.29    5.09   0
  -6   1  13    3.65    4.63   0
  -6   2 -11    7.80    6.53   0
  -6   3  12   13.86    6.74   0
  -6   4  11  117.03    6.99   0
  -6   5   9   24.76    5.14   0
  -6   6   6   17.93    5.26   0
  -6   6   7   10.17    7.09   0
  -5  -7  11    3.69    4.87   0
  -5  -6  12    6.67    6.82   0
  -5  -5 -18    7.59    4.55   0
  -5  -5  12   10.96    4.94   0
  -5  -4 -17   11.72    4.39   0
  -5  -3 -16    7.70    6.15   0
  -5  -2 -15    2.09    6.27   0
  -5  -2  13   17.42    6.75   0
  -5  -1 -14   51.59    6.55   0
  -5  -1  13   29.04    6.68   0
  -5   0 -13  143.23    5.22   0
  -5   1 -12  165.33    5.33   0
  -5   1  12    4.42    4.76   0
  -5   2 -10   26.47    6.91   0
  -5   2  12  163.31    7.20   0
  -5   3  11  179.37    5.47   0
  -5   4  10  130.67    7.45   0
  -5   5   8   38.41    5.38   0
  -5   6   1   14.37   10.90   0
  -5   6   3   34.81    7.95   0
  -5   6   4  235.22    8.66   0
  -5   6   5   90.94    7.89   0
  -4 -11   7    3.85    4.78   0
  -4 -10   8   -5.06    4.89   0
  -4  -9 -18    8.82    6.25   0
  -4  -9   9    7.58    6.83   0
  -4  -8 -18    6.69    4.42   0
  -4  -7 -18   -4.07    4.31   0
  -4  -7  10   11.49    4.94   0
  -4  -6 -17   35.77    6.20   0
  -4  -6  11   17.39    6.86   0
  -4  -5  11  286.19    5.88   0
  -4  -4 -16    4.52    4.39   0
  -4  -3 -15   99.69    6.83   0
  -4  -2 -14    2.09    6.75   0
  -4  -2  12   16.92    7.01   0
  -4  -1 -13   24.39    6.77   0
  -4  -1  12   -0.90    6.99   0
  -4   0 -12   83.31    5.22   0
  -4   1 -11    9.93    4.94   0
  -4   1  11  131.59    5.60   0
  -4   2  -9   35.49    7.59   0
  -4   2  11  101.30    7.46   0
  -4   3  10  282.40    7.94   0
  -4   4  -5   39.66    7.70   0
  -4   4   9  190.91    8.06   0
  -4   5   6  214.97    6.15   0
  -3 -14 -15   -2.75    6.32   0
  -3 -14   1   15.54    6.81   0
  -3 -13 -16   28.07    4.66   0
  -3 -12   4   28.65    5.06   0
  -3 -11 -17    7.68    4.38   0
  -3 -10 -17   26.52    4.56   0
  -3  -9 -17    4.93    4.44   0
  -3  -8   8   44.44    5.08   0
  -3  -7 -16   41.41    6.57   0
  -3  -7   9   19.17    7.07   0
  -3  -6 -16   68.69    4.78   0
  -3  -6   9  106.24    5.45   0
  -3  -5 -15   12.45    6.31   0
  -3  -5  10   40.51    7.27   0
  -3  -4  10  132.03    5.55   0
  -3  -3 -14  234.85    5.40   0
  -3  -3  10  403.62    6.40   0
  -3  -2 -13    2.39    4.99   0
  -3  -1 -12    5.55    4.87   0
  -3   0 -11  246.19    5.84   0
  -3   0  10  300.76    6.21   0
  -3   1  10   28.69    7.51   0
  -3   2  -8  167.99    5.95   0
  -3   2   9  208.01    5.91   0
  -3   3   8   45.49    5.54   0
  -3   4  -3   23.95    7.69   0
  -3   4   7  101.34    8.00   0
  -2 -14 -11   18.81    6.31   0
  -2 -13 -13   57.33    4.70   0
  -2 -12 -14   85.49    4.81   0
  -2 -11 -14   14.35    6.57   0
  -2 -11   3    1.64    6.87   0
  -2 -10 -15   85.37    4.92   0
  -2 -10   4   15.73    4.91   0
  -2  -9 -15   35.69    4.64   0
  -2  -8 -15  120.73    4.83   0
  -2  -8   6   78.89    5.59   0
  -2  -7   7   76.95    7.62   0
  -2  -6 -14  120.77    5.21   0
  -2  -5   8   -2.48    5.40   0
  -2  -4 -13   39.13    5.16   0
  -2  -3 -12   59.61    7.23   0
  -2  -3   9  676.05    9.11   0
  -2  -2 -11  255.89    7.42   0
  -2  -2   9  164.90    7.98   0
  -2  -1 -10   23.59    7.29   0
  -2  -1   9  270.44    8.13   0
  -2   0  -9   71.05    5.44   0
  -2   1   8  787.27    8.00   0
  -2   2   7  381.40    7.54   0
  -2   3  -3  925.19   13.42   0
  -2   3   6  169.55   10.08   0
  -1 -12  -8   -1.24    6.58   0
  -1 -12  -7  188.59    7.68   0
  -1 -12  -5  138.42    9.59   0
  -1 -11 -10  164.12    7.45   0
  -1 -10 -11  166.79    7.41   0
  -1 -10   1   43.67    7.62   0
  -1  -9 -12    3.62    4.93   0
  -1  -8 -12    3.59    5.12   0
  -1  -7 -12   -1.53    5.24   0
  -1  -6 -12   27.63    5.30   0
  -1  -5 -11  216.02    7.49   0
  -1  -5   6  221.04    8.11   0
  -1  -4 -11   -1.06    4.93   0
  -1  -3 -10   46.74    5.44   0
  -1  -2  -9  127.87    6.16   0
  -1  -1  -8   85.58    6.88   0
  -1   0   6  295.07    8.39   0
  -1   1  -5  351.43    8.19   0
  -1   1   5  989.26    9.79   0
  -1   2  -2   54.16    9.13   0
  -1   2   4 1498.19   13.90   0
   0  -8  -7  440.27    8.63   0
   0  -7  -8  247.19    6.14   0
   0  -6  -8  223.77    6.15   0
   0  -5  -8  567.51    7.28   0
   0  -4  -7  870.03   11.63   0
   0  -4   3 1164.62   13.89   0
   0  -3  -7   14.48    7.44   0
   0  -2   3   42.53    6.71   0
   0  -1  -4  105.44    8.15   0
  -8   3 -10    6.93    4.55   0
  -8   4  -8   78.50    5.06   0
  -8   5  11   58.52    4.82   0
  -8   6   9   18.80    4.75   0
  -7  -1 -15   94.36    4.92   0
  -7   0 -14   25.42    4.71   0
  -7   1  14    7.20    4.68   0
  -7   2 -11   51.89    6.54   0
  -7   2  14   13.23    6.66   0
  -7   3  13   28.58    4.83   0
  -7   4  12   57.37    4.80   0
  -7   5  -5   85.45    7.25   0
  -7   5  11   68.20    6.76   0
  -7   6   9   53.01    6.87   0
  -6  -4 -17   70.66    6.28   0
  -6  -2  14    2.66    4.62   0
  -6  -1  14   35.97    4.68   0
  -6   0  14    1.55    4.56   0
  -6   1 -12   37.64    4.79   0
  -6   1  14   40.77    6.59   0
  -6   2  13    4.06    4.71   0
  -6   3  -9    7.09    4.65   0
  -6   4  -7   32.36    5.01   0
  -6   4  12   67.62    7.02   0
  -6   5  10   85.86    5.28   0
  -6   6   8   25.93    6.98   0
  -5  -7 -18   18.83    4.21   0
  -5  -6 -18   11.04    4.34   0
  -5  -5 -17   45.85    4.36   0
  -5  -5  13   15.01    6.71   0
  -5  -4  13   32.28    4.92   0
  -5  -3  13  175.92    5.37   0
  -5   0  13   -6.31    4.72   0
  -5   1 -11   71.54    6.98   0
  -5   1  13   48.17    4.97   0
  -5   3  -8   49.13    5.17   0
  -5   3  12   14.30    6.89   0
  -5   4  -6   95.25    5.51   0
  -5   4  11    2.67    6.81   0
  -5   5   9  108.39    5.48   0
  -5   6   6   53.76    7.81   0
  -4 -11 -18   -0.72    4.28   0
  -4 -10 -18    7.36    4.50   0
  -4  -8 -17    2.75    6.07   0
  -4  -8  10   45.01    4.97   0
  -4  -7 -17  114.01    4.66   0
  -4  -7  11   70.95    7.12   0
  -4  -5 -16   82.16    4.66   0
  -4  -5  12   32.90    6.81   0
  -4  -4 -15  435.38    7.32   0
  -4  -4  12   70.09    5.15   0
  -4  -3  12    7.52    4.89   0
  -4   0  12   87.99    5.26   0
  -4   1 -10   28.54    5.29   0
  -4   1  12  278.08    5.78   0
  -4   3  -7   46.96    5.32   0
  -4   3  11   26.02    7.30   0
  -4   5   7    5.13    5.41   0
  -3 -15 -13   18.61    6.31   0
  -3 -14 -14   15.01    6.26   0
  -3 -13 -15   43.53    4.53   0
  -3 -13   3   15.04    4.81   0
  -3 -12 -16    7.24    4.35   0
  -3 -11 -16   64.41    4.59   0
  -3 -11   6   10.70    6.45   0
  -3 -10 -16   12.42    4.41   0
  -3 -10   7   12.38    6.80   0
  -3  -9 -16  118.56    5.01   0
  -3  -9   8   15.46    6.79   0
  -3  -8 -16  148.45    5.01   0
  -3  -6 -15   25.10    4.62   0
  -3  -6  10   15.31    7.14   0
  -3  -4 -14    7.02    4.65   0
  -3  -4  11   11.16    7.16   0
  -3  -3 -13  150.33    5.19   0
  -3  -3  11  131.78    5.38   0
  -3  -2 -12  328.83    7.57   0
  -3  -2  11  398.60    6.30   0
  -3  -1 -11   73.84    7.24   0
  -3  -1  11   97.25    5.47   0
  -3   0 -10  143.29    5.58   0
  -3   0  11   24.85    5.42   0
  -3   1  -9    7.17    5.43   0
  -3   2  -7  281.17    7.83   0
  -3   2  10  249.61    6.14   0
  -3   3  -5  188.08    8.05   0
  -3   3   9  444.94    6.56   0
  -3   5   3 1171.61   13.43   0
  -2 -14 -10   39.74    4.66   0
  -2 -14  -9   14.07    6.36   0
  -2 -13 -12    6.42    4.44   0
  -2 -13   0    8.92    8.16   0
  -2 -12 -13   19.50    4.58   0
  -2 -12   2   30.70    6.86   0
  -2 -11 -13  181.32    6.90   0
  -2 -10 -14  178.22    5.19   0
  -2  -9 -14   15.95    4.52   0
  -2  -9   6  126.81    7.43   0
  -2  -8 -14  113.48    5.11   0
  -2  -8   7  214.29    7.72   0
  -2  -7 -14   47.68    5.11   0
  -2  -6 -13  157.68    7.30   0
  -2  -6   8   78.24    5.39   0
  -2  -5 -13  254.88    5.59   0
  -2  -4 -12  127.91    7.36   0
  -2  -4   9   43.39    5.73   0
  -2   0   9    1.94    5.47   0
  -2   1  -7  334.45    6.51   0
  -2   1   9  171.96    8.00   0
  -2   2  -5   21.45    9.44   0
  -2   2   8  994.28    8.57   0
  -2   3   7   17.87    8.64   0
  -2   4   3 1443.08   15.65   0
  -1 -12  -6  104.77    7.48   0
  -1 -11  -9    5.83    7.04   0
  -1 -10 -10   53.27    7.34   0
  -1  -9 -11  128.15    5.49   0
  -1  -9   3  144.84    7.86   0
  -1  -8 -11   12.26    5.15   0
  -1  -8   4  199.11    6.37   0
  -1  -7 -11   -7.86    5.29   0
  -1  -7   5  104.40    5.74   0
  -1  -6 -11   10.46    4.87   0
  -1  -6   6   14.93    7.72   0
  -1  -4 -10  369.57    6.03   0
  -1  -4   7  335.29    8.48   0
  -1  -3  -9   25.70    8.30   0
  -1  -3   7   -0.31    5.39   0
  -1  -2   7  576.44    7.31   0
  -1  -1   7   97.64    6.37   0
  -1   0  -6   40.14    7.34   0
  -1   0   7   32.46    9.57   0
  -1   1  -4  938.96   11.67   0
  -1   1   6  189.15    7.93   0
   0  -8  -6  163.20    5.94   0
   0  -7  -7  111.86    5.75   0
   0  -7   1   72.21    8.04   0
   0  -6  -7  248.60    6.30   0
   0  -6   2    8.31    5.45   0
   0  -5  -7 1514.81   10.24   0
   0  -5   3  682.25   11.11   0
   0  -3  -6  400.76    8.09   0
   0  -3   4   78.44   10.40   0
   0  -2  -5    2.16    6.64   0
   0  -2   4  956.04   12.07   0
   0  -1   3  269.14    8.76   0
  -8   2 -11   -1.12    6.35   0
  -8   5  -5    0.76    6.43   0
  -8   6  -2   22.04    9.58   0
  -8   6  10   30.25    4.66   0
  -8   7   3    1.61    6.55   0
  -8   7   4   33.12    6.77   0
  -8   7   5    0.36    6.54   0
  -8   7   6   60.79    6.98   0
  -7   1 -12   79.34    6.55   0
  -7   3  -9    5.33    4.50   0
  -7   3  14   -5.98    4.80   0
  -7   4  -7   83.54    6.90   0
  -7   4  13    4.74    4.68   0
  -7   5  12   45.48    6.55   0
  -7   6  10   13.43    6.74   0
  -6  -6 -18   25.71    4.52   0
  -6  -5 -17   14.25    5.99   0
  -6  -3 -16   29.61    4.34   0
  -6  -2 -15   39.27    4.57   0
  -6  -1 -14    3.24    4.42   0
  -6   0 -13   14.69    4.53   0
  -6   0  15   42.01    6.57   0
  -6   2 -10    5.65    4.66   0
  -6   2  14    2.62    4.69   0
  -6   3  13    3.17    4.84   0
  -6   5  -4  292.78    8.57   0
  -6   5  11    1.39    4.79   0
  -6   6   9   69.70    5.04   0
  -5  -9 -18   89.57    6.37   0
  -5  -8 -18   46.20    4.51   0
  -5  -6 -17   20.29    4.41   0
  -5  -4 -16  115.78    4.77   0
  -5  -3 -15  224.91    5.17   0
  -5  -3  14   35.38    4.92   0
  -5  -2 -14  148.36    5.01   0
  -5  -2  14  -14.60    4.64   0
  -5  -1 -13   23.82    4.75   0
  -5  -1  14   -5.29    4.60   0
  -5   0 -12   74.62    4.83   0
  -5   0  14   12.10    4.68   0
  -5   1  14    3.73    6.43   0
  -5   2  -9    5.07    6.96   0
  -5   2  13   -4.04    4.92   0
  -5   4  12  113.60    7.15   0
  -5   5  -3   96.08    8.08   0
  -5   5  10   47.58    5.30   0
  -5   6   7    2.01    5.12   0
  -4 -12 -17   14.84    4.46   0
  -4 -11 -17  109.73    4.65   0
  -4 -10 -17    8.34    4.37   0
  -4  -9 -17   82.98    4.61   0
  -4  -7 -16  116.04    6.42   0
  -4  -6 -16   27.33    4.51   0
  -4  -6  12   32.68    5.07   0
  -4  -5 -15  102.21    6.48   0
  -4  -4  13    3.47    6.85   0
  -4  -3 -14   46.77    4.83   0
  -4  -3  13   11.17    4.88   0
  -4  -2 -13   55.70    4.86   0
  -4  -2  13    4.34    5.23   0
  -4  -1 -12  194.14    5.47   0
  -4  -1  13    3.21    4.69   0
  -4   0 -11   50.67    5.15   0
  -4   0  13  215.57    5.57   0
  -4   1  13    4.09    6.78   0
  -4   2  -8 1210.61   10.50   0
  -4   2  12   15.40    5.12   0
  -4   4  -4   51.27    7.62   0
  -4   4  10   18.00    5.43   0
  -4   5   8  118.48    5.55   0
  -3 -15 -12   21.30    6.43   0
  -3 -14 -13   45.36    6.20   0
  -3 -13 -14   87.83    6.55   0
  -3 -12 -15   59.72    4.53   0
  -3 -12   5    8.97    4.84   0
  -3 -11 -15   11.29    4.54   0
  -3 -10 -15   79.69    6.63   0
  -3  -9 -15   21.09    6.48   0
  -3  -8 -15  132.75    5.09   0
  -3  -8   9    9.98    4.74   0
  -3  -7 -15   50.11    4.60   0
  -3  -7  10    2.61    4.91   0
  -3  -5 -14   75.66    4.99   0
  -3  -5  11    9.26    4.85   0
  -3  -4 -13   14.77    6.69   0
  -3  -3  12   21.71    7.08   0
  -3  -2  12    1.88    7.33   0
  -3  -1  12   63.74    7.30   0
  -3   0  12  265.01    7.73   0
  -3   1  -8  374.23    8.30   0
  -3   1  11  275.53    5.92   0
  -3   2  11   14.83    7.45   0
  -3   3  10    7.15    5.27   0
  -3   4   8   36.89    5.83   0
  -3   5   2    3.57    7.72   0
  -3   5   4  254.65    6.86   0
  -3   5   5   41.18    5.72   0
  -2 -14  -8   23.86    6.56   0
  -2 -14  -7    4.79    6.36   0
  -2 -14  -4   18.58    9.47   0
  -2 -13 -11   45.48    4.80   0
  -2 -12 -12   33.09    4.76   0
  -2 -11   4   33.84    6.75   0
  -2 -10 -13   18.17    4.74   0
  -2 -10   5   40.01    5.04   0
  -2  -9 -13   57.97    4.87   0
  -2  -8 -13   69.58    5.15   0
  -2  -7 -13   29.64    5.10   0
  -2  -7   8   15.14    5.06   0
  -2  -6   9    8.90    7.20   0
  -2  -5 -12  288.93    5.66   0
  -2  -5   9  384.93    6.48   0
  -2  -4  10   99.25    7.62   0
  -2  -3 -11   98.96    5.24   0
  -2  -3  10   31.26    5.39   0
  -2  -2 -10  111.29    5.37   0
  -2  -2  10  668.08    7.30   0
  -2  -1  -9   59.41    5.54   0
  -2  -1  10  211.19    5.86   0
  -2   0  -8  310.10    6.18   0
  -2   0  10  327.08    6.38   0
  -2   2   9   11.69    5.65   0
  -2   3   8  712.94    9.51   0
  -2   4   2  611.32   13.98   0
  -2   4   4 1242.32   12.18   0
  -2   4   5 1333.13   13.27   0
  -1 -11  -8   79.29    7.13   0
  -1 -10  -9  606.59    9.01   0
  -1 -10   2   73.31    7.40   0
  -1  -9 -10  107.71    5.38   0
  -1  -8 -10  398.61    8.46   0
  -1  -7 -10  392.66    7.94   0
  -1  -6 -10  381.69    8.00   0
  -1  -5 -10   46.28    5.42   0
  -1  -5   7   86.88    5.68   0
  -1  -4  -9   16.83    8.22   0
  -1  -3   8 1264.93   10.17   0
  -1  -2  -8  956.73    8.95   0
  -1  -2   8   40.24    5.35   0
  -1  -1  -7  605.84    8.57   0
  -1  -1   8 1081.72    8.27   0
  -1   1   7   74.73    7.37   0
  -1   2   5 1023.77    9.99   0
   0  -8  -5  284.51    7.10   0
   0  -8  -4   57.71    7.92   0
   0  -7  -6   -2.13    5.38   0
   0  -6  -6  381.61    9.88   0
   0  -5  -6 1924.25   13.81   0
   0  -4  -6  221.69    7.96   0
   0  -4   4  152.52    7.00   0
   0  -3  -5   32.77    9.30   0
   0  -2  -4   32.59   10.67   0
   0  -1  -3  202.46    9.99   0
   0  -1   4 1290.67   11.30   0
   0   0   2    6.66    9.56   0
  -8   1 -12   -0.67    4.47   0
  -8   3  -9  159.08    5.20   0
  -8   4  -7    5.76    6.59   0
  -8   7   2    9.28    9.32   0
  -8   7   7    0.89    4.52   0
  -8   7   8   43.34    6.74   0
  -7  -3 -16    1.84    4.38   0
  -7  -2 -15   14.47    4.51   0
  -7  -1 -14   30.71    4.67   0
  -7   0 -13   43.08    4.60   0
  -7   2 -10   21.50    6.33   0
  -7   5  13   46.13    4.88   0
  -7   6  11   62.92    4.81   0
  -7   7   3   66.38    8.85   0
  -7   7   4   82.71    7.24   0
  -7   7   5   79.52    5.38   0
  -7   7   6    4.50    4.56   0
  -7   7   7   45.51    6.81   0
  -6  -8 -18    5.74    6.11   0
  -6  -7 -18   28.81    4.14   0
  -6  -4 -16   16.25    4.27   0
  -6  -3 -15   29.51    6.38   0
  -6   0 -12   77.46    6.64   0
  -6   1 -11   60.06    4.90   0
  -6   1  15   -2.52    4.74   0
  -6   2  15   -7.67    4.69   0
  -6   3  -8  102.88    5.23   0
  -6   3  14   12.33    4.79   0
  -6   4  -6   19.10    6.73   0
  -6   4  13   21.99    4.87   0
  -6   5  12   39.69    4.89   0
  -6   6  10   28.24    4.87   0
  -5 -11 -18   -3.29    4.36   0
  -5 -10 -18    3.92    4.35   0
  -5  -8 -17   45.54    6.15   0
  -5  -7 -17   54.00    4.31   0
  -5  -5 -16  -11.21    4.36   0
  -5  -4 -15   19.13    4.68   0
  -5  -1  15    8.39    4.60   0
  -5   0  15    6.88    6.43   0
  -5   1 -10  139.33    7.14   0
  -5   2  14   45.84    4.84   0
  -5   3  -7  107.89    7.48   0
  -5   3  13  131.36    5.26   0
  -5   4  -5    8.64    7.18   0
  -5   4  13   15.35    6.69   0
  -5   5  11  220.13    5.51   0
  -5   6   8   10.26    5.15   0
  -5   6   9    6.73    7.17   0
  -4 -14 -15   26.37    6.34   0
  -4 -13 -16   23.71    4.37   0
  -4 -12 -16   71.61    6.38   0
  -4 -11 -16   -0.66    5.96   0
  -4 -10 -16   48.61    6.32   0
  -4  -9 -16   57.39    6.51   0
  -4  -8 -16  161.71    4.80   0
  -4  -6 -15   66.83    6.36   0
  -4  -5  13   23.75    4.92   0
  -4  -4 -14    3.09    4.61   0
  -4  -3 -13   44.46    6.61   0
  -4  -3  14    1.27    6.64   0
  -4  -2  14   22.25    4.97   0
  -4  -1  14   41.06    4.83   0
  -4   0  14   24.01    6.55   0
  -4   1  -9 2202.04   10.17   0
  -4   2  13   91.68    5.03   0
  -4   3  -6  102.87    5.73   0
  -4   3  12  305.43    5.67   0
  -4   4  11  125.98    5.48   0
  -4   5  -1  110.56   10.19   0
  -4   5   9   22.61    5.18   0
  -4   5  10  124.23    7.60   0
  -4   6   4   85.52    7.96   0
  -4   6   5   38.79    7.48   0
  -4   6   6  203.50    8.14   0
  -3 -15 -11    5.59    6.11   0
  -3 -12 -14   19.73    4.62   0
  -3 -11 -14  282.30    7.15   0
  -3 -11   7   17.49    6.71   0
  -3 -10   8   29.93    4.86   0
  -3  -9   9   28.09    4.77   0
  -3  -8 -14  304.14    7.44   0
  -3  -8  10    9.00    6.74   0
  -3  -7 -14   43.69    4.92   0
  -3  -6 -14   26.30    4.74   0
  -3  -6  11   54.04    5.07   0
  -3  -5 -13  135.00    7.15   0
  -3  -5  12   77.30    6.94   0
  -3  -4  12   16.84    5.02   0
  -3  -3 -12    5.73    4.93   0
  -3  -2 -11   36.23    5.07   0
  -3  -1 -10  113.67    7.41   0
  -3   0  -9  210.05    5.65   0
  -3   1  12   26.97    5.25   0
  -3   2  -6    3.31    7.37   0
  -3   2  12    8.36    7.24   0
  -3   3  11  172.35    5.61   0
  -3   4  -2  229.10    9.13   0
  -3   4   9   10.38    5.48   0
  -3   4  10  155.44    7.92   0
  -3   5   6  506.50    7.29   0
  -3   5   7  445.30    6.84   0
  -2 -14  -6   69.64    7.00   0
  -2 -14  -5    0.08    7.62   0
  -2 -13 -10    7.97    4.62   0
  -2 -12 -11   31.61    4.76   0
  -2 -11 -12   15.80    4.82   0
  -2 -10 -12   30.30    7.01   0
  -2 -10   6    3.13    6.58   0
  -2  -9 -12   84.65    7.01   0
  -2  -9   7   10.28    6.79   0
  -2  -8 -12   -4.58    7.40   0
  -2  -8   8    1.13    7.05   0
  -2  -7 -12  168.85    7.36   0
  -2  -7   9   14.04    6.93   0
  -2  -6 -12  252.68    5.63   0
  -2  -5  10    6.05    5.00   0
  -2  -4 -11  365.27    5.82   0
  -2  -3 -10  125.58    7.61   0
  -2  -3  11    7.16    7.42   0
  -2  -2  11  143.43    5.50   0
  -2  -1  11  263.06    5.92   0
  -2   0  11  255.36    7.96   0
  -2   1  -6   13.58    6.39   0
  -2   1  10  183.58    5.87   0
  -2   2  10  262.96    8.02   0
  -2   3  -2  600.31   13.05   0
  -2   3   9   47.19    7.66   0
  -2   4   6  496.89    7.80   0
  -1 -11  -7   20.98    6.92   0
  -1 -11   0   10.79    8.67   0
  -1  -9  -9   97.11    7.63   0
  -1  -9   4  172.44    7.71   0
  -1  -8   5   42.96    5.41   0
  -1  -7   6   -8.80    5.43   0
  -1  -6   7   75.95    5.70   0
  -1  -5  -9  647.02    8.92   0
  -1  -5   8  106.60    7.85   0
  -1  -4   8   27.30    5.37   0
  -1  -3  -8  255.36    7.37   0
  -1  -2  -7 1356.37   12.84   0
  -1  -2   9  987.32    9.56   0
  -1  -1  -6  779.52   11.26   0
  -1  -1   9  297.01    8.07   0
  -1   0  -5 1129.66   10.08   0
  -1   0   8   38.08    6.27   0
  -1   1   8  449.03    7.52   0
  -1   2   6  557.74    8.93   0
  -1   2   7 1211.35   11.95   0
   0  -8  -3  850.22   14.58   0
   0  -8  -2   19.10   10.22   0
   0  -7  -5  330.10    9.02   0
   0  -7   2  516.47   10.59   0
   0  -6   3  251.77    6.90   0
   0  -5   4  185.62    6.41   0
   0  -4  -5  519.07   10.69   0
   0  -4   5  895.22   10.73   0
   0  -3   5  246.82    7.54   0
   0  -2   5  258.20    8.28   0
   0  -1   5   49.99    7.07   0
   0   0   3 2370.36   16.60   0
   0   0   4  809.30   12.53   0
  -8  -1 -14   63.88    4.58   0
  -8   0 -13   17.20    4.55   0
  -8   2 -10   51.59    6.54   0
  -8   7   9   55.78    4.97   0
  -7  -5 -17   18.84    4.49   0
  -7  -4 -16   29.56    6.17   0
  -7   1 -11   40.05    6.60   0
  -7   3  -8  239.96    7.56   0
  -7   5  -4   20.28    6.64   0
  -7   6  12    3.04    4.65   0
  -7   7   8    8.95    4.63   0
  -7   7   9   55.09    6.86   0
  -6 -10 -18   -4.67    6.29   0
  -6  -9 -18    8.49    4.25   0
  -6  -7 -17    1.49    5.81   0
  -6  -6 -17   30.94    4.28   0
  -6  -5 -16  208.72    6.77   0
  -6  -2 -14   94.57    4.73   0
  -6  -1 -13    1.39    4.46   0
  -6   2  -9  339.85    7.89   0
  -6   3  15   -2.93    4.61   0
  -6   4  14   -2.07    4.63   0
  -6   5  13   34.92    4.75   0
  -6   6  11   94.18    5.25   0
  -6   6  12    5.47    6.50   0
  -6   7   4  153.69    9.68   0
  -6   7   5   23.99    7.23   0
  -6   7   6   68.36    7.08   0
  -6   7   7   -0.86    6.75   0
  -6   7   8   86.48    7.11   0
  -5 -12 -17   45.95    4.53   0
  -5 -11 -17    7.75    6.04   0
  -5 -10 -17   30.42    4.40   0
  -5  -9 -17   22.80    4.22   0
  -5  -7 -16    6.16    6.11   0
  -5  -6 -16  130.73    4.66   0
  -5  -5 -15  179.43    6.76   0
  -5  -3 -14   64.29    4.92   0
  -5  -2 -13  260.27    5.26   0
  -5  -1 -12   79.79    4.89   0
  -5   0 -11   48.82    5.08   0
  -5   1  15   18.60    4.67   0
  -5   2  -8    8.40    7.51   0
  -5   2  15   -6.24    4.67   0
  -5   3  14    9.47    4.67   0
  -5   4  14   49.23    6.72   0
  -5   5  12   36.55    4.95   0
  -5   6  10   68.39    5.26   0
  -4 -13 -15   80.97    4.55   0
  -4  -8 -15    6.06    6.38   0
  -4  -7 -15   78.36    4.68   0
  -4  -5 -14   53.99    4.73   0
  -4  -4  14   18.24    4.75   0
  -4  -2 -12   78.16    5.06   0
  -4  -1 -11  128.63    5.26   0
  -4  -1  15   17.09    6.78   0
  -4   0 -10  129.19    5.46   0
  -4   1  14  133.61    4.97   0
  -4   2  -7   68.90    7.60   0
  -4   2  14   -2.68    4.68   0
  -4   3  13    6.05    4.90   0
  -4   4  12   14.79    4.76   0
  -4   5  11   89.13    7.27   0
  -4   6   3  154.33    8.63   0
  -4   6   7   35.58    5.34   0
  -4   6   8   54.36    7.67   0
  -3 -15 -10   36.15    6.59   0
  -3 -14 -12   -1.23    4.56   0
  -3 -13 -13    8.10    4.48   0
  -3 -12 -13   84.20    6.73   0
  -3 -10 -14    4.45    4.66   0
  -3  -9 -14  342.94    5.65   0
  -3  -7  11    7.51    4.75   0
  -3  -6 -13   40.84    5.06   0
  -3  -6  12    9.92    4.82   0
  -3  -4 -12  271.35    5.63   0
  -3  -4  13   64.31    6.91   0
  -3  -3  13   17.74    4.90   0
  -3  -2  13   15.01    4.96   0
  -3  -1  13   22.32    5.08   0
  -3   0  13  182.71    5.36   0
  -3   1  -7  102.94    7.96   0
  -3   1  13   -1.16    4.98   0
  -3   2  13   27.88    7.10   0
  -3   3  -4   -0.14    7.74   0
  -3   3  12   -8.05    6.99   0
  -3   4  11  -13.58    7.49   0
  -3   5   8   47.39    5.51   0
  -3   5   9  372.93    8.46   0
  -2 -13  -9   83.83    5.12   0
  -2 -13   1   38.65    8.27   0
  -2 -12 -10   64.24    6.82   0
  -2 -12   3    8.58    4.73   0
  -2 -11 -11   76.81    5.12   0
  -2 -11   5   -1.51    6.54   0
  -2  -6 -11  440.03    7.92   0
  -2  -6  10   18.22    4.94   0
  -2  -5 -11  133.13    5.45   0
  -2  -5  11    1.19    6.90   0
  -2  -4  11    6.75    4.87   0
  -2  -2  -9  129.33    5.80   0
  -2  -2  12   17.72    7.11   0
  -2  -1  -8 2713.53   11.32   0
  -2  -1  12   66.36    7.50   0
  -2   0  -7 1028.79    8.85   0
  -2   0  12   50.02    7.37   0
  -2   1  11   29.41    5.43   0
  -2   2  -4    7.48    7.19   0
  -2   2  11  149.05    7.73   0
  -2   3  10   88.04    7.55   0
  -2   4   1   57.90   15.33   0
  -2   4   7  800.60    7.86   0
  -2   4   8   52.26    7.82   0
  -1 -11  -6   55.04    7.33   0
  -1 -10  -8  175.42    5.94   0
  -1 -10   3   12.04    6.75   0
  -1  -8  -9  513.21    6.75   0
  -1  -8   6  155.65    7.65   0
  -1  -7  -9  122.38    5.69   0
  -1  -7   7  118.85    7.60   0
  -1  -6  -9    2.31    5.33   0
  -1  -6   8   73.45    7.53   0
  -1  -4  -8  644.97    8.12   0
  -1  -4   9   48.68    5.35   0
  -1  -3   9   80.94    5.88   0
  -1   0   9  740.48    7.27   0
  -1   1  -3   65.33    7.06   0
  -1   1   9  580.55    9.20   0
  -1   2   8  539.74   10.27   0
  -1   3   3  327.92   10.20   0
  -1   3   4   11.26    6.36   0
  -1   3   5  103.56    9.72   0
   0  -8   0   10.62    8.86   0
   0  -7  -4 1500.36   14.18   0
   0  -6  -5  172.64    7.36   0
   0  -6   4   78.30    7.62   0
   0  -5  -5    9.42    7.29   0
   0  -5   5   69.29    7.48   0
   0  -4   6   96.93    7.79   0
   0  -3  -4   38.20    6.77   0
   0  -3   6   28.50    5.45   0
   0  -2  -3 1404.15   16.34   0
   0  -2   6 1321.59   10.00   0
   0  -1  -2   31.86    9.16   0
   0  -1   6   41.90    7.25   0
   0   0   5   43.35    6.89   0
  -8  -4 -16    2.83    6.15   0
  -8   1 -11   57.72    6.46   0
  -8   3  -8    5.62    6.31   0
  -7  -6 -17    6.97    4.33   0
  -7  -3 -15   48.92    4.52   0
  -7  -2 -14  109.33    4.87   0
  -7  -1 -13   50.44    4.66   0
  -7   0 -12   -0.81    4.53   0
  -7   4  -6   25.68    5.01   0
  -7   7  10   17.53    4.66   0
  -7   7  11    4.58    6.51   0
  -6  -8 -17    4.86    4.12   0
  -6  -6 -16   38.09    4.38   0
  -6  -4 -15  144.53    4.90   0
  -6  -3 -14   87.52    4.95   0
  -6  -2 -13   75.78    6.55   0
  -6  -1 -12  205.93    6.94   0
  -6   0 -11   16.34    6.76   0
  -6   1 -10  156.75    5.30   0
  -6   3  -7  442.31    8.44   0
  -6   4  15    4.56    4.61   0
  -6   5  14  111.77    4.90   0
  -6   6  13    5.16    6.44   0
  -6   7   9   -1.92    4.69   0
  -6   7  10   59.20    6.83   0
  -5 -13 -16   10.12    6.09   0
  -5  -9 -16  129.09    6.43   0
  -5  -8 -16   38.24    4.40   0
  -5  -6 -15    6.26    4.47   0
  -5  -4 -14  263.68    5.40   0
  -5  -3 -13  186.86    6.76   0
  -5   1  -9  435.58    8.30   0
  -5   2  16   47.78    6.56   0
  -5   3  15   25.45    4.67   0
  -5   5  13   32.68    4.87   0
  -5   6  11   95.34    5.28   0
  -5   6  12   29.52    6.61   0
  -4 -15 -13   40.98    4.74   0
  -4 -14 -14    7.42    4.25   0
  -4 -13 -14    5.91    6.11   0
  -4 -12 -15   16.70    4.50   0
  -4 -11 -15   55.68    4.61   0
  -4 -10 -15    9.77    4.62   0
  -4  -9 -15   85.73    4.60   0
  -4  -6 -14   10.65    4.71   0
  -4  -4 -13  126.10    4.95   0
  -4  -3 -12   52.69    4.99   0
  -4  -2  15    7.02    4.84   0
  -4   0  15   11.63    4.60   0
  -4   1  -8   14.56    7.39   0
  -4   1  15   -5.92    4.50   0
  -4   2  15   68.03    6.60   0
  -4   3  -5  445.17    8.81   0
  -4   3  14   83.20    4.99   0
  -4   4  13  109.24    5.11   0
  -4   5  12   62.49    5.04   0
  -4   6   9  141.06    5.70   0
  -4   6  10   88.72    7.17   0
  -3 -15  -9   -0.84    6.02   0
  -3 -14 -11   46.84    4.43   0
  -3 -13 -12   57.51    4.62   0
  -3 -11 -13    8.21    4.56   0
  -3 -10 -13   39.54    4.80   0
  -3  -9 -13  327.84    7.44   0
  -3  -8 -13  226.51    5.57   0
  -3  -7 -13  706.25    6.55   0
  -3  -5 -12  108.97    5.28   0
  -3  -5  13   20.17    4.86   0
  -3  -3 -11  714.91    6.67   0
  -3  -3  14   43.94    4.81   0
  -3  -2 -10  238.52    5.63   0
  -3  -2  14   12.23    4.86   0
  -3  -1  -9  248.54    5.76   0
  -3  -1  14   15.91    4.87   0
  -3   0  -8  173.89    5.81   0
  -3   0  14   54.68    4.82   0
  -3   1  14   22.89    4.95   0
  -3   3  13   86.01    7.12   0
  -3   4  12   93.35    7.16   0
  -3   5  10   -0.71    7.54   0
  -2 -13  -8   -2.83    4.73   0
  -2 -12  -9   14.12    6.73   0
  -2 -12   4    3.06    6.53   0
  -2 -11 -10   14.28    6.87   0
  -2 -10 -11   20.05    4.99   0
  -2 -10   7   76.17    6.93   0
  -2  -9 -11  330.08    5.88   0
  -2  -9   8   16.42    4.78   0
  -2  -8 -11   60.63    5.32   0
  -2  -8   9   22.67    4.67   0
  -2  -7 -11   74.00    5.16   0
  -2  -7  10   20.84    4.94   0
  -2  -6  11   29.48    6.89   0
  -2  -4 -10   93.64    5.30   0
  -2  -4  12   61.06    5.08   0
  -2  -3  -9   -1.34    7.92   0
  -2  -3  12   53.17    5.18   0
  -2   1  -5 1188.40   12.70   0
  -2   1  12   72.44    5.31   0
  -2   2  12   14.13    7.55   0
  -2   3  11    6.40    7.17   0
  -2   4   9  111.57    5.66   0
  -1 -11  -5    6.92    7.05   0
  -1 -11   1   14.23    8.46   0
  -1 -10  -7  629.77    9.26   0
  -1  -9  -8  200.08    5.92   0
  -1  -9   5   93.04    5.40   0
  -1  -8  -8  309.07    8.01   0
  -1  -6  -8  625.80    8.85   0
  -1  -5  -8   27.00    5.64   0
  -1  -5   9   19.71    5.37   0
  -1  -4  10   86.40    7.49   0
  -1  -3  -7 2862.48   12.90   0
  -1  -3  10   46.86    5.57   0
  -1  -2  -6  299.83    9.88   0
  -1  -2  10   35.67    5.49   0
  -1  -1  10  474.11    6.43   0
  -1   0  -4 1863.95   12.83   0
  -1   0  10   24.46    5.31   0
  -1   1  10  356.52    8.20   0
  -1   2   9  487.76    6.96   0
  -1   3   6   22.86    7.28   0
  -1   3   7  160.66    7.50   0
   0  -8   1  247.98   10.86   0
   0  -7   3   -2.67    5.28   0
   0  -6   5  258.19    8.38   0
   0  -5   6  136.00    7.62   0
   0  -4  -4  479.17   10.51   0
   0  -3   7  513.08    8.83   0
   0  -2   7   21.93    5.72   0
   0  -1   7 1140.35    8.99   0
   0   0   6  619.39    8.93   0
   0   1   4   94.03   11.25   0
  -9   0 -12    1.94    6.20   0
  -9   1 -11    6.84    4.52   0
  -9   3  -8    4.83    6.30   0
  -9   5  -4   20.54    7.94   0
  -8  -3 -15    7.53    4.39   0
  -8  -2 -14    4.73    4.41   0
  -8  -1 -13  112.96    4.74   0
  -8   0 -12   82.72    4.78   0
  -8   2  -9   12.48    6.18   0
  -8   4  -6  150.32    7.17   0
  -8   5  -4   28.71    6.35   0
  -7  -8 -17   22.93    5.70   0
  -7  -7 -17   38.05    4.46   0
  -7  -5 -16    8.22    4.42   0
  -7  -4 -15    7.19    4.32   0
  -7  -3 -14   -1.26    6.20   0
  -7   1 -10   -1.26    6.59   0
  -7   2  -9   -6.00    4.61   0
  -7   6  -1   -0.56    9.39   0
  -7   7   2    0.63   10.61   0
  -6 -12 -17    6.83    4.24   0
  -6 -11 -17   25.35    4.22   0
  -6 -10 -17    7.71    4.12   0
  -6  -9 -17   17.53    4.51   0
  -6  -7 -16   32.19    4.38   0
  -6  -5 -15   20.16    4.71   0
  -6  -4 -14   -8.11    6.41   0
  -6   2  -8  267.54    7.69   0
  -6   4  -5    1.27    6.83   0
  -6   5  -3   16.26    6.82   0
  -6   6  14  107.40    7.01   0
  -6   7   3   54.98    7.46   0
  -6   7  11   21.22    4.77   0
  -5 -14 -15   10.82    6.01   0
  -5 -12 -16   12.21    4.44   0
  -5 -11 -16   85.32    4.55   0
  -5 -10 -16    5.78    4.49   0
  -5  -7 -15  129.80    4.91   0
  -5  -5 -14   31.27    4.61   0
  -5  -2 -12  153.22    5.30   0
  -5  -1 -11    1.03    4.94   0
  -5   0 -10   11.40    5.02   0
  -5   3  -6  559.03    7.33   0
  -5   3  16   17.10    4.82   0
  -5   4  -4   20.68    7.30   0
  -5   4  15    9.05    4.59   0
  -5   5  -2   44.09    7.58   0
  -5   5  14   37.18    4.60   0
  -5   6  13   48.86    6.71   0
  -5   7   5   54.93    7.62   0
  -5   7   6   96.13    5.71   0
  -5   7   7   12.18    5.19   0
  -5   7   8  126.52    5.56   0
  -5   7   9   70.42    7.03   0
  -4 -15 -12   10.26    6.24   0
  -4 -14 -13    9.97    4.45   0
  -4 -12 -14   35.81    4.64   0
  -4 -11 -14   61.83    6.34   0
  -4 -10 -14   28.83    6.53   0
  -4  -9 -14   64.11    6.80   0
  -4  -8 -14  237.83    5.27   0
  -4  -7 -14  346.76    5.59   0
  -4  -5 -13   72.66    4.97   0
  -4  -4 -12   -3.20    6.83   0
  -4  -2 -11  304.47    5.72   0
  -4  -1 -10   42.01    5.00   0
  -4   0  -9   84.24    5.49   0
  -4   0  16   -0.20    4.58   0
  -4   1  16   29.56    4.61   0
  -4   2  16    1.24    6.55   0
  -4   3  15    9.36    4.82   0
  -4   4  -3    8.50    7.47   0
  -4   4  14   17.18    4.67   0
  -4   5  13   28.38    4.91   0
  -4   6  11   13.84    4.80   0
  -3 -15  -8   52.36    6.43   0
  -3 -14 -10   16.17    4.49   0
  -3 -13 -11   36.88    6.50   0
  -3 -12 -12   21.32    4.68   0
  -3 -11 -12   62.72    6.67   0
  -3  -7 -12  390.78    7.76   0
  -3  -6 -12  521.52    6.26   0
  -3  -4 -11   -1.63    4.90   0
  -3  -4  14   35.83    4.90   0
  -3  -3  15   40.50    6.87   0
  -3  -2  15   24.79    4.74   0
  -3  -1  15    8.67    4.77   0
  -3   0  15  137.82    5.02   0
  -3   1  15   34.25    6.60   0
  -3   2  -5  687.73   10.04   0
  -3   2  14   14.17    4.77   0
  -3   3  14   59.60    6.98   0
  -3   4  13   -5.43    4.97   0
  -3   5  11  326.26    6.02   0
  -3   6   7   69.39    7.54   0
  -2 -13  -7  225.79    7.54   0
  -2 -13   2    4.63    7.93   0
  -2 -11   6   32.10    5.13   0
  -2 -10 -10  518.52    6.73   0
  -2  -9 -10  192.66    7.52   0
  -2  -9   9    7.95    6.60   0
  -2  -8  10   -9.61    6.67   0
  -2  -7  11   -8.15    6.58   0
  -2  -6 -10   19.86    5.01   0
  -2  -5 -10  713.75    6.95   0
  -2  -5  12    0.69    4.82   0
  -2  -4  -9  494.46    8.73   0
  -2  -4  13   -5.30    6.91   0
  -2  -3  13   29.81    4.78   0
  -2  -2  -8  118.92    6.65   0
  -2  -2  13   50.86    5.08   0
  -2  -1  -7  556.50    8.20   0
  -2  -1  13   43.83    5.09   0
  -2   0  -6  282.08    7.68   0
  -2   0  13   27.66    5.02   0
  -2   1  13   26.36    5.13   0
  -2   2  13   84.88    7.28   0
  -2   3  12  889.85    7.21   0
  -2   4  10   50.16    5.15   0
  -2   4  11  379.26    8.14   0
  -2   5   6  623.31    9.67   0
  -2   5   7  690.26    9.53   0
  -1 -11  -4    3.49    8.51   0
  -1 -10  -6  279.51    8.18   0
  -1 -10   4   57.04    7.12   0
  -1  -9  -7   78.54    7.19   0
  -1  -9   6   13.14    6.89   0
  -1  -8   7   -0.49    4.81   0
  -1  -7  -8   10.10    5.06   0
  -1  -7   8  118.08    5.45   0
  -1  -6   9   12.68    5.07   0
  -1  -5  10  243.21    5.86   0
  -1  -4  -7  402.79    8.02   0
  -1  -3  11    3.05    5.33   0
  -1  -2  11  152.81    5.52   0
  -1  -1  -5  691.77    8.71   0
  -1  -1  11  108.03    5.56   0
  -1   0  11  303.83    6.10   0
  -1   1  11  408.31    6.17   0
  -1   2  10   30.84    5.41   0
  -1   3   2  140.77    7.71   0
  -1   3   8   41.63    6.56   0
  -1   3   9  443.11    8.83   0
   0  -8   2  132.39    9.76   0
   0  -7   4   28.16    7.35   0
   0  -6  -4  813.38   10.37   0
   0  -5  -4  369.61    8.39   0
   0  -4   7   46.79    5.55   0
   0  -3   8  160.93    8.17   0
   0  -2   8  451.06    6.67   0
   0  -1   8  636.09    7.23   0
   0   0   7  452.35    8.06   0
   0   0   8  214.17    8.91   0
   0   1   3  208.60    9.96   0
   0   1   5  500.72    8.30   0
   0   1   6 2165.84   12.13   0
  -9  -1 -13   -6.69    4.32   0
  -9   2  -9   24.13    6.40   0
  -9   4  -6   29.80    4.74   0
  -8  -7 -17   17.10    4.28   0
  -8  -5 -16    7.82    4.38   0
  -8  -4 -15  113.98    4.83   0
  -8   1 -10   18.56    6.27   0
  -7 -10 -17   20.50    6.15   0
  -7  -9 -17    6.46    4.37   0
  -7  -7 -16   -7.46    5.93   0
  -7  -6 -16   -1.26    4.38   0
  -7  -5 -15   84.99    6.37   0
  -7  -2 -13    6.38    4.49   0
  -7  -1 -12  109.77    5.00   0
  -7   0 -11   27.00    4.69   0
  -7   3  -7   15.44    4.86   0
  -6 -13 -16  -12.10    6.02   0
  -6 -10 -16   99.67    6.12   0
  -6  -9 -16   20.73    4.40   0
  -6  -8 -16   48.55    4.37   0
  -6  -6 -15  201.74    4.97   0
  -6  -3 -13   14.04    4.71   0
  -6  -2 -12    7.17    6.44   0
  -6   1  -9   14.42    6.87   0
  -6   7  12  107.68    4.99   0
  -6   7  13    1.93    6.48   0
  -5 -13 -15    3.62    4.37   0
  -5 -12 -15   28.06    4.29   0
  -5 -11 -15   -5.07    4.46   0
  -5 -10 -15   16.24    4.71   0
  -5  -9 -15   16.67    4.55   0
  -5  -8 -15  121.54    4.75   0
  -5  -6 -14   77.32    4.64   0
  -5  -4 -13   14.13    4.74   0
  -5  -3 -12   30.54    6.92   0
  -5   2  -7  975.19    8.15   0
  -5   4  16    6.45    4.44   0
  -5   5  15  119.82    4.83   0
  -5   6  14   11.45    4.57   0
  -5   7   4  253.20   10.35   0
  -5   7  10   84.20    5.12   0
  -5   7  11   78.91    5.00   0
  -5   7  12    8.65    6.61   0
  -4 -15 -11   36.69    6.05   0
  -4 -14 -12   78.64    6.53   0
  -4 -13 -13   59.38    4.65   0
  -4 -12 -13   42.15    6.48   0
  -4  -7 -13  153.98    6.95   0
  -4  -6 -13  417.00    5.94   0
  -4  -3 -11  193.11    5.53   0
  -4   2  -6  597.29    7.15   0
  -4   3  16   45.04    4.75   0
  -4   4  15   65.21    4.78   0
  -4   5  14   19.75    4.74   0
  -4   6   2   21.32   10.53   0
  -4   6  12    3.72    4.76   0
  -4   6  13   82.25    6.87   0
  -3 -15  -7   -2.67    6.09   0
  -3 -14  -9   74.18    6.58   0
  -3 -12 -11  173.04    7.02   0
  -3 -10 -12   -4.08    4.76   0
  -3  -9 -12  422.03    6.12   0
  -3  -8 -12  157.28    5.33   0
  -3  -5 -11  133.02    5.27   0
  -3  -3 -10   85.98    5.27   0
  -3  -2  -9  160.65    5.50   0
  -3  -1  -8  305.11    8.13   0
  -3  -1  16   44.09    5.01   0
  -3   0  -7  431.82    8.45   0
  -3   0  16   12.42    4.71   0
  -3   1  -6  452.27    7.17   0
  -3   1  16   46.30    6.43   0
  -3   2  15    7.09    4.52   0
  -3   3  15   10.15    4.55   0
  -3   4  14  136.25    5.03   0
  -3   5  12   24.28    5.29   0
  -3   5  13  170.26    7.28   0
  -3   6   5   81.22    8.19   0
  -3   6   6    4.76    4.98   0
  -3   6   8  386.73    6.60   0
  -3   6   9  244.71    5.97   0
  -3   6  10  180.15    7.77   0
  -2 -13  -6    6.68    6.52   0
  -2 -12  -8  177.26    5.69   0
  -2 -12   5    1.68    6.45   0
  -2 -11  -9  188.06    5.60   0
  -2 -10   8   -0.73    4.73   0
  -2  -8 -10  215.61    5.79   0
[truncated: 482,252 more chars]
