# Supplementary material for: Crystal structure and Hirshfeld surface analysis of (μ-2-{4-[(carboxyl­atometh­yl)carbamo­yl]benz­amido}­acetato-κ2 O:O′)bis­[bis­(1,10-phenanthroline-κ2 N,N′)copper(II)] dinitrate N,N′-(1,4-phenyl­enedicarbon­yl)diglycine monosolvate octa­hydrate
Source: Acta Crystallogr E Crystallogr Commun. 2019 Apr 25;75(Pt 5):667–74. doi: 10.1107/S2056989019005164 (PMC6505584; doi:10.1107/S2056989019005164)
Supplement: Supplementary file 2 [file e-75-00667-Isup2.hkl]

data_I                                                                          
_shelx_title ' C72H70Cu2N14O26 P-1'                                             
_shelx_refln_list_code          4                                               
_shelx_F_calc_maximum      164.79                                               
_exptl_crystal_F_000       866.00                                               
_reflns_d_resolution_high  0.8400                                               
                                                                                
loop_                                                                           
 _space_group_symop_operation_xyz                                               
 'x, y, z'                                                                      
 '-x, -y, -z'                                                                   
                                                                                
_cell_length_a    11.0448                                                       
_cell_length_b    13.0793                                                       
_cell_length_c    15.4190                                                       
_cell_angle_alpha  65.322                                                       
_cell_angle_beta   81.013                                                       
_cell_angle_gamma  66.007                                                       
                                                                                
_shelx_F_squared_multiplier     1.000                                           
                                                                                
loop_                                                                           
 _refln_index_h                                                                 
 _refln_index_k                                                                 
 _refln_index_l                                                                 
 _refln_F_squared_calc                                                          
 _refln_F_squared_meas                                                          
 _refln_F_squared_sigma                                                         
 _refln_observed_status                                                         
   1   0   0        552.63        536.07        10.13 o                         
   2   0   0        399.72        259.03        11.52 o                         
   3   0   0      12809.92      13485.15       113.33 o                         
   4   0   0       2701.12       2628.01        33.17 o                         
   5   0   0       3705.99       3530.73        54.39 o                         
   6   0   0        993.05       1078.91        16.87 o                         
   7   0   0         14.11         18.73         6.24 o                         
   8   0   0        121.82        128.71         6.75 o                         
   9   0   0          8.57         20.04         7.00 o                         
  10   0   0          1.44         16.59         6.28 o                         
  11   0   0         20.22         40.45         8.96 o                         
  12   0   0          0.73         -1.69         5.11 o                         
 -11   1   0        121.29        124.24         5.52 o                         
 -10   1   0        134.15        133.17         7.88 o                         
  -9   1   0        255.99        262.55         6.58 o                         
  -8   1   0        152.85        156.13         9.14 o                         
  -7   1   0        272.44        312.44         6.38 o                         
  -6   1   0         27.49         13.28         6.35 o                         
  -5   1   0       3343.30       3132.89        70.87 o                         
  -4   1   0       2865.55       2815.64        37.60 o                         
  -3   1   0        304.41        272.35         8.93 o                         
  -2   1   0       2670.65       3155.15        36.81 o                         
  -1   1   0       1015.98       1020.32        15.48 o                         
   1   1   0       4870.45       4918.80        28.65 o                         
   2   1   0          1.76         30.59        11.52 o                         
   4   1   0       1179.18       1133.12        12.18 o                         
   5   1   0       5583.43       6147.82        73.53 o                         
   6   1   0       1139.76       1186.73        18.84 o                         
   7   1   0       1094.40        983.85        17.44 o                         
   8   1   0        399.77        392.59        13.16 o                         
   9   1   0        141.48        162.80         5.94 o                         
  10   1   0          0.13          0.37         5.43 o                         
  11   1   0         34.36         43.69         6.98 o                         
  12   1   0          2.30          7.70         7.76 o                         
 -11   2   0         98.98        126.74         6.21 o                         
 -10   2   0        122.65        152.52         6.55 o                         
  -9   2   0        125.05        100.43         9.19 o                         
  -8   2   0        414.14        394.25        12.02 o                         
  -7   2   0         27.07         20.75         6.17 o                         
  -6   2   0        531.55        527.88         7.78 o                         
  -5   2   0        439.36        424.05         9.30 o                         
  -4   2   0       1501.71       1679.51        27.08 o                         
  -3   2   0       1131.66       1071.79        16.60 o                         
  -2   2   0        174.72        201.86         8.48 o                         
  -1   2   0       2464.45       2349.78        19.74 o                         
   1   2   0         70.35         79.75        18.03 o                         
   2   2   0          8.38         11.26        11.50 o                         
   3   2   0       3894.83       4102.76        41.17 o                         
   4   2   0       9072.38       8928.01        46.88 o                         
   5   2   0         33.42         44.86         9.17 o                         
   6   2   0       6460.73       6495.07        79.58 o                         
   7   2   0        741.45        809.29        12.98 o                         
   8   2   0        374.39        392.39         6.75 o                         
   9   2   0        397.28        432.82        10.14 o                         
  10   2   0         18.78         22.41         9.01 o                         
  11   2   0         56.01         69.69         5.62 o                         
  12   2   0          2.27         -0.32         7.60 o                         
 -10   3   0        118.14        106.28         5.81 o                         
  -9   3   0        329.16        345.13         7.34 o                         
  -8   3   0        344.81        331.22         9.32 o                         
  -7   3   0        162.05        147.29         6.82 o                         
  -6   3   0         10.28          7.42         6.97 o                         
  -5   3   0        623.40        732.69        15.57 o                         
  -4   3   0        879.63        800.05        20.27 o                         
  -3   3   0        282.66        227.96        10.44 o                         
  -2   3   0        923.99        766.44        15.90 o                         
  -1   3   0       1219.30       1128.99        12.92 o                         
   0   3   0       6282.99       6001.49        90.44 o                         
   1   3   0      26346.04      26877.36        99.12 o                         
   2   3   0      24467.70      25100.55       472.05 o                         
   3   3   0        596.20        819.39        10.00 o                         
   4   3   0       1287.08       1343.75         9.40 o                         
   5   3   0        904.77        850.75        14.66 o                         
   6   3   0       2589.15       2729.23        29.66 o                         
   7   3   0       1033.59       1040.22         9.49 o                         
   8   3   0          4.42          7.23         7.30 o                         
   9   3   0        471.84        415.01         6.78 o                         
  10   3   0        138.45        164.07         5.98 o                         
  11   3   0         38.59         44.92         9.30 o                         
  12   3   0         31.11         37.08         5.80 o                         
 -10   4   0          0.95          0.61         5.85 o                         
  -9   4   0        315.59        312.02         6.89 o                         
  -8   4   0          8.14         18.68         6.13 o                         
  -7   4   0        384.01        405.06         8.03 o                         
  -6   4   0        101.28        134.86         6.96 o                         
  -5   4   0       3247.15       3214.70        71.26 o                         
  -4   4   0       2118.85       2030.23        52.94 o                         
  -3   4   0         21.37         22.51         8.81 o                         
  -2   4   0       4321.51       4427.85        57.74 o                         
  -1   4   0       2342.91       2099.27        60.10 o                         
   0   4   0       2672.66       2477.27        50.83 o                         
   1   4   0        370.75        338.24        16.52 o                         
   2   4   0        408.67        348.63        13.94 o                         
   3   4   0       3495.79       3784.89        43.91 o                         
   4   4   0        829.69        863.36        25.16 o                         
   5   4   0        487.31        509.03        12.47 o                         
   6   4   0        457.91        446.16         7.86 o                         
   7   4   0       1207.71       1126.19        15.25 o                         
   8   4   0         74.55         68.05         6.71 o                         
   9   4   0         11.16         19.21         5.97 o                         
  10   4   0         15.46         30.94         5.77 o                         
  11   4   0         99.27        108.82         6.35 o                         
  12   4   0          1.29         19.57         6.33 o                         
  -9   5   0          7.76          9.85         5.57 o                         
  -8   5   0        199.82        218.07         8.60 o                         
  -7   5   0          5.82         14.30         6.37 o                         
  -6   5   0        607.78        603.71        42.74 o                         
  -5   5   0         65.71         82.33         8.02 o                         
  -4   5   0        350.01        327.26         8.06 o                         
  -3   5   0          5.55         -2.53         8.64 o                         
  -2   5   0       2448.76       2443.34        18.85 o                         
  -1   5   0         21.98         14.71        20.21 o                         
   0   5   0        571.37        640.27        18.33 o                         
   1   5   0       1253.99       1108.59        20.75 o                         
   2   5   0       3403.08       3474.80        90.43 o                         
   3   5   0       2789.41       2931.87        61.11 o                         
   4   5   0       5710.67       5368.51       126.59 o                         
   5   5   0        605.06        548.37        12.58 o                         
   6   5   0        258.24        217.67         8.45 o                         
   7   5   0       1128.40       1101.71        16.71 o                         
   8   5   0       1043.01       1023.13        27.90 o                         
   9   5   0          8.65         20.99        10.94 o                         
  10   5   0         21.54         36.16         7.15 o                         
  11   5   0        156.64        132.58         6.09 o                         
  12   5   0          4.05         -3.04         5.82 o                         
  -8   6   0          3.66          3.51         6.04 o                         
  -7   6   0        184.83        179.32         7.52 o                         
  -6   6   0         16.87         27.91         8.04 o                         
  -5   6   0        302.88        355.94        17.16 o                         
  -4   6   0        116.16        151.42         8.67 o                         
  -3   6   0        168.83        129.12        10.18 o                         
  -2   6   0         27.49         16.27        11.91 o                         
  -1   6   0       1630.36       1605.58        20.95 o                         
   0   6   0         35.34         38.45        13.85 o                         
   1   6   0       3669.37       3582.42       159.93 o                         
   2   6   0          0.56          3.01        14.39 o                         
   3   6   0       4023.71       3792.79        67.51 o                         
   4   6   0       1413.22       1672.48        32.36 o                         
   5   6   0        349.86        304.54         8.99 o                         
   6   6   0         32.68         33.54         7.39 o                         
   7   6   0        119.86        116.31         7.34 o                         
   8   6   0        681.96        744.86        11.79 o                         
   9   6   0        551.21        489.48         8.56 o                         
  10   6   0         36.91         36.73         7.85 o                         
  11   6   0        124.74        139.45         6.67 o                         
  12   6   0         35.95         31.05        11.44 o                         
  -7   7   0         33.52         34.09         6.51 o                         
  -6   7   0         92.00         89.30         9.52 o                         
  -5   7   0        193.76        209.40        10.06 o                         
  -4   7   0        648.24        757.94        28.42 o                         
  -3   7   0         11.10         20.92        11.80 o                         
  -2   7   0       1888.04       1813.37        43.99 o                         
  -1   7   0          4.66          8.35        11.95 o                         
   0   7   0        728.50        673.17        24.21 o                         
   1   7   0         36.71         58.26        14.08 o                         
   2   7   0       1156.48       1085.15        15.77 o                         
   3   7   0         84.97         78.00        14.47 o                         
   4   7   0        267.72        338.69         9.70 o                         
   5   7   0         25.79         27.51         8.11 o                         
   6   7   0        235.83        172.75         8.69 o                         
   7   7   0          4.20         -0.35         7.45 o                         
   8   7   0        848.09        829.76        18.16 o                         
   9   7   0          0.67          5.33         7.60 o                         
  10   7   0        206.15        209.94         7.53 o                         
  11   7   0         67.97         70.94        10.70 o                         
  12   7   0        136.59        128.16         6.89 o                         
  -7   8   0         47.51         39.38        13.67 o                         
  -6   8   0         17.93         -0.92         8.87 o                         
  -5   8   0        155.04        215.10        13.38 o                         
  -4   8   0         14.17          8.31        10.96 o                         
  -3   8   0         17.33         19.30        16.11 o                         
  -2   8   0         32.76         37.78        14.34 o                         
  -1   8   0        439.43        414.83        16.01 o                         
   0   8   0         30.96         32.66        11.66 o                         
   1   8   0        257.35        258.49        12.18 o                         
   2   8   0        631.96        616.38        19.80 o                         
   3   8   0       1271.51       1275.63        12.98 o                         
   4   8   0         74.44         89.48         8.03 o                         
   5   8   0       1595.51       1572.11        26.43 o                         
   6   8   0       1168.63       1110.77        24.21 o                         
   7   8   0        907.79        937.68        27.08 o                         
   8   8   0          0.08         17.17         7.65 o                         
   9   8   0        229.25        272.92         8.80 o                         
  10   8   0          1.02          1.36         7.16 o                         
  11   8   0         98.88        112.57        16.10 o                         
  12   8   0          7.87         16.33         8.01 o                         
  -6   9   0         15.69          7.60        12.25 o                         
  -5   9   0          0.50         18.28        14.17 o                         
  -4   9   0         97.90        145.46        11.22 o                         
  -3   9   0        234.18        232.74        13.83 o                         
  -2   9   0        401.14        368.00        12.46 o                         
  -1   9   0        456.00        529.29        17.79 o                         
   0   9   0        384.15        382.12        25.53 o                         
   1   9   0        128.04        119.69        10.95 o                         
   2   9   0       1181.42       1163.01        15.99 o                         
   3   9   0         59.45         68.29        12.83 o                         
   4   9   0        315.81        279.94         8.46 o                         
   5   9   0         26.81         32.91        10.24 o                         
   6   9   0          3.54         17.97         8.75 o                         
   7   9   0         17.40         24.51         9.44 o                         
   8   9   0        101.66         87.31         8.64 o                         
   9   9   0         91.57         95.87         8.18 o                         
  10   9   0        440.99        408.74         7.94 o                         
  11   9   0         64.42         42.42         7.10 o                         
  12   9   0         34.22         76.56        14.90 o                         
  -5  10   0         36.54         28.79        10.23 o                         
  -4  10   0        256.79        260.38        11.31 o                         
  -3  10   0         11.36          9.18        10.54 o                         
  -2  10   0         33.56         43.16        10.97 o                         
  -1  10   0        152.27        130.15        13.91 o                         
   0  10   0        527.94        546.33        23.10 o                         
   1  10   0        626.94        651.64        25.38 o                         
   2  10   0        470.06        427.04        12.23 o                         
   3  10   0        664.76        685.89        19.16 o                         
   4  10   0         17.61         40.28         9.33 o                         
   5  10   0        551.82        477.23        13.26 o                         
   6  10   0          3.13          9.90         9.22 o                         
   7  10   0        406.65        456.28        18.90 o                         
   8  10   0        115.90        104.07         9.23 o                         
   9  10   0          2.65         16.33         7.27 o                         
  10  10   0         12.05          7.91         7.90 o                         
  11  10   0          1.32         -3.95         6.61 o                         
  -3  11   0        142.94        122.27        12.93 o                         
  -2  11   0         79.60         60.83        11.20 o                         
  -1  11   0         71.68        114.85        18.81 o                         
   0  11   0        142.54        197.39        20.72 o                         
   1  11   0         32.49         34.94        15.34 o                         
   2  11   0         36.81         53.14        11.53 o                         
   3  11   0        860.24        802.89        24.77 o                         
   4  11   0        421.05        396.56        14.82 o                         
   5  11   0        153.87        180.32         9.13 o                         
   6  11   0        551.73        472.65         9.20 o                         
   7  11   0        228.90        243.00         8.58 o                         
   8  11   0        294.12        317.22         9.17 o                         
   9  11   0        258.75        275.34         9.33 o                         
  10  11   0         59.21         92.93         7.83 o                         
  11  11   0         25.19         48.36         6.42 o                         
  -2  12   0         40.01         56.19        21.20 o                         
  -1  12   0         17.41          0.34        12.34 o                         
   0  12   0        484.66        502.36        22.26 o                         
   1  12   0         40.44         79.07        23.02 o                         
   2  12   0        227.81        195.38        14.61 o                         
   3  12   0        105.28         97.21        10.69 o                         
   4  12   0         65.33         65.09         9.90 o                         
   5  12   0        129.10        114.75         9.05 o                         
   6  12   0        383.95        398.49        13.57 o                         
   7  12   0         18.65         53.96         6.81 o                         
   8  12   0          3.96         -2.75         8.66 o                         
   9  12   0        567.43        492.17        16.55 o                         
  10  12   0         61.38         72.25         7.20 o                         
   0  13   0          2.28          1.21        20.69 o                         
   2  13   0         16.41         25.01        22.88 o                         
   3  13   0        183.21        181.39        11.65 o                         
   4  13   0         43.60         35.52         8.93 o                         
   5  13   0         52.71         69.26         8.69 o                         
   6  13   0         31.28         32.52         9.32 o                         
   7  13   0         10.94         11.61         8.38 o                         
   8  13   0         71.02         81.43         7.17 o                         
   9  13   0         51.82         34.87         7.65 o                         
   4  14   0          7.14          4.49        12.79 o                         
   5  14   0         10.22         11.38         8.70 o                         
   6  14   0         90.27         98.24         9.80 o                         
  -8 -13   1        101.77         72.16         7.83 o                         
  -7 -13   1         32.71         26.09         7.66 o                         
  -6 -13   1        125.07        122.23         8.79 o                         
  -5 -13   1          0.26          3.86         9.18 o                         
  -4 -13   1         68.79        105.53        13.23 o                         
  -3 -13   1          3.50        -10.43        14.42 o                         
  -2 -13   1        116.25         91.77        15.59 o                         
 -10 -12   1          7.69         -6.64         7.88 o                         
  -9 -12   1        124.26        120.37        11.78 o                         
  -8 -12   1          5.29          5.04         9.31 o                         
  -7 -12   1        195.83        188.59        13.35 o                         
  -6 -12   1         64.39        102.93         8.92 o                         
  -5 -12   1        180.45        206.81        11.38 o                         
  -4 -12   1         67.40         59.40         8.87 o                         
  -3 -12   1        233.97        230.18        14.66 o                         
  -2 -12   1         16.31         19.75        13.18 o                         
 -10 -11   1          3.57         14.29         7.57 o                         
  -9 -11   1        418.89        420.13        18.13 o                         
  -8 -11   1        259.90        239.67        10.99 o                         
  -7 -11   1        608.01        624.01        11.49 o                         
  -6 -11   1        122.83        168.22         7.91 o                         
  -5 -11   1          6.07         10.87         9.89 o                         
  -4 -11   1         95.41         97.49        10.24 o                         
  -3 -11   1        111.89         91.79         9.20 o                         
  -2 -11   1        248.52        217.02        12.33 o                         
  -1 -11   1         26.31         38.24        16.61 o                         
   0 -11   1        115.68        131.05        26.30 o                         
   1 -11   1         14.69         15.59        17.10 o                         
   2 -11   1        137.35        121.29        18.34 o                         
   3 -11   1          5.94         -2.41        17.13 o                         
 -11 -10   1          1.72         -4.17         7.00 o                         
 -10 -10   1         95.79         91.96         7.42 o                         
  -9 -10   1         13.42         10.67         7.57 o                         
  -8 -10   1        272.70        332.96        11.63 o                         
  -7 -10   1         56.17         38.57        14.63 o                         
  -6 -10   1        764.24        771.71        28.04 o                         
  -5 -10   1        397.38        396.11        11.77 o                         
  -4 -10   1        386.54        357.43         9.47 o                         
  -3 -10   1        231.93        214.06        11.91 o                         
  -2 -10   1        187.44        229.06        12.39 o                         
  -1 -10   1        131.07        132.37        13.12 o                         
   0 -10   1        255.61        247.13        20.38 o                         
   1 -10   1         40.26         68.55        19.32 o                         
   2 -10   1        129.68         75.31        18.48 o                         
   3 -10   1         75.28         43.01        12.65 o                         
   4 -10   1         18.53         31.91        12.39 o                         
 -12  -9   1          9.52         17.49         8.57 o                         
 -11  -9   1        216.50        212.07        13.21 o                         
 -10  -9   1         44.34         56.33         7.27 o                         
  -9  -9   1        107.59        100.64         8.44 o                         
  -8  -9   1          3.58          4.95         8.27 o                         
  -7  -9   1        142.35        155.27         8.30 o                         
  -6  -9   1       1685.12       1707.74        27.68 o                         
  -5  -9   1       1554.62       1504.72        34.03 o                         
  -4  -9   1         38.90         34.77         8.57 o                         
  -3  -9   1        363.86        352.65        10.94 o                         
  -2  -9   1        175.76        174.99        11.01 o                         
  -1  -9   1        139.83        163.37        11.92 o                         
   0  -9   1          4.62          2.26        15.37 o                         
   1  -9   1         99.48        103.35        19.94 o                         
   2  -9   1        144.79        171.01        13.86 o                         
   3  -9   1         67.29         58.16        13.11 o                         
   4  -9   1         35.52         43.80        10.51 o                         
   5  -9   1        181.29        212.42        10.84 o                         
 -12  -8   1         15.97         14.81         7.34 o                         
 -11  -8   1         13.05         12.45         6.51 o                         
 -10  -8   1        484.07        502.49        12.15 o                         
  -9  -8   1         15.58         22.16        17.70 o                         
  -8  -8   1        320.33        295.74        14.97 o                         
  -7  -8   1        160.54        180.44         8.93 o                         
  -6  -8   1        946.59        930.06        21.54 o                         
  -5  -8   1          7.89          2.52         8.76 o                         
  -4  -8   1        532.93        505.68         9.67 o                         
  -3  -8   1        140.14         96.10        10.52 o                         
  -2  -8   1        676.05        717.91        17.10 o                         
  -1  -8   1        586.64        685.86        26.75 o                         
   0  -8   1        618.37        660.09        23.53 o                         
   1  -8   1         28.65         47.67        15.07 o                         
   2  -8   1        498.51        438.06        15.19 o                         
   3  -8   1          8.81          6.53        13.37 o                         
   4  -8   1         31.20         39.35        10.66 o                         
   5  -8   1        128.90        127.71        12.97 o                         
   6  -8   1        172.53        181.68        10.62 o                         
 -12  -7   1         47.44         57.37         6.05 o                         
 -11  -7   1        140.14        155.35         7.90 o                         
 -10  -7   1          8.99         19.88         7.27 o                         
  -9  -7   1        513.57        507.86        13.40 o                         
  -8  -7   1        204.57        210.11         9.32 o                         
  -7  -7   1        415.01        413.04        10.75 o                         
  -6  -7   1         28.25         35.19         7.85 o                         
  -5  -7   1       1290.13       1266.62        12.08 o                         
  -4  -7   1        197.31        201.78         9.38 o                         
  -3  -7   1        300.09        297.46        11.35 o                         
  -2  -7   1        214.78        221.20        11.11 o                         
  -1  -7   1       2521.12       2450.90        69.17 o                         
   0  -7   1        167.12        192.17        12.95 o                         
   1  -7   1        390.94        399.59        15.98 o                         
   2  -7   1          0.16          1.48        11.43 o                         
   3  -7   1        386.16        385.81        11.25 o                         
   4  -7   1          1.45         -7.56         9.69 o                         
   5  -7   1        368.57        432.55        11.12 o                         
   6  -7   1          6.22          8.55         7.07 o                         
   7  -7   1         64.92         47.35         7.32 o                         
 -12  -6   1         12.86         14.81         9.28 o                         
 -11  -6   1        114.28        108.90         6.70 o                         
 -10  -6   1        205.14        208.61        15.31 o                         
  -9  -6   1         63.64         62.30         7.25 o                         
  -8  -6   1         99.83         70.93         7.29 o                         
  -7  -6   1         93.60        103.43         7.22 o                         
  -6  -6   1        938.83        973.63        20.47 o                         
  -5  -6   1        525.01        550.76        13.85 o                         
  -4  -6   1      16052.09      15837.67       424.61 o                         
  -3  -6   1       6495.19       6413.66        42.39 o                         
  -2  -6   1        828.60        813.18        40.99 o                         
  -1  -6   1         42.44         34.42        15.16 o                         
   0  -6   1        681.17        661.28        20.37 o                         
   1  -6   1        105.82         93.57        12.25 o                         
   2  -6   1        706.14        715.24        16.66 o                         
   3  -6   1         34.94         51.50        11.67 o                         
   4  -6   1         52.87         42.68         7.87 o                         
   5  -6   1         63.65         56.48         8.44 o                         
   6  -6   1        267.52        295.59        10.17 o                         
   7  -6   1          0.04          6.99         7.56 o                         
   8  -6   1         32.88         24.58         5.84 o                         
 -12  -5   1         27.78         41.50         6.06 o                         
 -11  -5   1        117.28        107.72         6.95 o                         
 -10  -5   1        240.30        238.15         8.08 o                         
  -9  -5   1        521.89        535.74        11.41 o                         
  -8  -5   1        369.39        418.06         6.73 o                         
  -7  -5   1          1.22          7.58         6.34 o                         
  -6  -5   1       1115.62        941.18         9.35 o                         
  -5  -5   1        161.98        198.38         8.13 o                         
  -4  -5   1        577.27        620.98        10.37 o                         
  -3  -5   1        204.32        165.52        10.68 o                         
  -2  -5   1       1767.90       1807.74        29.29 o                         
  -1  -5   1       8255.58       8874.30       182.47 o                         
   0  -5   1         71.59        110.75        15.98 o                         
   1  -5   1       1880.34       1899.39        25.14 o                         
   2  -5   1        601.02        565.69        18.63 o                         
   3  -5   1       2083.35       2121.35        57.89 o                         
   4  -5   1        299.32        318.30         8.78 o                         
   5  -5   1        573.98        575.02         9.62 o                         
   6  -5   1         13.55         16.73         7.13 o                         
   7  -5   1        274.57        257.18         8.30 o                         
   8  -5   1          8.42          4.10         6.42 o                         
   9  -5   1        168.54        163.88         5.83 o                         
 -12  -4   1          1.75          9.50         8.52 o                         
 -11  -4   1        103.49        155.76         7.92 o                         
 -10  -4   1          0.89          0.79         5.49 o                         
  -9  -4   1        137.20        130.24         6.05 o                         
  -8  -4   1         56.51         63.19         6.34 o                         
  -7  -4   1       1570.09       1594.71        15.67 o                         
  -6  -4   1        128.61         99.01         6.65 o                         
  -5  -4   1       1465.31       1418.35        20.34 o                         
  -4  -4   1       1237.51       1319.96        21.26 o                         
  -3  -4   1       1621.32       1633.54        37.29 o                         
  -2  -4   1        449.34        431.95        12.69 o                         
  -1  -4   1       6086.18       5966.67       144.95 o                         
   0  -4   1        924.20        921.29        20.45 o                         
   1  -4   1       1753.13       1732.34        19.54 o                         
   2  -4   1       3921.13       4084.85        82.17 o                         
   3  -4   1       5964.31       6197.45       115.98 o                         
   4  -4   1        877.77        828.60        12.94 o                         
   5  -4   1        107.16        110.91         7.97 o                         
   6  -4   1        923.54       1066.04        24.25 o                         
   7  -4   1         35.97         38.98         5.76 o                         
   8  -4   1         50.62         54.37         7.86 o                         
   9  -4   1         25.55         17.87         6.08 o                         
  10  -4   1         29.71         23.00         5.65 o                         
 -12  -3   1        161.24        134.54         5.98 o                         
 -11  -3   1         38.86         53.94         5.76 o                         
 -10  -3   1        152.06        162.87         5.99 o                         
  -9  -3   1         65.00         63.90         6.07 o                         
  -8  -3   1        114.34        108.71         7.98 o                         
  -7  -3   1          0.34          0.53         6.17 o                         
  -6  -3   1       2873.63       2730.00        39.16 o                         
  -5  -3   1          1.20         17.18         7.97 o                         
  -4  -3   1       1088.26        988.60        13.96 o                         
  -3  -3   1       6703.17       6991.07       120.01 o                         
  -1  -3   1       9758.72      10582.07       345.78 o                         
   0  -3   1        100.20        139.06        15.79 o                         
   1  -3   1        109.71        116.67         9.98 o                         
   2  -3   1        560.73        471.88        11.73 o                         
   3  -3   1       4910.80       4427.00        84.58 o                         
   4  -3   1        824.04        853.75        23.01 o                         
   5  -3   1       1334.98       1264.31        33.00 o                         
   6  -3   1       1316.41       1453.79        32.11 o                         
   7  -3   1        587.76        674.29        15.73 o                         
   8  -3   1         31.64         47.03         6.20 o                         
   9  -3   1        422.34        377.14        11.12 o                         
  10  -3   1          0.95         12.85         5.63 o                         
 -12  -2   1        224.21        193.38         7.38 o                         
 -11  -2   1        221.36        206.46         9.06 o                         
 -10  -2   1         89.97         99.24         7.57 o                         
  -9  -2   1       2254.06       2219.67        20.62 o                         
  -8  -2   1        119.95        107.61         9.40 o                         
  -7  -2   1       1449.33       1399.72        14.62 o                         
  -6  -2   1       1434.86       1526.32        15.33 o                         
  -5  -2   1       1293.27       1268.09        15.08 o                         
  -4  -2   1         51.35         43.33         8.58 o                         
  -3  -2   1        181.41        234.21         9.12 o                         
  -2  -2   1       6616.64       6831.03        78.27 o                         
  -1  -2   1       3708.62       3704.76        31.57 o                         
   0  -2   1       1313.15       1322.19        28.62 o                         
   1  -2   1      16968.88      16303.73       602.83 o                         
   2  -2   1       1307.42       1259.24        21.61 o                         
   3  -2   1       7292.87       8127.69       117.48 o                         
   4  -2   1        828.06        996.98        14.25 o                         
   5  -2   1        207.01        179.07         7.46 o                         
   6  -2   1        145.15        150.95         6.42 o                         
   7  -2   1        818.29        819.29        20.08 o                         
   8  -2   1          7.68         21.39         6.58 o                         
   9  -2   1        320.03        328.10        12.55 o                         
  10  -2   1        506.26        467.87         9.21 o                         
  11  -2   1          5.00          0.79         5.79 o                         
 -12  -1   1         16.79         20.15         5.48 o                         
 -11  -1   1        170.26        192.88         6.25 o                         
 -10  -1   1         14.36         25.19         5.97 o                         
  -9  -1   1       2429.65       2326.35        43.23 o                         
  -8  -1   1       1546.96       1523.01        17.58 o                         
  -7  -1   1       1105.41       1151.82        15.20 o                         
  -6  -1   1      18197.59      18735.26       178.14 o                         
  -5  -1   1         20.75         41.41        10.92 o                         
  -4  -1   1       1040.19       1071.69        10.76 o                         
  -3  -1   1      14313.83      15337.11       156.81 o                         
  -2  -1   1       9903.12       9353.84       122.59 o                         
  -1  -1   1        135.73        111.13        13.20 o                         
   0  -1   1          6.43         31.01        22.43 o                         
   1  -1   1       1214.21        975.22        32.13 o                         
   2  -1   1       3044.97       3048.32        44.59 o                         
   3  -1   1        681.32        793.66        12.71 o                         
   4  -1   1       7559.45       7884.79       144.93 o                         
   5  -1   1        677.62        570.29        10.24 o                         
   6  -1   1         57.57        104.22         6.59 o                         
   7  -1   1        135.79        115.71         6.54 o                         
   8  -1   1         82.44         98.31         6.48 o                         
   9  -1   1         94.98         96.78         7.94 o                         
  10  -1   1        151.17        167.81         8.37 o                         
  11  -1   1          8.58         10.27         5.35 o                         
 -12   0   1          1.14          4.39         5.38 o                         
 -11   0   1          6.23         17.31         5.63 o                         
 -10   0   1         70.94         78.09         5.67 o                         
  -9   0   1         14.77         20.06         8.04 o                         
  -8   0   1         68.30         83.74         6.61 o                         
  -7   0   1        978.83        992.83        12.13 o                         
  -6   0   1       3525.03       3666.72        48.69 o                         
  -5   0   1       3421.00       3536.70        47.32 o                         
  -4   0   1        857.95        774.37        10.31 o                         
  -2   0   1         93.66        112.43        11.23 o                         
  -1   0   1      13889.51      12179.68       114.83 o                         
   1   0   1       5536.19       6007.48        75.75 o                         
   2   0   1       3388.21       3598.45        39.19 o                         
   3   0   1       6942.51       8005.81       101.08 o                         
   4   0   1       3054.32       3255.40        35.92 o                         
   5   0   1       2428.05       2673.52        29.36 o                         
   6   0   1        106.98        175.02         6.41 o                         
   7   0   1       1034.38        982.92         9.82 o                         
   8   0   1        181.44        155.41         6.41 o                         
   9   0   1         13.10         14.28         5.81 o                         
  10   0   1        340.54        306.39         8.04 o                         
  11   0   1         62.47         75.58        12.34 o                         
 -11   1   1         37.18         45.94         8.67 o                         
 -10   1   1         93.95        100.20         6.34 o                         
  -9   1   1        643.04        626.19        17.52 o                         
  -8   1   1        565.84        544.10        10.14 o                         
  -7   1   1        364.91        341.97         6.91 o                         
  -6   1   1        605.52        528.19         7.73 o                         
  -5   1   1        123.37        115.01         7.87 o                         
  -4   1   1       1076.46        967.49        12.46 o                         
  -3   1   1      10872.58      10860.76        86.93 o                         
  -2   1   1       7530.64       7644.93        76.86 o                         
  -1   1   1         55.06         76.58        13.00 o                         
   1   1   1        456.85        429.72        16.88 o                         
   2   1   1       3776.39       3985.44        32.32 o                         
   3   1   1       4213.66       3954.95        38.11 o                         
   4   1   1        646.83        592.59         9.10 o                         
   5   1   1       1679.53       1815.12        20.22 o                         
   6   1   1         29.25         47.26         7.19 o                         
   7   1   1          6.07         18.01         7.37 o                         
   8   1   1        890.62        871.25        13.38 o                         
   9   1   1          9.27         20.38         7.62 o                         
  10   1   1         32.89         51.39         6.05 o                         
  11   1   1         55.97         62.63         8.87 o                         
  12   1   1        154.62        152.57         8.07 o                         
 -11   2   1         39.31         51.37         5.96 o                         
 -10   2   1         26.98         34.29         8.54 o                         
  -9   2   1          5.38         20.09         7.20 o                         
  -8   2   1         13.54         21.61         6.38 o                         
  -7   2   1        227.40        190.04         6.36 o                         
  -6   2   1        181.94        197.53         6.67 o                         
  -5   2   1         18.23         20.10         7.63 o                         
  -4   2   1        280.64        366.65         9.46 o                         
  -3   2   1       7323.16       7155.85       101.45 o                         
  -2   2   1        458.76        544.78        10.13 o                         
  -1   2   1         10.90         12.21        12.88 o                         
   0   2   1       2747.23       3027.86        41.76 o                         
   1   2   1      27156.43      28038.37       108.96 o                         
   2   2   1       9806.42      10114.41       159.71 o                         
   3   2   1       2708.54       2603.81        34.61 o                         
   4   2   1       5383.16       5582.15        68.22 o                         
   5   2   1       8147.03       7871.83       115.69 o                         
   6   2   1         19.44         28.94         7.36 o                         
   7   2   1        108.79         95.81         6.80 o                         
   8   2   1        142.34        140.26         6.24 o                         
   9   2   1        174.54        176.57         6.18 o                         
  10   2   1        232.18        285.46        11.39 o                         
  11   2   1         72.34         82.57         6.60 o                         
  12   2   1          0.65         -4.27         7.76 o                         
 -10   3   1         98.08        132.27         5.83 o                         
  -9   3   1         45.25         37.13         6.26 o                         
  -8   3   1        697.93        651.86        15.28 o                         
  -7   3   1        419.27        457.72        10.01 o                         
  -6   3   1        248.65        249.57         7.66 o                         
  -5   3   1        550.62        465.62        10.54 o                         
  -4   3   1       1023.90       1092.24        17.74 o                         
  -3   3   1       5308.23       4889.03        99.52 o                         
  -2   3   1        383.11        286.99        10.28 o                         
  -1   3   1        958.30        835.75        14.86 o                         
   0   3   1        860.81        951.62        39.31 o                         
   1   3   1        504.41        523.76        19.19 o                         
   2   3   1        497.10        615.49        17.46 o                         
   3   3   1       5115.22       5894.71       104.59 o                         
   4   3   1        811.73        880.74        10.19 o                         
   5   3   1         11.60         31.76         9.85 o                         
   6   3   1       1992.50       2064.47        19.79 o                         
   7   3   1       1407.37       1371.58        20.60 o                         
   8   3   1        131.83        105.02         6.46 o                         
   9   3   1         88.46         82.13         7.57 o                         
  10   3   1         86.48         80.27         6.33 o                         
  11   3   1        159.16        181.47         8.87 o                         
  12   3   1        304.12        277.25        11.15 o                         
 -10   4   1        126.01        136.88         7.39 o                         
  -9   4   1        124.33        129.17         6.29 o                         
  -8   4   1        571.34        502.14         8.16 o                         
  -7   4   1         36.73         42.68         6.40 o                         
  -6   4   1          3.20          8.00         6.60 o                         
  -5   4   1         75.06         92.29         6.74 o                         
  -4   4   1       2569.66       2352.40        29.36 o                         
  -3   4   1       2031.79       1922.33        28.24 o                         
  -2   4   1        156.17        174.11        10.79 o                         
  -1   4   1       1390.24       1156.07        18.95 o                         
   0   4   1        179.47        126.28        17.88 o                         
   1   4   1        390.36        333.14        15.84 o                         
   2   4   1       1614.62       1968.62        32.95 o                         
   3   4   1         27.75         67.28        11.53 o                         
   4   4   1        758.96        793.99        15.73 o                         
   5   4   1        280.12        298.55         9.02 o                         
   6   4   1       1526.40       1378.21        25.41 o                         
   7   4   1         17.78         50.30         7.31 o                         
   8   4   1        163.02        156.46         7.31 o                         
   9   4   1        102.94         82.06         7.44 o                         
  10   4   1          4.67         10.31         9.87 o                         
  11   4   1         35.16         58.61         8.05 o                         
  12   4   1          3.81          1.42         7.41 o                         
  -9   5   1         65.43         79.26         6.78 o                         
  -8   5   1         50.69         64.85         6.30 o                         
  -7   5   1        165.94        160.35        10.22 o                         
  -6   5   1        243.22        246.16         7.26 o                         
  -5   5   1        273.11        289.71         7.40 o                         
  -4   5   1         18.15         23.73         8.12 o                         
  -3   5   1        514.76        458.85        11.73 o                         
  -2   5   1        321.62        319.37        18.55 o                         
  -1   5   1       2565.06       2341.31        89.53 o                         
   0   5   1        223.92        289.62        16.52 o                         
   1   5   1       2312.55       2496.12        32.15 o                         
   2   5   1        136.85        182.89        16.51 o                         
   3   5   1       1900.62       2120.32        16.23 o                         
   4   5   1       1172.61       1153.26        15.78 o                         
   5   5   1       1602.21       1348.96        22.54 o                         
   6   5   1        799.09        728.29        10.74 o                         
   7   5   1         19.82          8.13         7.25 o                         
   8   5   1        277.19        311.41        12.24 o                         
   9   5   1        360.32        373.87        10.62 o                         
  10   5   1        231.26        248.95        13.72 o                         
  11   5   1         39.90         37.76         5.90 o                         
  12   5   1        130.69        119.85         9.47 o                         
  13   5   1          1.21          3.26         8.79 o                         
  -8   6   1         28.52         37.89         6.34 o                         
  -7   6   1          1.11          9.97         6.65 o                         
  -6   6   1        464.45        439.90        12.92 o                         
  -5   6   1         48.58         73.56        12.41 o                         
  -4   6   1       1233.06       1219.57        11.63 o                         
  -3   6   1         75.89         65.42        11.99 o                         
  -2   6   1        309.09        269.00        13.27 o                         
  -1   6   1        189.31        178.01        14.68 o                         
   0   6   1       3287.22       3212.82        71.75 o                         
   1   6   1        716.46        688.93        19.96 o                         
   2   6   1       2142.03       2164.16        61.75 o                         
   3   6   1        618.52        634.22        16.76 o                         
   4   6   1        208.40        141.64        10.82 o                         
   5   6   1       1573.59       1482.85        41.61 o                         
   6   6   1        262.72        298.98         8.25 o                         
   7   6   1        269.21        288.05         7.50 o                         
   8   6   1        516.85        482.59         9.72 o                         
   9   6   1        164.35        165.43        10.29 o                         
  10   6   1         54.56         57.87         6.90 o                         
  11   6   1         51.51         63.58         7.24 o                         
  12   6   1         44.67         59.42         6.92 o                         
  13   6   1         38.95         39.70         9.05 o                         
  -8   7   1          3.96         10.44         9.69 o                         
  -7   7   1        310.53        290.39         8.76 o                         
  -6   7   1        139.90        168.11        10.34 o                         
  -5   7   1         99.27        111.58         9.19 o                         
  -4   7   1          3.25         27.92        14.26 o                         
  -3   7   1        447.24        483.34        15.77 o                         
  -2   7   1         22.06         42.81        11.88 o                         
  -1   7   1       1722.48       1610.80        19.48 o                         
   0   7   1         26.46         20.36        10.47 o                         
   1   7   1        127.05         85.21        17.46 o                         
   2   7   1         24.23         65.96        18.02 o                         
   3   7   1       1261.84       1108.25        29.34 o                         
   4   7   1        118.36        104.80        13.76 o                         
   5   7   1        633.89        693.83        14.74 o                         
   6   7   1        233.97        223.75         8.06 o                         
   7   7   1        481.37        442.85         9.08 o                         
   8   7   1        150.09        154.74         9.30 o                         
   9   7   1        487.11        482.22        17.83 o                         
  10   7   1        142.77        137.32         7.14 o                         
  11   7   1         63.58         82.32         9.47 o                         
  12   7   1        207.88        214.71         8.76 o                         
  13   7   1         12.10         18.50         6.79 o                         
  -7   8   1         47.58         18.01        12.42 o                         
  -6   8   1        219.26        188.11        10.94 o                         
  -5   8   1         14.23          5.99        16.96 o                         
  -4   8   1        674.03        783.17        13.50 o                         
  -3   8   1         26.57         13.59        14.38 o                         
  -2   8   1        254.47        206.89        15.18 o                         
  -1   8   1         12.97         16.89        10.55 o                         
   0   8   1        865.55        802.41        18.47 o                         
   1   8   1        410.11        452.17        14.23 o                         
   2   8   1       1430.68       1549.67        62.79 o                         
   3   8   1        324.78        277.08        10.25 o                         
   4   8   1        778.21        721.82        15.20 o                         
   5   8   1         13.83         17.44         7.21 o                         
   6   8   1        372.86        363.79         9.00 o                         
   7   8   1         88.53        116.94        11.52 o                         
   8   8   1        168.56        180.33         8.61 o                         
   9   8   1         14.33          8.64         8.02 o                         
  10   8   1        159.54        192.84         8.80 o                         
  11   8   1         87.02         77.54         8.61 o                         
  12   8   1        193.11        194.37        11.20 o                         
  -6   9   1        116.16        111.35        12.74 o                         
  -5   9   1        228.56        255.10        18.00 o                         
  -4   9   1        204.96        199.94        13.78 o                         
  -3   9   1        399.60        394.19        15.56 o                         
  -2   9   1        397.05        373.43        13.25 o                         
  -1   9   1       1102.62        936.31        30.70 o                         
   0   9   1        228.43        264.29        13.25 o                         
   1   9   1        656.40        631.32        12.52 o                         
   2   9   1        259.59        267.17        15.95 o                         
   3   9   1        464.56        475.90        17.36 o                         
   4   9   1         40.35         49.79         9.59 o                         
   5   9   1        119.93        127.19         7.99 o                         
   6   9   1         41.85         52.45         8.25 o                         
   7   9   1        659.94        665.03        21.79 o                         
   8   9   1          1.00         -1.96        13.93 o                         
   9   9   1        173.79        146.91         7.75 o                         
  10   9   1          0.82          8.70        10.45 o                         
  11   9   1          7.82         13.93        11.11 o                         
  12   9   1          1.76          1.76        10.84 o                         
  -5  10   1        182.10        198.58        10.92 o                         
  -4  10   1         18.72         54.38        10.74 o                         
  -3  10   1        147.81         99.85        13.77 o                         
  -2  10   1        474.13        410.54        15.06 o                         
  -1  10   1         78.68        112.56        14.69 o                         
   0  10   1       1743.42       1673.26        20.32 o                         
   1  10   1         31.03         52.24        11.48 o                         
   2  10   1       1204.75       1243.44        28.35 o                         
   3  10   1         29.36         35.35         9.51 o                         
   4  10   1        441.03        474.33        11.59 o                         
   5  10   1        400.93        414.23        20.94 o                         
   6  10   1         44.07         72.25         9.25 o                         
   7  10   1        152.57        140.70         8.48 o                         
   8  10   1         10.02         13.69         7.57 o                         
   9  10   1        121.20        141.89         7.05 o                         
  10  10   1          0.99          4.37         7.76 o                         
  11  10   1          2.16         13.69         9.57 o                         
  12  10   1        183.63        188.09         7.15 o                         
  -4  11   1         18.65         20.51        12.40 o                         
  -3  11   1        198.28        211.74        13.43 o                         
  -2  11   1        942.13        894.86        21.60 o                         
  -1  11   1         23.85         17.19        13.42 o                         
   0  11   1        399.37        445.08        16.97 o                         
   1  11   1         74.46         97.73        11.94 o                         
   2  11   1        211.19        206.40         9.24 o                         
   3  11   1       1103.49       1075.61        31.85 o                         
   4  11   1        609.23        553.86        11.29 o                         
   5  11   1        653.47        575.79        16.74 o                         
   6  11   1        565.49        453.26        15.52 o                         
   7  11   1        638.29        621.49        21.80 o                         
   8  11   1        130.12        136.17         9.74 o                         
   9  11   1         33.86         33.40        10.17 o                         
  10  11   1        214.14        261.27         9.16 o                         
  11  11   1          5.21          5.95         6.77 o                         
  -2  12   1         26.71         10.72        12.60 o                         
  -1  12   1        213.40        224.79        15.09 o                         
   0  12   1         26.40         33.42        19.63 o                         
   1  12   1        230.13        184.38        19.80 o                         
   2  12   1        154.14        175.37        11.94 o                         
   3  12   1        222.07        182.49         8.95 o                         
   4  12   1         36.59         12.29         7.94 o                         
   5  12   1         41.26         30.36         7.74 o                         
   6  12   1        598.17        608.38        16.23 o                         
   7  12   1        272.56        313.97         7.89 o                         
   8  12   1        242.80        298.42         8.33 o                         
   9  12   1         43.17         46.60         7.67 o                         
  10  12   1        145.36        121.72         9.50 o                         
   0  13   1        236.93        244.35        19.74 o                         
   1  13   1         64.63         57.42        18.03 o                         
   2  13   1        105.63         64.10        12.08 o                         
   3  13   1         70.66         39.40         9.35 o                         
   4  13   1        173.54        220.91         9.49 o                         
   5  13   1          6.54         11.15         8.05 o                         
   6  13   1          0.68          8.98         8.06 o                         
   7  13   1         11.99          6.59         7.54 o                         
   8  13   1         76.95         66.39         7.02 o                         
   9  13   1         44.27         56.42         7.70 o                         
   2  14   1          1.42         -3.17        21.20 o                         
   3  14   1         80.25         52.35         8.12 o                         
   4  14   1          0.04         -2.39         9.18 o                         
   5  14   1         81.81         75.58         7.85 o                         
   6  14   1         43.27         36.17         8.33 o                         
   7  14   1         87.46        121.83         7.70 o                         
  -7 -13   2         50.95         32.85         8.83 o                         
  -6 -13   2          4.85         -2.14        13.67 o                         
  -5 -13   2         85.51        101.71         9.77 o                         
  -4 -13   2         20.03         21.78        13.03 o                         
  -3 -13   2         11.44         18.64        13.03 o                         
  -2 -13   2         16.44         16.24        15.56 o                         
  -9 -12   2          1.13         10.10         7.53 o                         
  -8 -12   2        541.68        417.17         8.72 o                         
  -7 -12   2        380.86        399.26         8.75 o                         
  -6 -12   2         32.90         31.05         8.58 o                         
  -5 -12   2         61.96         61.29        11.53 o                         
  -4 -12   2         32.26         44.75        13.36 o                         
  -3 -12   2          7.98         15.22        13.22 o                         
  -2 -12   2        113.12         83.20        13.35 o                         
  -1 -12   2         18.45         16.64        16.17 o                         
 -10 -11   2         81.28         68.47         7.59 o                         
  -9 -11   2          7.44         19.75         7.31 o                         
  -8 -11   2         35.32         68.03         9.95 o                         
  -7 -11   2         94.58        101.82         7.90 o                         
  -6 -11   2        115.71        130.03         7.78 o                         
  -5 -11   2         99.28        117.55        10.80 o                         
  -4 -11   2        173.96        184.57        11.69 o                         
  -3 -11   2        400.25        384.67        13.05 o                         
  -2 -11   2        383.58        352.51        15.02 o                         
  -1 -11   2        145.87        144.53        15.03 o                         
 -11 -10   2        339.16        304.66         8.59 o                         
 -10 -10   2          0.20          5.14         7.78 o                         
  -9 -10   2         54.35         72.93         6.93 o                         
  -8 -10   2        192.11        200.05        13.77 o                         
  -7 -10   2        641.49        660.58        23.65 o                         
  -6 -10   2         19.47         25.72         9.15 o                         
  -5 -10   2         96.85         96.80        11.84 o                         
  -4 -10   2         33.02         32.66        10.09 o                         
  -3 -10   2        173.01        173.41        18.01 o                         
  -2 -10   2         90.67         84.57        14.93 o                         
  -1 -10   2        180.83        201.80        14.63 o                         
   0 -10   2         42.89         35.41        30.76 o                         
   3 -10   2         40.96         25.21        16.88 o                         
   4 -10   2         28.76         33.45        17.38 o                         
 -11  -9   2          0.21          9.17         7.54 o                         
 -10  -9   2        281.14        258.81         9.00 o                         
  -9  -9   2          2.24         -1.91         8.03 o                         
  -8  -9   2        167.70        140.10         8.58 o                         
  -7  -9   2        260.54        253.42        11.22 o                         
  -6  -9   2       2184.62       2139.16        36.03 o                         
  -5  -9   2        443.43        373.42         9.47 o                         
  -4  -9   2          6.64          3.68        10.00 o                         
  -3  -9   2         60.88         70.01        10.85 o                         
  -2  -9   2         46.78         56.50        12.15 o                         
  -1  -9   2        115.91        109.88        15.27 o                         
   0  -9   2        474.07        546.69        19.95 o                         
   1  -9   2          1.71          2.66        22.09 o                         
   2  -9   2        301.22        291.12        24.03 o                         
   3  -9   2        217.69        222.29        18.79 o                         
   4  -9   2         52.71         64.80        17.64 o                         
   5  -9   2          3.07          0.20        17.08 o                         
 -12  -8   2         17.91         23.74         5.95 o                         
 -11  -8   2         86.12         91.03        10.72 o                         
 -10  -8   2         58.98         81.75         9.02 o                         
  -9  -8   2         43.32         60.53         6.93 o                         
  -8  -8   2         37.62         44.60         7.59 o                         
  -7  -8   2        227.43        220.61         9.00 o                         
  -6  -8   2        265.59        247.67         8.61 o                         
  -5  -8   2        569.36        579.09        17.24 o                         
  -4  -8   2        200.67        225.69        12.51 o                         
  -3  -8   2       1554.58       1573.95        48.34 o                         
  -2  -8   2          4.96         16.12        15.63 o                         
  -1  -8   2       1856.69       1966.35        19.13 o                         
   0  -8   2        352.80        349.73        15.58 o                         
   1  -8   2        111.68        134.19        24.25 o                         
   2  -8   2         21.78         23.86        13.43 o                         
   3  -8   2        455.82        412.08        20.10 o                         
   4  -8   2          0.48          2.05        12.73 o                         
   5  -8   2          1.40          6.97        10.57 o                         
   6  -8   2         45.34         69.00        12.84 o                         
 -12  -7   2         57.25         55.64         6.43 o                         
 -11  -7   2         36.78         54.02         6.87 o                         
 -10  -7   2        348.45        331.60        10.83 o                         
  -9  -7   2        375.16        366.55        10.43 o                         
  -8  -7   2        113.48        103.88         7.30 o                         
  -7  -7   2         88.81        105.70        10.09 o                         
  -6  -7   2       1173.66       1060.98        20.67 o                         
  -5  -7   2         52.95         88.12         8.24 o                         
  -4  -7   2        909.67        883.21        19.80 o                         
  -3  -7   2        199.75        183.39        11.05 o                         
  -2  -7   2        146.53        148.34        11.42 o                         
  -1  -7   2         37.10         44.00        12.97 o                         
   0  -7   2       1363.12       1359.45        58.75 o                         
   1  -7   2         85.73         86.90        15.91 o                         
   2  -7   2        390.48        360.38        20.69 o                         
   3  -7   2         30.80         24.46        10.85 o                         
   4  -7   2         70.97         93.32         8.60 o                         
   5  -7   2          0.16         -1.31         7.64 o                         
   6  -7   2        325.20        375.34        21.15 o                         
   7  -7   2          3.84          3.61         6.65 o                         
 -12  -6   2         49.58         63.83         6.95 o                         
 -11  -6   2          2.93          6.71         6.47 o                         
 -10  -6   2        189.00        203.26         8.42 o                         
  -9  -6   2        525.09        463.69         8.39 o                         
  -8  -6   2        218.17        235.89        10.87 o                         
  -7  -6   2        521.65        488.07        13.91 o                         
  -6  -6   2        266.64        282.91         7.24 o                         
  -5  -6   2        793.24        866.70        13.14 o                         
  -4  -6   2       3768.95       3568.48        76.83 o                         
  -3  -6   2        135.21        174.97        10.77 o                         
  -2  -6   2        181.37        126.32        11.72 o                         
  -1  -6   2         75.35         67.66        17.44 o                         
   0  -6   2         33.15         23.16        11.55 o                         
   1  -6   2       3259.78       3242.28        62.84 o                         
   2  -6   2        788.27        815.47        17.10 o                         
   3  -6   2       1036.02       1015.85        30.44 o                         
   4  -6   2        125.87        131.76         7.98 o                         
   5  -6   2        136.22        169.57         7.82 o                         
   6  -6   2         86.02         81.76         7.81 o                         
   7  -6   2        425.50        439.66         8.22 o                         
   8  -6   2         65.33         65.63         6.80 o                         
 -12  -5   2         13.94         11.77        10.11 o                         
 -11  -5   2         79.73         81.45        12.98 o                         
 -10  -5   2         10.84          1.31         6.02 o                         
  -9  -5   2        237.13        236.94         6.29 o                         
  -8  -5   2          5.24         11.11         6.58 o                         
  -7  -5   2        721.34        779.14        16.29 o                         
  -6  -5   2          1.32          2.02         6.53 o                         
  -5  -5   2        964.06        827.62         9.84 o                         
  -4  -5   2       4214.52       4255.80        77.29 o                         
  -3  -5   2       7837.97       8568.58       107.06 o                         
  -2  -5   2        574.01        491.91        13.66 o                         
  -1  -5   2        281.92        264.48        18.93 o                         
   0  -5   2       3702.69       4316.14       203.66 o                         
   1  -5   2        974.64        992.24        21.12 o                         
   2  -5   2        177.75        252.10         8.96 o                         
   3  -5   2         90.56        135.12         7.88 o                         
   4  -5   2       1080.15       1049.47        18.91 o                         
   5  -5   2        100.77        118.58         7.39 o                         
   6  -5   2         61.89         74.02         7.65 o                         
   7  -5   2          0.25         -1.18         7.63 o                         
   8  -5   2        231.78        212.08         6.36 o                         
   9  -5   2          0.14          5.06         6.14 o                         
 -12  -4   2         10.71         26.04         6.12 o                         
 -11  -4   2          3.25          2.97         5.89 o                         
 -10  -4   2        137.56        172.28         5.98 o                         
  -9  -4   2          1.23          5.63         8.05 o                         
  -8  -4   2        955.37        874.17        15.15 o                         
  -7  -4   2          9.70          9.18         9.80 o                         
  -6  -4   2        323.74        279.71         6.74 o                         
  -5  -4   2        157.99        158.26        24.95 o                         
  -4  -4   2       5645.00       5399.99        81.04 o                         
  -3  -4   2       2513.56       2526.38        30.38 o                         
  -2  -4   2       6276.47       6380.55       100.21 o                         
  -1  -4   2        470.57        421.76        16.51 o                         
   0  -4   2       2855.09       3143.98       109.21 o                         
   1  -4   2       4844.24       5115.01        76.43 o                         
   2  -4   2        670.32        678.15        11.73 o                         
   3  -4   2        536.64        592.21        12.36 o                         
   4  -4   2        231.14        199.08         8.49 o                         
   5  -4   2        124.93        104.54         6.88 o                         
   6  -4   2         27.80         24.89         6.71 o                         
   7  -4   2        366.46        411.93        11.18 o                         
   8  -4   2          9.10         12.57         6.20 o                         
   9  -4   2         46.51         44.97         7.40 o                         
 -12  -3   2        253.61        228.69         6.30 o                         
 -11  -3   2        128.06        147.70         9.16 o                         
 -10  -3   2         17.53         19.04         6.85 o                         
  -9  -3   2        429.73        431.08         6.50 o                         
  -8  -3   2         19.73         28.43         5.90 o                         
  -7  -3   2        521.42        500.96        10.11 o                         
  -6  -3   2        810.02        766.68        13.34 o                         
  -5  -3   2       4898.62       4638.48        70.77 o                         
  -4  -3   2        549.87        546.54         9.84 o                         
  -3  -3   2        404.79        468.25        10.04 o                         
  -2  -3   2       5749.61       5598.59        52.11 o                         
  -1  -3   2          9.51         22.29        10.33 o                         
   0  -3   2        326.57        401.92        16.73 o                         
   1  -3   2       1250.42       1204.06        20.81 o                         
   2  -3   2       1549.95       1551.74        39.30 o                         
   3  -3   2       8767.29       9262.98       165.97 o                         
   4  -3   2       1262.89       1080.83        16.36 o                         
   5  -3   2        876.40        847.68        20.64 o                         
   6  -3   2        687.14        709.45        13.06 o                         
   7  -3   2          1.88          2.09         6.18 o                         
   8  -3   2        508.55        574.25        21.58 o                         
   9  -3   2          6.59         -3.01         5.34 o                         
  10  -3   2        123.82        121.22         8.06 o                         
 -12  -2   2       1088.50        936.64        16.84 o                         
 -11  -2   2         35.39         33.46         9.61 o                         
 -10  -2   2         18.84         17.48        10.44 o                         
  -9  -2   2        537.84        538.34        15.14 o                         
  -8  -2   2        590.63        555.48         9.00 o                         
  -7  -2   2        128.18        133.50         6.12 o                         
  -6  -2   2         87.70        145.06         7.01 o                         
  -5  -2   2        107.81        103.47         9.23 o                         
  -4  -2   2       9368.00       9092.75        77.12 o                         
  -3  -2   2          6.07         -1.08         8.34 o                         
  -2  -2   2       5419.33       5383.42        59.20 o                         
  -1  -2   2        653.76        653.43        12.83 o                         
   0  -2   2       2878.96       2879.95        29.40 o                         
   1  -2   2        158.45        135.95         9.94 o                         
   2  -2   2        274.25        217.71         8.56 o                         
   3  -2   2       1788.99       1996.88        24.16 o                         
   4  -2   2        777.13        805.02        11.49 o                         
   5  -2   2        331.58        335.44         6.99 o                         
   6  -2   2        296.86        319.87         6.84 o                         
   7  -2   2        177.25        209.21         7.51 o                         
   8  -2   2          4.07          8.83         6.53 o                         
   9  -2   2        330.48        264.97         5.96 o                         
  10  -2   2        134.58        158.20         6.54 o                         
 -12  -1   2        260.87        206.79         8.81 o                         
 -11  -1   2        153.86        159.05         7.92 o                         
 -10  -1   2          1.73         -2.49         8.30 o                         
  -9  -1   2       3314.58       3245.30        47.91 o                         
  -8  -1   2        394.02        362.31         6.70 o                         
  -7  -1   2       1313.27       1243.14        21.60 o                         
  -6  -1   2       2574.89       2582.37        36.25 o                         
  -5  -1   2      12832.21      12488.06       112.73 o                         
  -4  -1   2        751.60        907.43        10.34 o                         
  -3  -1   2       5103.17       5243.50        59.22 o                         
  -2  -1   2        352.41        381.74        10.67 o                         
  -1  -1   2      10912.37       9975.95       169.61 o                         
   0  -1   2      11834.20      13139.16        49.81 o                         
   1  -1   2       2787.90       2608.39        33.43 o                         
   2  -1   2       1724.66       1710.71        20.25 o                         
   3  -1   2        323.98        269.44         7.96 o                         
   4  -1   2        516.94        522.35         9.20 o                         
   5  -1   2        849.64        780.27        14.78 o                         
   6  -1   2        131.97        134.30        10.30 o                         
   7  -1   2         35.92         34.18         6.87 o                         
   8  -1   2         71.61         75.88         6.07 o                         
   9  -1   2        515.75        537.58         9.34 o                         
  10  -1   2        133.47        111.50         9.84 o                         
  11  -1   2         78.50         90.30         6.29 o                         
 -11   0   2         66.60         77.40         5.45 o                         
 -10   0   2        120.25        134.75         6.59 o                         
  -9   0   2       1661.51       1694.55        24.27 o                         
  -8   0   2       1192.70       1179.19        21.39 o                         
  -7   0   2         21.03         16.34         6.71 o                         
  -6   0   2       4226.06       4318.20        55.05 o                         
  -5   0   2       1043.66        937.86        14.27 o                         
  -4   0   2       2348.88       2274.41        43.87 o                         
  -3   0   2      17182.38      18031.45       191.39 o                         
  -2   0   2        251.38        225.48         9.95 o                         
  -1   0   2        681.81        575.56        13.32 o                         
   0   0   2          6.97         28.22        18.69 o                         
   1   0   2       2535.05       2981.02        27.84 o                         
   2   0   2       1041.10       1112.89        14.64 o                         
   3   0   2          0.58          2.89         7.36 o                         
   4   0   2       1163.78       1014.13        11.75 o                         
   5   0   2       2616.76       2923.79        35.32 o                         
   6   0   2          9.04         18.55         7.27 o                         
   7   0   2         19.57         17.28         6.50 o                         
   8   0   2        204.41        193.56         6.35 o                         
   9   0   2        120.03        105.46         6.18 o                         
  10   0   2        187.70        183.76         8.43 o                         
  11   0   2         62.25         61.49         6.93 o                         
 -11   1   2        121.26        108.76         5.78 o                         
 -10   1   2        160.62        156.89         7.29 o                         
  -9   1   2         46.74         51.93         5.77 o                         
  -8   1   2          2.17          9.92         6.73 o                         
  -7   1   2        203.69        203.42         6.70 o                         
  -6   1   2        220.43        194.37         7.03 o                         
  -5   1   2       1761.56       1631.19        22.75 o                         
  -4   1   2       1079.02       1067.75        13.06 o                         
  -3   1   2        101.58         60.14         8.60 o                         
  -2   1   2      10152.55       9659.53       113.53 o                         
  -1   1   2       4446.83       4901.71        63.17 o                         
   0   1   2         69.03         91.20        18.04 o                         
   1   1   2       1662.15       1352.24        30.25 o                         
   2   1   2        949.96        979.93        22.41 o                         
   3   1   2        234.88        172.94         8.50 o                         
   4   1   2        365.39        304.83         8.16 o                         
   5   1   2        619.83        498.62        11.39 o                         
   6   1   2        149.14        151.28         8.10 o                         
   7   1   2         31.40         34.19         5.95 o                         
   8   1   2          4.65          7.88         6.25 o                         
   9   1   2       1025.52       1034.96        17.36 o                         
  10   1   2        436.98        375.05        12.48 o                         
  11   1   2        154.53        166.77         6.37 o                         
  12   1   2         28.48         36.42         5.86 o                         
 -11   2   2          4.30         22.72         5.61 o                         
 -10   2   2        102.84        116.82         5.81 o                         
  -9   2   2        162.75        157.06         9.84 o                         
  -8   2   2        752.83        717.54        15.80 o                         
  -7   2   2        169.18        172.56         7.59 o                         
  -6   2   2       1680.86       1562.94        32.57 o                         
  -5   2   2         94.60        111.60         9.74 o                         
  -4   2   2        285.76        272.46         9.43 o                         
  -3   2   2         20.47         30.99         9.44 o                         
  -2   2   2       1020.61        896.70        11.71 o                         
  -1   2   2        763.48        783.81        25.54 o                         
   0   2   2        799.60        972.42        24.74 o                         
   1   2   2        144.01        224.17        18.60 o                         
   2   2   2       1458.53       1477.93        23.93 o                         
   3   2   2         71.34         24.25        11.96 o                         
   4   2   2         11.98         13.91         8.27 o                         
   5   2   2       1643.40       1824.03        17.09 o                         
   6   2   2       1920.58       1771.27        21.86 o                         
   7   2   2        166.84        188.83         8.10 o                         
   8   2   2        205.61        248.33         6.83 o                         
   9   2   2         82.11         87.05         6.00 o                         
  10   2   2        195.77        226.06         6.52 o                         
  11   2   2        113.87        130.79         7.22 o                         
  12   2   2        186.69        182.12         8.31 o                         
 -10   3   2        293.29        315.99         8.93 o                         
  -9   3   2        154.31        181.43         6.48 o                         
  -8   3   2        226.95        187.87         7.56 o                         
  -7   3   2        187.24        188.03         6.33 o                         
  -6   3   2        307.11        350.51         8.98 o                         
  -5   3   2        778.59        755.40        10.46 o                         
  -4   3   2        390.11        363.38         9.13 o                         
  -3   3   2         62.14         95.63         9.72 o                         
  -2   3   2        187.36        146.90         8.90 o                         
  -1   3   2        461.15        418.29        11.57 o                         
   0   3   2        762.16        667.23        32.66 o                         
   1   3   2          4.84          7.87        16.12 o                         
   2   3   2         29.06         14.29        17.76 o                         
   3   3   2       3381.90       3072.18        42.34 o                         
   4   3   2         92.83         70.04         9.55 o                         
   5   3   2          4.08         28.37        13.65 o                         
   6   3   2        835.23        911.52        15.95 o                         
   7   3   2          3.86          4.51         7.29 o                         
   8   3   2          4.74          7.97         6.30 o                         
   9   3   2        872.76        830.69        20.02 o                         
  10   3   2         41.42         39.95         6.88 o                         
  11   3   2         52.79         35.34         5.86 o                         
  12   3   2          2.63         -6.89         6.89 o                         
 -10   4   2         13.97         24.80         5.32 o                         
  -9   4   2        165.59        166.14         6.93 o                         
  -8   4   2        126.40        139.61         6.66 o                         
  -7   4   2         25.62         19.77         5.90 o                         
  -6   4   2        254.03        285.38         6.46 o                         
  -5   4   2          7.17          0.94         7.55 o                         
  -4   4   2        197.20        158.59         7.96 o                         
  -3   4   2       1190.25       1137.07        21.08 o                         
  -2   4   2       1531.86       1635.28        18.52 o                         
  -1   4   2       1553.34       1489.98        23.70 o                         
   0   4   2         58.87        117.06        16.86 o                         
   1   4   2        372.04        269.23        17.87 o                         
   2   4   2        259.60        188.87        18.89 o                         
   3   4   2       6610.62       7299.46       360.50 o                         
   4   4   2         16.91         20.16        12.01 o                         
   5   4   2       1439.82       1300.84        36.31 o                         
   6   4   2       2802.78       2633.81        37.00 o                         
   7   4   2          1.54         -1.36         7.36 o                         
   8   4   2        213.70        160.02        10.66 o                         
   9   4   2        160.36        179.95         6.47 o                         
  10   4   2         90.74         86.33         6.80 o                         
  11   4   2         14.00          9.18         9.67 o                         
  12   4   2        243.27        277.89        10.07 o                         
  -9   5   2         17.83         16.65         6.77 o                         
  -8   5   2        119.16        104.59         5.64 o                         
  -7   5   2          5.43          1.44         5.90 o                         
  -6   5   2       2968.04       3040.90        47.23 o                         
  -5   5   2         33.44         40.20         7.11 o                         
  -4   5   2       1958.53       1916.05        26.63 o                         
  -3   5   2          3.70         10.56         8.80 o                         
  -2   5   2       1625.92       1374.52        30.76 o                         
  -1   5   2        910.95        959.43        17.29 o                         
   0   5   2        185.97        261.13        22.04 o                         
   1   5   2         10.79          4.13        14.22 o                         
   2   5   2         69.51         57.14        15.04 o                         
   3   5   2        630.27        757.95        15.34 o                         
   4   5   2        391.28        397.95        13.82 o                         
   5   5   2        908.40        912.78        23.03 o                         
   6   5   2        230.56        175.22         8.69 o                         
   7   5   2        553.20        537.67        12.86 o                         
   8   5   2         49.68         71.21         9.29 o                         
   9   5   2        231.94        252.84         8.65 o                         
  10   5   2         31.89         34.27         9.09 o                         
  11   5   2         67.27         82.85         7.20 o                         
  12   5   2         75.98         69.03        12.02 o                         
  13   5   2         69.77         75.99         6.86 o                         
  -8   6   2          3.45         10.74         5.90 o                         
  -7   6   2        387.32        386.72         6.55 o                         
  -6   6   2         32.38         45.24         7.14 o                         
  -5   6   2        223.11        249.45         7.47 o                         
  -4   6   2         40.24         64.07         8.71 o                         
  -3   6   2       1489.22       1352.87        56.33 o                         
  -2   6   2        140.23         86.57        13.08 o                         
  -1   6   2        583.53        544.75        16.17 o                         
   0   6   2         80.62         94.28        14.50 o                         
   1   6   2       2121.56       2205.59       133.08 o                         
   2   6   2          0.48         11.58        14.80 o                         
   3   6   2       4773.94       4529.99       197.31 o                         
   4   6   2       1004.67        973.45        14.01 o                         
   5   6   2       1241.47       1291.02        21.81 o                         
   6   6   2        160.94        159.50        10.61 o                         
   7   6   2        690.05        629.72        11.44 o                         
   8   6   2        187.97        205.40        12.65 o                         
   9   6   2         87.48        128.58         9.46 o                         
  10   6   2         30.57         45.31        14.35 o                         
  11   6   2         61.81         44.32         6.78 o                         
  12   6   2         33.40         31.83        14.24 o                         
  13   6   2         10.59         24.68         6.72 o                         
  -8   7   2         20.68         21.80         8.02 o                         
  -7   7   2          5.41         10.60         7.64 o                         
  -6   7   2        244.32        239.44         8.34 o                         
  -5   7   2          8.68          6.97        14.21 o                         
  -4   7   2       1621.27       1759.43        14.24 o                         
  -3   7   2         25.43         27.59        10.54 o                         
  -2   7   2       2286.60       2248.22        15.95 o                         
  -1   7   2         36.14         40.40        12.64 o                         
   0   7   2       1372.76       1205.41        14.24 o                         
   1   7   2        850.98        767.78        59.57 o                         
   2   7   2        388.17        359.75        15.32 o                         
   3   7   2          6.24         11.43        14.74 o                         
   4   7   2        507.18        505.93        10.97 o                         
   5   7   2        120.22        137.54        11.10 o                         
   6   7   2       1265.41       1192.43        17.93 o                         
   7   7   2         15.61         17.13         7.62 o                         
   8   7   2        144.14        149.20         7.52 o                         
   9   7   2       1243.43       1187.11        13.41 o                         
  10   7   2        465.42        459.78        21.42 o                         
  11   7   2         64.44         62.47         7.15 o                         
  12   7   2         33.18         19.96         8.81 o                         
  13   7   2         34.25         66.23        12.52 o                         
  -7   8   2        125.63        101.38        16.39 o                         
  -6   8   2         29.02         36.29        10.46 o                         
  -5   8   2        673.13        703.60        13.33 o                         
  -4   8   2        474.95        489.69        30.93 o                         
  -3   8   2         23.95         40.11        12.42 o                         
  -2   8   2        386.55        320.02        13.19 o                         
  -1   8   2        616.59        549.81        17.24 o                         
   0   8   2         53.66         52.34        10.90 o                         
   1   8   2       2343.07       2174.50        85.36 o                         
   2   8   2          4.74         14.67        16.30 o                         
   3   8   2       2074.80       2172.45        79.31 o                         
   4   8   2        293.77        331.30        12.26 o                         
   5   8   2        866.01        771.87        16.99 o                         
   6   8   2         28.11         38.65         9.77 o                         
   7   8   2        537.70        535.14        13.47 o                         
   8   8   2        128.45        149.88         8.56 o                         
   9   8   2        354.34        406.26         8.79 o                         
  10   8   2         11.85         17.36         7.36 o                         
  11   8   2         88.93         92.48         7.39 o                         
  12   8   2        255.80        259.62         7.24 o                         
  -6   9   2        370.92        319.15        13.89 o                         
  -5   9   2        179.11        267.14        11.27 o                         
  -4   9   2       1129.69       1324.79        27.10 o                         
  -3   9   2          4.02          9.32         9.88 o                         
  -2   9   2        313.62        265.79        15.27 o                         
  -1   9   2         33.50         31.38        15.16 o                         
   0   9   2        144.02        172.64        15.69 o                         
   1   9   2        176.38        175.70        13.76 o                         
   2   9   2         38.68         51.67        15.21 o                         
   3   9   2         52.15         53.89        10.93 o                         
   4   9   2        481.48        513.32        17.90 o                         
   5   9   2         74.90         81.10         9.29 o                         
   6   9   2        175.84        210.56        12.09 o                         
   7   9   2        360.90        344.94         8.33 o                         
   8   9   2        188.85        158.28         7.83 o                         
   9   9   2         45.19         45.07         7.57 o                         
  10   9   2        124.43        104.24         8.53 o                         
  11   9   2          2.69         25.89         6.50 o                         
  12   9   2        215.77        209.16         7.09 o                         
  -5  10   2         86.40         67.59        10.37 o                         
  -4  10   2        281.30        349.89        10.46 o                         
  -3  10   2       1297.80       1491.73        24.01 o                         
  -2  10   2       1153.63       1078.38        16.99 o                         
  -1  10   2       1404.59       1212.79        18.05 o                         
   0  10   2        139.92         85.40        10.81 o                         
   1  10   2        915.94        833.85        19.28 o                         
   2  10   2          0.84         -5.22        12.03 o                         
   3  10   2         67.73         68.95        12.15 o                         
   4  10   2        383.50        424.96        11.08 o                         
   5  10   2         34.12         55.67         9.23 o                         
   6  10   2        369.34        329.26        11.38 o                         
   7  10   2         38.35         44.86         7.23 o                         
   8  10   2         59.14         64.30         8.91 o                         
   9  10   2        240.49        282.11        18.23 o                         
  10  10   2         72.59        113.10         6.96 o                         
  11  10   2        110.77        120.28        14.57 o                         
  12  10   2          0.17         16.48         7.47 o                         
  -4  11   2        108.94        103.72        10.68 o                         
  -3  11   2        359.31        317.41        11.77 o                         
  -2  11   2         24.36         34.02         9.95 o                         
  -1  11   2        316.66        339.01        14.94 o                         
   0  11   2        655.35        598.53        16.19 o                         
   1  11   2        483.45        532.73        26.29 o                         
   2  11   2        822.82        879.49        14.74 o                         
   3  11   2         56.18         74.00        12.18 o                         
   4  11   2       1297.24       1276.74        42.38 o                         
   5  11   2         19.39         17.46        10.40 o                         
   6  11   2         95.11        129.55         8.55 o                         
   7  11   2        212.32        172.96        17.01 o                         
   8  11   2          7.31         21.22         9.28 o                         
   9  11   2        206.03        185.47         6.86 o                         
  10  11   2         19.36         14.64         8.18 o                         
  11  11   2         31.50         27.43         7.95 o                         
  -2  12   2        203.89        198.69        13.43 o                         
  -1  12   2         34.62          7.59        10.79 o                         
   0  12   2         36.53         65.79        13.39 o                         
   1  12   2        100.29        136.05        14.54 o                         
   2  12   2        228.25        178.67        10.51 o                         
   3  12   2        215.70        194.02        11.72 o                         
   4  12   2        324.25        296.57        10.48 o                         
   5  12   2         71.29         58.06        11.34 o                         
   6  12   2          0.82         -7.33         7.33 o                         
   7  12   2        321.31        423.85         9.15 o                         
   8  12   2          9.72          9.47         7.17 o                         
   9  12   2         29.26         13.59         6.97 o                         
  10  12   2         54.56         42.17         6.94 o                         
  11  12   2          2.55          8.21        10.17 o                         
  -1  13   2        508.89        477.62        16.42 o                         
   0  13   2        107.18        110.08        14.55 o                         
   1  13   2         33.86         46.10        11.55 o                         
   2  13   2          1.27          2.97         9.27 o                         
   3  13   2         27.60         27.81         8.72 o                         
   4  13   2         10.79          2.90        10.88 o                         
   5  13   2        100.18        126.57         7.85 o                         
   6  13   2          0.81         -9.32         9.32 o                         
   7  13   2         59.30         66.01         7.66 o                         
   8  13   2         33.60         48.63        10.82 o                         
   9  13   2         78.34         74.18         7.10 o                         
  10  13   2        168.60        169.11        11.31 o                         
   1  14   2         29.64         24.90        18.06 o                         
   2  14   2         16.11          1.60        12.90 o                         
   3  14   2         12.81         12.20        10.65 o                         
   4  14   2        264.87        224.82         9.33 o                         
   5  14   2         50.57         41.68         8.27 o                         
   6  14   2         34.38         33.16         7.42 o                         
   7  14   2         32.09         40.68         7.53 o                         
   8  14   2         47.57         73.59         6.95 o                         
  -8 -12   3        462.11        366.14         8.73 o                         
  -7 -12   3         28.97         26.53        11.33 o                         
  -6 -12   3          4.13        -10.98        10.98 o                         
  -5 -12   3         34.28         53.24        10.77 o                         
  -4 -12   3         30.00         30.99        13.38 o                         
  -3 -12   3        132.70        148.47        14.13 o                         
  -2 -12   3         45.36         26.78         9.27 o                         
  -1 -12   3         34.82         20.32        15.99 o                         
  -9 -11   3         17.87         21.60         7.04 o                         
  -8 -11   3         63.51         49.72         8.74 o                         
  -7 -11   3        419.78        396.19        10.82 o                         
  -6 -11   3          2.33         22.17         9.64 o                         
  -5 -11   3        122.03        117.70        14.34 o                         
  -4 -11   3         34.41         61.59        10.09 o                         
  -3 -11   3        267.73        258.90        17.76 o                         
  -2 -11   3          0.68         -3.31        13.65 o                         
  -1 -11   3          3.83         12.10        12.94 o                         
 -10 -10   3         39.94         38.98         7.11 o                         
  -9 -10   3          0.01          2.32         8.08 o                         
  -8 -10   3         36.74         69.41        11.29 o                         
  -7 -10   3          8.97         16.55        14.85 o                         
  -6 -10   3        799.02        819.00        18.88 o                         
  -5 -10   3          6.37          2.69        10.25 o                         
  -4 -10   3          2.67          7.84        16.18 o                         
  -3 -10   3        139.97        134.39        12.13 o                         
  -2 -10   3        426.01        409.88        18.39 o                         
  -1 -10   3         23.14         24.17        13.44 o                         
   0 -10   3        121.85        135.81        16.66 o                         
 -11  -9   3        131.09        121.83         6.82 o                         
 -10  -9   3          1.86          8.77        12.61 o                         
  -9  -9   3         51.18         51.90         7.47 o                         
  -8  -9   3         39.31         45.83         7.95 o                         
  -7  -9   3        174.32        161.41         7.52 o                         
  -6  -9   3        310.31        283.48        11.19 o                         
  -5  -9   3         73.70         61.66         9.09 o                         
  -4  -9   3          4.49          2.63        10.48 o                         
  -3  -9   3        615.64        568.28        16.98 o                         
  -2  -9   3         17.95         22.49        12.19 o                         
  -1  -9   3        312.62        390.19        17.34 o                         
   0  -9   3         13.80         14.70        13.79 o                         
 -11  -8   3         13.75         20.07        11.17 o                         
 -10  -8   3         64.56         91.09        10.96 o                         
  -9  -8   3         12.23         25.20         7.36 o                         
  -8  -8   3        148.65        167.99         9.62 o                         
  -7  -8   3         67.53         61.09         7.45 o                         
  -6  -8   3       1921.41       1935.73        22.68 o                         
  -5  -8   3        271.67        301.34        10.33 o                         
  -4  -8   3         11.25          7.58        10.90 o                         
  -3  -8   3         42.42         65.20        13.00 o                         
  -2  -8   3        431.42        503.67        16.69 o                         
  -1  -8   3          0.60          0.02        15.12 o                         
   0  -8   3        190.15        201.99        15.48 o                         
   1  -8   3         23.97         32.08        26.22 o                         
 -12  -7   3         49.89         74.54         6.79 o                         
 -11  -7   3         57.95         46.34         8.32 o                         
 -10  -7   3         56.49         54.01         6.67 o                         
  -9  -7   3        157.59        147.63         8.23 o                         
  -8  -7   3        119.39        123.30         7.93 o                         
  -7  -7   3          1.52         -6.60        10.45 o                         
  -6  -7   3        191.21        191.58         7.83 o                         
  -5  -7   3       1484.00       1420.31        13.94 o                         
  -4  -7   3        740.11        759.30        14.42 o                         
  -3  -7   3          2.74          8.36        10.00 o                         
  -2  -7   3         83.31         75.13        12.47 o                         
  -1  -7   3        978.31       1079.61        36.09 o                         
   0  -7   3          1.92         -3.40        12.44 o                         
   1  -7   3        179.85        170.19        16.54 o                         
   2  -7   3         28.58         27.87        20.94 o                         
   3  -7   3        197.24        170.59        14.05 o                         
   4  -7   3          9.86          7.44        13.24 o                         
   5  -7   3         84.20        123.29        13.53 o                         
   6  -7   3         11.59         18.38         8.06 o                         
   7  -7   3         38.27         25.24        13.92 o                         
 -12  -6   3          0.24          9.87         8.85 o                         
 -11  -6   3        159.80        182.70        13.59 o                         
 -10  -6   3        114.79        115.07         6.43 o                         
  -9  -6   3        199.69        196.07         6.18 o                         
  -8  -6   3         77.42         78.67         6.15 o                         
  -7  -6   3         33.97         34.94         7.36 o                         
  -6  -6   3        816.32        844.76        23.48 o                         
  -5  -6   3          2.30          2.98         7.14 o                         
  -4  -6   3        310.49        311.97         7.87 o                         
  -3  -6   3        109.78         54.84        11.32 o                         
  -2  -6   3       2077.02       2033.62        18.66 o                         
  -1  -6   3        371.12        392.12        14.42 o                         
   0  -6   3        701.95        694.53        14.08 o                         
   1  -6   3       1991.64       2106.26        22.61 o                         
   2  -6   3        261.02        285.23        18.01 o                         
   3  -6   3         13.05         23.23         8.87 o                         
   4  -6   3        291.31        268.07        10.15 o                         
   5  -6   3          4.79          3.23         8.16 o                         
   6  -6   3        128.90        137.35        15.63 o                         
   7  -6   3          2.66         10.88         6.86 o                         
   8  -6   3        165.54        133.42         9.34 o                         
 -12  -5   3          0.77         -2.00         8.91 o                         
 -11  -5   3         51.77         56.18         5.58 o                         
 -10  -5   3        263.95        283.06        11.06 o                         
  -9  -5   3          6.14          8.60         8.23 o                         
  -8  -5   3        903.16        953.67        20.00 o                         
  -7  -5   3        183.10        183.44         7.69 o                         
  -6  -5   3       2932.28       2917.27        25.70 o                         
  -5  -5   3        204.60        189.34         7.26 o                         
  -4  -5   3       1422.61       1323.49        22.27 o                         
  -3  -5   3       1414.75       1470.14        21.89 o                         
  -2  -5   3        543.03        499.80        12.91 o                         
  -1  -5   3        978.02        846.46        22.87 o                         
   0  -5   3       1519.81       1871.36        44.62 o                         
   1  -5   3        796.58        799.81        18.17 o                         
   2  -5   3         27.33         30.69         8.46 o                         
   3  -5   3          7.44          5.57         8.81 o                         
   4  -5   3         50.33         53.31         7.45 o                         
   5  -5   3        225.63        242.93         8.38 o                         
   6  -5   3         40.67         33.70         7.07 o                         
   7  -5   3        345.98        325.07         7.18 o                         
   8  -5   3        191.07        181.38         7.11 o                         
 -12  -4   3         26.15          8.44         8.64 o                         
 -11  -4   3        412.23        452.45         7.77 o                         
 -10  -4   3         15.61         25.71         5.76 o                         
  -9  -4   3         17.52         22.94         5.97 o                         
  -8  -4   3         54.47         59.13         6.39 o                         
  -7  -4   3        758.18        724.36         9.26 o                         
  -6  -4   3         54.48         60.44         8.08 o                         
  -5  -4   3        709.93        712.56         7.71 o                         
  -4  -4   3        594.03        551.77         9.71 o                         
  -3  -4   3       4570.95       4524.95        54.94 o                         
  -2  -4   3        186.84        226.40        12.72 o                         
  -1  -4   3         79.25         61.22        14.75 o                         
   0  -4   3       2804.53       3135.24       118.52 o                         
   1  -4   3        146.99         94.47        12.98 o                         
   2  -4   3        338.45        306.11        46.70 o                         
   3  -4   3         84.70         60.95         8.56 o                         
   4  -4   3         32.24         29.44         6.89 o                         
   5  -4   3        136.92        115.98         6.40 o                         
   6  -4   3         47.81         42.12         8.16 o                         
   7  -4   3         47.22         70.79         6.13 o                         
   8  -4   3        515.17        486.60         8.33 o                         
   9  -4   3          6.01          7.11         7.06 o                         
 -12  -3   3         20.30         46.20         8.51 o                         
 -11  -3   3          0.96          3.70         6.05 o                         
 -10  -3   3        226.40        237.99        12.14 o                         
  -9  -3   3         17.43         15.93         6.03 o                         
  -8  -3   3        478.91        442.95        10.23 o                         
  -7  -3   3        198.28        196.24         6.91 o                         
  -6  -3   3         42.91         33.61         7.32 o                         
  -5  -3   3         72.72         53.18         8.39 o                         
  -4  -3   3        948.52        889.98        12.55 o                         
  -3  -3   3          0.50         17.18        10.61 o                         
  -2  -3   3       3379.06       3180.12        44.42 o                         
  -1  -3   3          0.86          5.44        12.66 o                         
   0  -3   3       1829.23       1957.70        65.59 o                         
   1  -3   3        431.49        458.36        12.77 o                         
   2  -3   3       2511.27       2448.68        68.63 o                         
   3  -3   3        423.11        360.83         9.07 o                         
   4  -3   3        136.35        212.03         7.13 o                         
   5  -3   3       1545.68       1434.70        14.62 o                         
   6  -3   3          3.40         12.88         6.96 o                         
   7  -3   3          1.26          6.99         6.39 o                         
   8  -3   3         81.82         81.89         6.50 o                         
   9  -3   3         63.77         79.58         6.36 o                         
  10  -3   3         43.81         41.93        10.04 o                         
 -12  -2   3        237.33        185.90         7.46 o                         
 -11  -2   3        233.82        215.00         7.56 o                         
 -10  -2   3        293.59        295.25         9.88 o                         
  -9  -2   3        308.26        278.08         6.55 o                         
  -8  -2   3         28.34         44.27         6.24 o                         
  -7  -2   3       2546.29       2382.28        42.57 o                         
  -6  -2   3         26.66         31.19         7.39 o                         
  -5  -2   3         18.57         55.65         8.23 o                         
  -4  -2   3        439.69        431.20        25.37 o                         
  -3  -2   3       2935.33       2928.11        37.27 o                         
  -2  -2   3       1205.91       1132.58        18.00 o                         
  -1  -2   3         48.28         22.72        13.26 o                         
   0  -2   3        173.70        119.11        15.40 o                         
   1  -2   3       4408.75       4221.83        98.52 o                         
   2  -2   3       1857.75       1764.04        23.72 o                         
   3  -2   3       1696.84       1479.92        22.03 o                         
   4  -2   3         59.81         59.94         7.02 o                         
   5  -2   3        130.47        144.22         7.81 o                         
   6  -2   3        357.18        355.78         7.06 o                         
   7  -2   3         42.82         61.54         6.14 o                         
   8  -2   3        182.46        148.91         7.42 o                         
   9  -2   3        205.91        156.51         5.49 o                         
  10  -2   3         17.11         43.51         7.85 o                         
 -12  -1   3        921.27        791.79        18.18 o                         
 -11  -1   3         24.20         20.57         5.62 o                         
 -10  -1   3       1257.61       1258.39        16.37 o                         
  -9  -1   3        168.01        185.34         6.28 o                         
  -8  -1   3       2982.84       2761.61        42.83 o                         
  -7  -1   3          3.22         -6.66         6.66 o                         
  -6  -1   3        201.61        288.09         8.68 o                         
  -5  -1   3        724.34        644.27         8.96 o                         
  -4  -1   3       5350.42       5157.52        87.01 o                         
  -3  -1   3       2607.34       2729.06        27.78 o                         
  -2  -1   3       5576.03       5441.21        69.02 o                         
  -1  -1   3        736.99        736.70        19.00 o                         
   0  -1   3        591.91        749.46        20.10 o                         
   1  -1   3        232.32        173.77        15.76 o                         
   2  -1   3        150.18        107.58        20.38 o                         
   3  -1   3        994.29       1051.61        13.96 o                         
   4  -1   3       1047.26        944.46        79.67 o                         
   5  -1   3        106.35         86.13         7.05 o                         
   6  -1   3        555.33        487.21        10.33 o                         
   7  -1   3          2.51          1.33         6.72 o                         
   8  -1   3        227.17        255.37         6.31 o                         
   9  -1   3        183.17        177.45         6.17 o                         
  10  -1   3        586.05        562.68        22.79 o                         
  11  -1   3         24.06         26.12         5.57 o                         
 -11   0   3        100.70        101.74         5.22 o                         
 -10   0   3        129.99        130.81         8.48 o                         
  -9   0   3        127.32        106.01         7.42 o                         
  -8   0   3         77.23         97.49         7.85 o                         
  -7   0   3       3284.85       3263.55        33.10 o                         
  -6   0   3       1276.48       1293.08        20.05 o                         
  -5   0   3        851.32        904.65        15.05 o                         
  -4   0   3         24.40         36.35        10.88 o                         
  -3   0   3        748.62        519.23        14.94 o                         
  -2   0   3       1612.23       1620.99        21.54 o                         
  -1   0   3        494.58        487.47        15.32 o                         
   0   0   3       5814.97       6673.40        32.94 o                         
   1   0   3      16041.99      16404.40       269.59 o                         
   2   0   3        551.34        419.61        14.28 o                         
   3   0   3       1513.01       1382.94       227.74 o                         
   4   0   3        480.18        475.19        13.12 o                         
   5   0   3         16.95         24.21        12.60 o                         
   6   0   3        167.78        211.10         6.54 o                         
   7   0   3        401.73        395.86         7.85 o                         
   8   0   3          0.18          2.31         6.80 o                         
   9   0   3         22.98         27.24         6.58 o                         
  10   0   3         52.64         55.17         6.71 o                         
  11   0   3        123.87        121.96         9.69 o                         
 -11   1   3          6.54         14.42         5.84 o                         
 -10   1   3        156.18        150.63         5.89 o                         
  -9   1   3         10.84         -6.14         6.62 o                         
  -8   1   3       1343.69       1321.20        38.06 o                         
  -7   1   3        525.96        531.27        10.53 o                         
  -6   1   3        527.35        473.88         7.02 o                         
  -5   1   3        111.90         81.98         7.96 o                         
  -4   1   3       2046.00       2008.43        19.59 o                         
  -3   1   3       4409.88       4190.65        50.08 o                         
  -2   1   3          8.16         20.19         8.94 o                         
  -1   1   3        232.18        196.43        13.44 o                         
   0   1   3        533.26        576.43        19.78 o                         
   1   1   3         93.59        105.81        16.89 o                         
   2   1   3       2387.78       2325.81        29.75 o                         
   3   1   3         31.23         27.36         9.60 o                         
   4   1   3       1095.29       1050.22        22.59 o                         
   5   1   3        406.29        456.97         9.09 o                         
   6   1   3       1141.64       1105.09        16.54 o                         
   7   1   3          0.37         -1.42         7.01 o                         
   8   1   3         87.97         74.81         6.60 o                         
   9   1   3         17.18         23.77         6.87 o                         
  10   1   3        864.96        820.56        20.47 o                         
  11   1   3         21.89         44.30         9.55 o                         
  12   1   3         72.80         96.22         7.35 o                         
 -11   2   3          6.89         20.76        11.11 o                         
 -10   2   3         55.50         82.02         7.06 o                         
  -9   2   3        105.70        125.83         6.71 o                         
  -8   2   3       1901.72       1769.16        38.98 o                         
  -7   2   3        218.79        192.64         6.85 o                         
  -6   2   3        121.69        116.33         7.10 o                         
  -5   2   3         65.91         39.69         7.03 o                         
  -4   2   3        164.78        162.20         9.27 o                         
  -3   2   3       7311.28       7381.37        91.70 o                         
  -2   2   3       5665.15       5636.02        77.38 o                         
  -1   2   3         17.21         -0.55        11.55 o                         
   0   2   3       3529.92       3906.50        29.59 o                         
   1   2   3       9948.89       9854.99        37.83 o                         
   2   2   3        109.05        202.52        24.32 o                         
   3   2   3       1739.67       1866.41        27.79 o                         
   4   2   3       1585.41       1477.96        25.26 o                         
   5   2   3        990.42        907.58        17.94 o                         
   6   2   3       1077.53       1119.32        21.62 o                         
   7   2   3       1367.54       1319.17        12.19 o                         
   8   2   3          0.55          3.16         6.68 o                         
   9   2   3        167.20        215.86        15.84 o                         
  10   2   3          3.71          1.64        10.37 o                         
  11   2   3        250.29        270.58         9.86 o                         
  12   2   3         43.97         23.12        13.78 o                         
 -10   3   3         94.11        104.97        10.33 o                         
  -9   3   3        435.14        429.57         6.55 o                         
  -8   3   3        328.00        325.60         6.47 o                         
  -7   3   3          9.54          8.94        10.48 o                         
  -6   3   3        114.37        107.73         6.45 o                         
  -5   3   3        859.87        832.85        15.41 o                         
  -4   3   3        627.73        612.63         9.57 o                         
  -3   3   3       5599.94       5359.16        80.96 o                         
  -2   3   3        655.28        669.36        13.55 o                         
  -1   3   3        860.24        912.27        14.82 o                         
   0   3   3        288.39        280.65        16.87 o                         
   1   3   3        457.93        322.83        15.27 o                         
   2   3   3        245.20        259.40        14.71 o                         
   3   3   3       2552.61       2612.27        48.94 o                         
   4   3   3          3.60         28.01        10.58 o                         
   5   3   3        714.96        760.89        24.02 o                         
   6   3   3       2466.49       2610.13        24.18 o                         
   7   3   3         26.92         22.64         9.15 o                         
   8   3   3       1028.33       1084.05        24.67 o                         
   9   3   3          0.68         22.67         6.59 o                         
  10   3   3        840.85        803.18        22.98 o                         
  11   3   3          0.72          0.63         9.01 o                         
  12   3   3         50.32         35.29        10.43 o                         
 -10   4   3         17.16         39.30         5.96 o                         
  -9   4   3         23.76         44.00        10.60 o                         
  -8   4   3        253.02        232.07         6.69 o                         
  -7   4   3        399.73        390.94        11.72 o                         
  -6   4   3       1891.72       1932.32        22.70 o                         
  -5   4   3         99.83         85.62         6.85 o                         
  -4   4   3       1233.58       1160.09        20.92 o                         
  -3   4   3         17.53         13.22         8.76 o                         
  -2   4   3       3779.41       3770.61        62.10 o                         
  -1   4   3       2064.99       2222.46        24.43 o                         
   0   4   3       2666.42       2576.67        35.16 o                         
   1   4   3       4420.21       3946.85        24.86 o                         
   2   4   3        573.70        606.91        14.89 o                         
   3   4   3       3956.46       3844.06       165.13 o                         
   4   4   3        713.91        870.09        14.64 o                         
   5   4   3          2.13         16.26        10.16 o                         
   6   4   3        361.13        289.39        10.38 o                         
   7   4   3        424.92        405.91         8.42 o                         
   8   4   3        343.79        305.90         9.02 o                         
   9   4   3         27.40         31.12         8.12 o                         
  10   4   3         93.50        119.56         7.55 o                         
  11   4   3         84.82        109.82         7.72 o                         
  12   4   3         30.25         40.73        13.30 o                         
  -9   5   3        168.25        177.43         7.42 o                         
  -8   5   3          0.02         14.83         5.88 o                         
  -7   5   3        494.50        440.53         6.30 o                         
  -6   5   3        590.78        661.02         8.35 o                         
  -5   5   3        937.81        989.35        23.80 o                         
  -4   5   3        109.75        132.70         8.41 o                         
  -3   5   3       3141.60       3143.58        52.83 o                         
  -2   5   3       1416.09       1377.59        14.29 o                         
  -1   5   3       2924.67       2641.07        33.76 o                         
   0   5   3       2014.24       1900.85        65.41 o                         
   1   5   3       2459.84       2773.61        34.74 o                         
   2   5   3        317.18        300.96        15.01 o                         
   3   5   3         13.54          2.62        13.31 o                         
   4   5   3        860.32        807.98        37.40 o                         
   5   5   3        416.73        374.54        15.00 o                         
   6   5   3       1107.33        982.22        24.75 o                         
   7   5   3         32.58         28.31         7.13 o                         
   8   5   3        181.39        208.45         7.39 o                         
   9   5   3        153.31        182.42         7.82 o                         
  10   5   3        151.82        164.88        10.07 o                         
  11   5   3        175.85        181.27         9.57 o                         
  12   5   3         68.62         95.35        12.48 o                         
  13   5   3         46.30         28.72         6.73 o                         
  -9   6   3         81.15         81.82         6.71 o                         
  -8   6   3        302.69        303.94         6.28 o                         
  -7   6   3         12.57         30.39         5.82 o                         
  -6   6   3        459.66        446.89         9.00 o                         
  -5   6   3         88.80        104.32         8.12 o                         
  -4   6   3        428.78        445.61         9.80 o                         
  -3   6   3        197.09        198.65        10.17 o                         
  -2   6   3       1067.62       1113.08        16.26 o                         
  -1   6   3        645.72        657.22        13.16 o                         
   0   6   3       2483.47       2603.07        27.46 o                         
   1   6   3         97.85        128.28        21.25 o                         
   2   6   3       2351.30       2582.40        70.33 o                         
   3   6   3       2602.70       2825.74       194.14 o                         
   4   6   3       2655.93       2450.31        19.59 o                         
   5   6   3         38.52         24.11         9.88 o                         
   6   6   3        110.39        130.11         9.09 o                         
   7   6   3        200.42        158.91         7.73 o                         
   8   6   3        391.01        331.43        15.40 o                         
   9   6   3          2.42         13.91        11.01 o                         
  10   6   3        244.76        208.22         7.96 o                         
  11   6   3          4.16         13.62         6.49 o                         
  12   6   3        119.93        104.00         8.36 o                         
  13   6   3         54.79         62.67         8.94 o                         
  -8   7   3          7.16          6.27         6.42 o                         
  -7   7   3        188.35        172.24         8.42 o                         
  -6   7   3        164.14        170.66         9.09 o                         
  -5   7   3       2211.98       2265.60        28.96 o                         
  -4   7   3       1513.64       1594.37        25.04 o                         
  -3   7   3        326.37        371.67        13.24 o                         
  -2   7   3        790.95        774.71        16.19 o                         
  -1   7   3       2447.21       2376.91        43.38 o                         
   0   7   3          2.62          1.73        11.14 o                         
   1   7   3       1097.05        906.77        36.62 o                         
   2   7   3         53.86         67.04        19.37 o                         
   3   7   3       3286.57       3479.19        28.77 o                         
   4   7   3       1070.08        965.18       104.84 o                         
   5   7   3       1070.21       1017.00        28.76 o                         
   6   7   3       3204.78       3544.34        33.77 o                         
   7   7   3          3.22          2.08         6.98 o                         
   8   7   3          8.42         -9.10         9.10 o                         
   9   7   3         95.57        109.74        10.91 o                         
  10   7   3         14.46         12.14         7.42 o                         
  11   7   3        107.93        111.98         8.84 o                         
  12   7   3         37.24         44.61        12.27 o                         
  13   7   3         75.00         77.36         7.55 o                         
  -7   8   3          9.53          4.27        13.39 o                         
  -6   8   3        121.50         96.60        13.11 o                         
  -5   8   3        163.36        200.58        10.24 o                         
  -4   8   3         46.80         48.08        19.78 o                         
  -3   8   3          0.95         17.22        32.83 o                         
  -2   8   3        451.01        418.61        23.34 o                         
  -1   8   3        243.86        241.95        12.65 o                         
   0   8   3       2283.76       2210.84        48.62 o                         
   1   8   3        100.81        134.06        15.03 o                         
   2   8   3       1111.54       1131.28        18.23 o                         
   3   8   3        488.36        425.69        13.79 o                         
   4   8   3        548.89        533.09        12.21 o                         
   5   8   3         11.33         22.65        12.70 o                         
   6   8   3        218.85        218.88        16.88 o                         
   7   8   3         20.01          7.53         8.16 o                         
   8   8   3        772.55        833.51        22.44 o                         
   9   8   3        348.72        396.91        19.94 o                         
  10   8   3         88.45        100.54        10.06 o                         
  11   8   3          0.79          7.53        13.19 o                         
  12   8   3          1.10         12.21        12.90 o                         
  13   8   3         16.01         24.85         8.08 o                         
  -6   9   3         35.72         37.36        10.65 o                         
  -5   9   3        333.87        306.54        11.48 o                         
  -4   9   3          5.36         26.59        24.41 o                         
  -3   9   3         42.56         73.52        11.81 o                         
  -2   9   3         23.90         36.92        10.70 o                         
  -1   9   3          1.82          6.83        12.04 o                         
   0   9   3       1274.99       1337.60        13.59 o                         
   1   9   3          2.80         16.21        14.78 o                         
   2   9   3        873.18        847.50        41.50 o                         
   3   9   3        565.23        515.03        20.94 o                         
   4   9   3        228.19        231.56        12.85 o                         
   5   9   3        515.14        570.55        17.33 o                         
   6   9   3         72.22         76.12         9.54 o                         
   7   9   3        209.68        234.43         8.65 o                         
   8   9   3         99.33         90.25         7.69 o                         
   9   9   3        145.26        124.19        10.65 o                         
  10   9   3         24.78         40.85         7.08 o                         
  11   9   3        390.51        352.50        13.93 o                         
  12   9   3          0.65          5.50         7.08 o                         
  -5  10   3        343.06        323.20        19.30 o                         
  -4  10   3        347.96        350.51        11.56 o                         
  -3  10   3        133.65        112.80        11.59 o                         
  -2  10   3         48.88         68.62        19.16 o                         
  -1  10   3         26.96         35.11        15.14 o                         
   0  10   3         16.61         31.25        11.91 o                         
   1  10   3        576.59        488.92        15.71 o                         
   2  10   3         64.33         70.19        12.29 o                         
   3  10   3       1820.68       1952.27        53.05 o                         
   4  10   3         28.72         58.03        15.39 o                         
   5  10   3          0.62         16.57         8.58 o                         
   6  10   3        528.07        499.09         9.56 o                         
   7  10   3        630.19        558.99        15.15 o                         
   8  10   3        465.98        496.19         9.12 o                         
   9  10   3         11.49         -3.97         8.61 o                         
  10  10   3         68.16         74.99         7.10 o                         
  11  10   3         34.64         57.08         6.69 o                         
  12  10   3         23.29         47.53        11.84 o                         
  -4  11   3        222.93        248.24        11.04 o                         
  -3  11   3        421.71        450.36        18.67 o                         
  -2  11   3        702.81        585.36        16.72 o                         
  -1  11   3         69.36         25.61        14.19 o                         
   0  11   3         34.16         11.43        11.71 o                         
   1  11   3       1172.56       1191.01        21.45 o                         
   2  11   3         84.88        106.10        23.19 o                         
   3  11   3        580.46        507.77        23.01 o                         
   4  11   3        168.90        175.15        14.04 o                         
   5  11   3         22.54         23.03        10.04 o                         
   6  11   3        303.68        344.25        15.01 o                         
   7  11   3        298.86        364.20        11.25 o                         
   8  11   3         28.96         47.37         7.29 o                         
   9  11   3        229.88        260.07        13.50 o                         
  10  11   3         54.38         30.30         7.16 o                         
  11  11   3         70.57        109.51         7.43 o                         
  12  11   3         24.22         14.87        11.66 o                         
  -3  12   3         18.89          8.16        10.10 o                         
  -2  12   3         22.43         35.68        12.82 o                         
  -1  12   3        162.80        137.63         9.65 o                         
   0  12   3          0.25         11.69        11.36 o                         
   1  12   3        314.08        367.44        15.10 o                         
   2  12   3          2.98          2.67         9.87 o                         
   3  12   3        303.63        223.86        11.13 o                         
   4  12   3        102.72         99.42         9.75 o                         
   5  12   3          2.41          1.57         7.97 o                         
   6  12   3          5.54         12.72        11.67 o                         
   7  12   3         38.24         58.55         7.40 o                         
   8  12   3        250.43        349.78         7.32 o                         
   9  12   3         64.02         55.98         7.13 o                         
  10  12   3          0.95          5.59        12.14 o                         
  11  12   3          3.35         17.70         8.33 o                         
  -1  13   3        218.96        191.19        13.58 o                         
   0  13   3         85.98         59.12        13.07 o                         
   1  13   3        198.51        196.72        13.90 o                         
   2  13   3        119.65        110.89        10.17 o                         
   3  13   3         28.13         37.35        11.10 o                         
   4  13   3        395.67        380.35        12.77 o                         
   5  13   3          1.05         -1.33         9.40 o                         
   6  13   3        157.43        183.12         8.74 o                         
   7  13   3          4.47         15.13        12.03 o                         
   8  13   3        116.01        103.17         7.99 o                         
   9  13   3         85.30        103.61         6.90 o                         
  10  13   3         67.52         54.50        10.13 o                         
   1  14   3         28.49         25.86        13.14 o                         
   2  14   3          1.07         -1.50         8.88 o                         
   3  14   3         90.30         59.95         7.53 o                         
   4  14   3          1.15         12.95        10.23 o                         
   5  14   3          4.37          2.95         8.98 o                         
   6  14   3          0.22          3.47        12.51 o                         
   7  14   3         81.03        105.83         7.07 o                         
   8  14   3          0.21          6.69         8.87 o                         
   9  14   3          9.01         17.90         6.87 o                         
   5  15   3         15.68         37.55         7.31 o                         
  -7 -12   4          1.91          9.59        17.50 o                         
  -6 -12   4         66.63         57.22        10.62 o                         
  -5 -12   4         30.32         63.92        10.95 o                         
  -4 -12   4         43.49         39.00         9.34 o                         
  -3 -12   4        120.42         82.70         9.74 o                         
  -2 -12   4          1.08          7.97        12.70 o                         
  -9 -11   4         23.55         11.70        11.60 o                         
  -8 -11   4        236.66        204.83         8.19 o                         
  -7 -11   4        102.19         93.49         8.26 o                         
  -6 -11   4          7.18         25.90        11.27 o                         
  -5 -11   4         36.09         60.20        10.02 o                         
  -4 -11   4          6.57         11.94        10.77 o                         
  -3 -11   4         12.92         20.95        13.61 o                         
  -2 -11   4         91.27         87.00        11.01 o                         
  -1 -11   4         37.69         34.67        12.73 o                         
   0 -11   4          8.99          9.14        22.35 o                         
 -10 -10   4          0.82         12.00         8.28 o                         
  -9 -10   4         18.54         38.98        10.77 o                         
  -8 -10   4          0.58         16.12         7.75 o                         
  -7 -10   4        110.79        122.72         7.82 o                         
  -6 -10   4         70.23         73.59         9.13 o                         
  -5 -10   4         63.59         81.45        10.74 o                         
  -4 -10   4         44.12         39.19        11.52 o                         
  -3 -10   4        186.56        192.81        12.04 o                         
  -2 -10   4         37.53         41.83        11.30 o                         
  -1 -10   4        157.45        157.53        14.24 o                         
   0 -10   4          8.25         12.61        13.60 o                         
 -10  -9   4         53.16         58.75         5.86 o                         
  -9  -9   4          3.81         16.91         7.86 o                         
  -8  -9   4         62.74         58.84         6.99 o                         
  -7  -9   4          0.09          0.51         8.41 o                         
  -6  -9   4        183.61        200.40         9.02 o                         
  -5  -9   4         15.45         25.76         9.77 o                         
  -4  -9   4         10.72         10.45        12.33 o                         
  -3  -9   4          0.19         -1.42        10.64 o                         
  -2  -9   4        511.77        502.06        13.63 o                         
  -1  -9   4        446.24        467.06        18.07 o                         
   0  -9   4         34.66         19.86        13.60 o                         
   1  -9   4         33.76         61.43        25.18 o                         
 -11  -8   4         79.65         64.44         6.93 o                         
 -10  -8   4         81.52         79.10         7.10 o                         
  -9  -8   4         62.33         61.31         6.78 o                         
  -8  -8   4         19.50         41.12         6.54 o                         
  -7  -8   4         55.99         74.36         7.34 o                         
  -6  -8   4         91.39         86.15         7.47 o                         
  -5  -8   4        276.69        270.49        22.51 o                         
  -4  -8   4         12.39         -8.57        15.33 o                         
  -3  -8   4         25.88         29.11        19.80 o                         
  -2  -8   4         25.34         29.35        15.31 o                         
  -1  -8   4        451.89        556.09        14.33 o                         
   0  -8   4          5.14          7.06        14.62 o                         
   1  -8   4         55.33         64.15        14.27 o                         
   2  -8   4        169.85        125.46        21.19 o                         
 -11  -7   4         17.87         32.12         8.61 o                         
 -10  -7   4         14.81         18.33         6.66 o                         
  -9  -7   4         13.89         17.21         6.89 o                         
  -8  -7   4        155.22        164.13         6.93 o                         
  -7  -7   4        117.80        135.40         7.64 o                         
  -6  -7   4         82.95         66.73         8.03 o                         
  -5  -7   4         79.37         88.08         7.73 o                         
  -4  -7   4         33.32         28.55         9.37 o                         
  -3  -7   4         40.31         27.12        13.00 o                         
  -2  -7   4        197.43        218.85        16.01 o                         
  -1  -7   4         51.90         57.53        11.30 o                         
   0  -7   4         73.80         87.50        15.27 o                         
   1  -7   4         23.96         24.22        12.00 o                         
   2  -7   4        460.68        502.49        24.35 o                         
   3  -7   4         32.01         27.88        20.61 o                         
   4  -7   4         11.00         13.29        20.27 o                         
   5  -7   4         28.19         39.79        19.54 o                         
   6  -7   4        468.64        501.99        14.92 o                         
 -12  -6   4         93.89        103.95         6.64 o                         
 -11  -6   4        102.82         94.07         5.36 o                         
 -10  -6   4        102.55        108.67         5.77 o                         
  -9  -6   4        696.53        663.66        10.30 o                         
  -8  -6   4         84.66        103.50         6.32 o                         
  -7  -6   4        110.85        104.15         7.02 o                         
  -6  -6   4          4.23         14.35         6.59 o                         
  -5  -6   4        736.81        717.78        16.20 o                         
  -4  -6   4        314.33        340.29         7.96 o                         
  -3  -6   4         11.31         19.64        12.42 o                         
  -2  -6   4         73.20         76.99        13.00 o                         
  -1  -6   4        924.21        965.85        40.36 o                         
   0  -6   4        189.58        205.49        13.72 o                         
   1  -6   4         37.20         20.15        12.45 o                         
   2  -6   4          8.88         15.65        11.71 o                         
   3  -6   4        354.29        365.15        12.42 o                         
   4  -6   4          2.02          3.00         9.30 o                         
   5  -6   4         56.96         55.68         9.90 o                         
   6  -6   4          0.25          4.42         9.34 o                         
   7  -6   4         16.82         19.67        10.41 o                         
 -12  -5   4         16.77          3.23         5.13 o                         
 -11  -5   4        317.61        321.99        11.60 o                         
 -10  -5   4         68.57         86.01         8.14 o                         
  -9  -5   4       1308.56       1316.75        25.54 o                         
  -8  -5   4        364.46        326.38         6.91 o                         
  -7  -5   4         85.39         91.63        10.40 o                         
  -6  -5   4        645.32        679.42        20.31 o                         
  -5  -5   4         27.51         28.93        10.75 o                         
  -4  -5   4        548.81        478.42        13.41 o                         
  -3  -5   4        461.56        552.27        11.32 o                         
  -2  -5   4         63.98         77.97        11.35 o                         
  -1  -5   4       1090.35       1057.30        32.05 o                         
   0  -5   4        551.98        491.15        34.63 o                         
   1  -5   4          3.06         -1.15        12.12 o                         
   2  -5   4         89.76         87.25        11.50 o                         
   3  -5   4        107.97        121.49         9.83 o                         
   4  -5   4        151.99        146.44         9.19 o                         
   5  -5   4        169.48        190.51         9.54 o                         
   6  -5   4        760.61        741.51        30.66 o                         
   7  -5   4         70.23         52.22         8.44 o                         
   8  -5   4         89.51         72.37         8.22 o                         
 -12  -4   4        204.29        213.10        15.50 o                         
 -11  -4   4         36.93         54.33         5.84 o                         
 -10  -4   4        288.01        284.57         6.08 o                         
  -9  -4   4          0.13          4.98         9.71 o                         
  -8  -4   4         93.13         90.92         7.39 o                         
  -7  -4   4        211.86        223.17         7.07 o                         
  -6  -4   4       1687.86       1582.68        19.17 o                         
  -5  -4   4       1544.15       1516.48        19.52 o                         
  -4  -4   4        629.85        567.97        15.15 o                         
  -3  -4   4       2012.86       2031.05        30.93 o                         
  -2  -4   4          3.92          4.83        10.67 o                         
  -1  -4   4        789.84        836.36        14.24 o                         
   0  -4   4        311.24        408.29        21.95 o                         
   1  -4   4         84.24        106.41        11.71 o                         
   2  -4   4       1126.92       1043.19        26.21 o                         
   3  -4   4        105.95         99.97         9.57 o                         
   4  -4   4        141.20        129.42         9.30 o                         
   5  -4   4         82.38         64.02         9.22 o                         
   6  -4   4        395.14        425.90        11.97 o                         
   7  -4   4        417.10        427.74        10.67 o                         
   8  -4   4        116.53        117.57         7.18 o                         
   9  -4   4         45.63         63.49         7.39 o                         
 -12  -3   4         13.59         14.86         5.49 o                         
 -11  -3   4          2.92         13.11         7.51 o                         
 -10  -3   4         93.99        115.56         7.73 o                         
  -9  -3   4       1059.22       1086.42        15.93 o                         
  -8  -3   4          5.05          5.61         6.79 o                         
  -7  -3   4        842.29        774.86        11.94 o                         
  -6  -3   4        291.12        281.56         6.77 o                         
  -5  -3   4       1301.79       1240.66        18.51 o                         
  -4  -3   4         19.08         19.78         8.50 o                         
  -3  -3   4       1650.63       1503.76        13.70 o                         
  -2  -3   4       1065.08       1049.52        15.40 o                         
  -1  -3   4       1577.51       1557.92        39.06 o                         
   0  -3   4        179.76        203.12        21.59 o                         
   1  -3   4          5.22         15.11        12.12 o                         
   2  -3   4        580.41        591.70        11.98 o                         
   3  -3   4         17.13          3.38         9.48 o                         
   4  -3   4        233.94        213.54         8.94 o                         
   5  -3   4        910.62        917.88        11.17 o                         
   6  -3   4        554.39        497.65         8.44 o                         
   7  -3   4          2.98          3.52         8.66 o                         
   8  -3   4        230.84        240.18         7.62 o                         
   9  -3   4        228.28        183.61         8.88 o                         
  10  -3   4        117.74        108.46         7.52 o                         
 -12  -2   4          9.11         20.24         5.48 o                         
 -11  -2   4        200.33        152.65         8.88 o                         
 -10  -2   4       1040.33       1060.57        27.96 o                         
  -9  -2   4        287.77        290.89         8.96 o                         
  -8  -2   4         76.32         74.69         6.56 o                         
  -7  -2   4         29.27         38.62         6.49 o                         
  -6  -2   4       1598.39       1450.77        18.54 o                         
  -5  -2   4          2.73         13.90         7.22 o                         
  -4  -2   4        628.99        512.79         9.63 o                         
  -3  -2   4        478.63        490.69         9.45 o                         
  -2  -2   4          7.25         17.75         9.56 o                         
  -1  -2   4       1924.76       1922.29        56.02 o                         
   0  -2   4       2724.82       2686.50        21.99 o                         
   1  -2   4         94.65         68.25        11.61 o                         
   2  -2   4          9.12         19.28        12.12 o                         
   3  -2   4        260.39        301.72        10.58 o                         
   4  -2   4       2020.03       1963.56        34.56 o                         
   5  -2   4         18.83         29.05         8.51 o                         
   6  -2   4        319.83        333.67        10.36 o                         
   7  -2   4        115.23        112.39         8.02 o                         
   8  -2   4        679.24        614.53        12.87 o                         
   9  -2   4          7.79          5.48         7.56 o                         
  10  -2   4        293.52        259.50        11.36 o                         
 -11  -1   4        357.41        337.97         8.01 o                         
 -10  -1   4         83.61         94.41         6.43 o                         
  -9  -1   4          4.99         -4.03         6.93 o                         
  -8  -1   4         61.92         76.09         7.70 o                         
  -7  -1   4        642.55        539.78        15.80 o                         
  -6  -1   4        355.76        338.00         9.48 o                         
  -5  -1   4       2452.22       2252.50        43.96 o                         
  -4  -1   4        104.14         99.64         8.88 o                         
  -3  -1   4       3967.83       3875.04        57.26 o                         
  -2  -1   4         14.06         34.97         8.61 o                         
  -1  -1   4        915.43        841.56        22.35 o                         
   0  -1   4       3021.54       3651.02        38.58 o                         
   1  -1   4       2094.12       2547.45        72.90 o                         
   2  -1   4       1915.10       1939.74        42.85 o                         
   3  -1   4        795.75        812.10        12.23 o                         
   4  -1   4        112.43        116.12         8.79 o                         
   5  -1   4       1124.46       1007.53        22.17 o                         
   6  -1   4         87.69         98.61         8.96 o                         
   7  -1   4        383.11        368.82         8.00 o                         
   8  -1   4          4.32         23.79         7.47 o                         
   9  -1   4        647.51        676.73        13.43 o                         
  10  -1   4          0.36          4.58         7.40 o                         
  11  -1   4         41.63         53.20         6.86 o                         
 -11   0   4         26.55         41.35         5.13 o                         
 -10   0   4        284.57        282.00         6.88 o                         
  -9   0   4         11.69         12.60         6.20 o                         
  -8   0   4         58.70         59.80         6.88 o                         
  -7   0   4        307.58        312.78         8.82 o                         
  -6   0   4       1914.41       1752.72        34.18 o                         
  -5   0   4        639.51        605.20        10.94 o                         
  -4   0   4        215.18        175.07         9.51 o                         
  -3   0   4        316.15        307.05         9.33 o                         
  -2   0   4       5156.85       4483.63        85.41 o                         
  -1   0   4       6224.66       6645.00       107.86 o                         
   0   0   4       1905.72       2271.03        25.03 o                         
   1   0   4       4822.57       5142.11        83.22 o                         
   2   0   4       4057.38       3988.60       103.74 o                         
   3   0   4         85.66        106.21         9.34 o                         
   4   0   4        696.53        608.32        11.44 o                         
   5   0   4        112.58        133.28         9.56 o                         
   6   0   4        486.03        539.07        12.66 o                         
   7   0   4         23.51         28.49        11.08 o                         
   8   0   4        307.02        332.70        13.55 o                         
   9   0   4         27.26         24.11         7.92 o                         
  10   0   4        438.85        359.28         7.49 o                         
  11   0   4         11.36         20.46         8.34 o                         
 -11   1   4        207.64        172.53         7.31 o                         
 -10   1   4        116.91        149.54         7.05 o                         
  -9   1   4        493.61        524.55        12.20 o                         
  -8   1   4       1729.52       1719.85        42.15 o                         
  -7   1   4         29.27         53.92         6.74 o                         
  -6   1   4        576.28        503.29        10.91 o                         
  -5   1   4        178.16        153.27        11.12 o                         
  -4   1   4        393.78        308.45         8.98 o                         
  -3   1   4       2734.68       2768.93        40.07 o                         
  -2   1   4       4340.80       4373.29        79.85 o                         
  -1   1   4       1172.45       1213.85        25.91 o                         
   0   1   4        305.76        285.44        18.51 o                         
   1   1   4      11727.67      12198.94       153.97 o                         
   2   1   4       8804.80       8906.03        41.50 o                         
   3   1   4        952.39       1173.46        22.04 o                         
   4   1   4        284.35        276.20        10.20 o                         
   5   1   4        417.65        391.36         9.41 o                         
   6   1   4          7.95         16.50         9.63 o                         
   7   1   4          8.17         15.91         7.88 o                         
   8   1   4        117.08        126.49         9.02 o                         
   9   1   4       1315.27       1225.20        38.26 o                         
  10   1   4         62.14         83.62         9.18 o                         
  11   1   4        138.46        149.41         8.37 o                         
  12   1   4          5.41         14.48         6.33 o                         
 -11   2   4        115.71        112.18         6.19 o                         
 -10   2   4         16.40         25.70         5.72 o                         
  -9   2   4        124.26        119.18         5.75 o                         
  -8   2   4          0.85          5.20         6.47 o                         
  -7   2   4         25.66         29.00         6.34 o                         
  -6   2   4       1043.78        991.13        20.82 o                         
  -5   2   4        409.81        437.34         8.04 o                         
  -4   2   4         11.45         28.16         8.29 o                         
  -3   2   4       2795.47       2855.34        40.69 o                         
  -2   2   4       1149.32       1133.65        24.94 o                         
  -1   2   4       3915.78       4110.39        65.21 o                         
   0   2   4        144.69         96.34        20.89 o                         
   1   2   4      12195.63      12481.18        57.81 o                         
   2   2   4       1851.93       2125.70       359.30 o                         
   3   2   4        911.90        990.02        15.20 o                         
   4   2   4       2826.33       2853.56        57.51 o                         
   5   2   4        202.81        196.00         9.98 o                         
   6   2   4        472.16        386.24        11.14 o                         
   7   2   4        690.59        744.55        26.37 o                         
   8   2   4        736.10        754.43        13.97 o                         
   9   2   4        258.32        287.26         8.27 o                         
  10   2   4        153.41        192.43         7.20 o                         
  11   2   4         85.41        106.64         8.32 o                         
  12   2   4        221.70        209.87         8.45 o                         
 -10   3   4        106.02        121.64         6.16 o                         
  -9   3   4         34.19         46.02         5.84 o                         
  -8   3   4        910.41        866.11        18.85 o                         
  -7   3   4        120.71        113.38         8.13 o                         
  -6   3   4        537.50        562.61        10.44 o                         
  -5   3   4        238.41        266.00         6.77 o                         
  -4   3   4        423.92        381.43         8.25 o                         
  -3   3   4        235.88        261.06         8.92 o                         
  -2   3   4       5757.43       5684.07        84.73 o                         
  -1   3   4         32.54         31.81        11.68 o                         
   0   3   4         60.94         95.69        13.15 o                         
   1   3   4       1240.08       1400.36        44.74 o                         
   2   3   4       3148.57       2804.14        54.31 o                         
   3   3   4       2660.14       2638.91        18.48 o                         
   4   3   4        232.57        235.23        14.20 o                         
   5   3   4          4.72         19.24        10.91 o                         
   6   3   4         84.68         73.76         9.29 o                         
   7   3   4       1368.62       1468.84        62.49 o                         
   8   3   4        638.97        642.96        17.20 o                         
   9   3   4         76.65        103.61        12.30 o                         
  10   3   4         34.29         27.02         7.27 o                         
  11   3   4        456.30        403.75         8.34 o                         
  12   3   4        457.43        444.32         8.82 o                         
 -10   4   4          0.96          6.63         5.75 o                         
  -9   4   4        314.72        325.55         6.62 o                         
  -8   4   4          0.17          0.44         7.34 o                         
  -7   4   4       1871.58       1762.11        20.66 o                         
  -6   4   4        688.72        702.64        11.09 o                         
  -5   4   4         78.11         83.92         6.39 o                         
  -4   4   4         85.88         85.79         7.52 o                         
  -3   4   4       1339.42       1331.50        19.07 o                         
  -2   4   4       3240.79       3422.03        65.00 o                         
  -1   4   4       2630.03       2690.85        72.46 o                         
   0   4   4       1126.39       1260.26        68.83 o                         
   1   4   4       4755.82       4169.63       243.06 o                         
   2   4   4       3862.78       3212.22        28.57 o                         
   3   4   4         24.57         14.26        19.01 o                         
   4   4   4        505.86        517.32        20.99 o                         
   5   4   4        723.28        728.72        12.95 o                         
   6   4   4        542.77        612.77        10.40 o                         
   7   4   4        120.02         79.35         7.29 o                         
   8   4   4          1.61          7.51        10.03 o                         
   9   4   4        117.45         98.08         7.66 o                         
  10   4   4         59.77         31.92         8.87 o                         
  11   4   4        245.38        288.56         7.41 o                         
  12   4   4          8.69          7.29         6.67 o                         
  -9   5   4          0.03          5.59         5.68 o                         
  -8   5   4        493.32        487.10        11.97 o                         
  -7   5   4         23.74         35.68         7.00 o                         
  -6   5   4       1030.29       1012.66        20.24 o                         
  -5   5   4         43.42         34.20         8.10 o                         
  -4   5   4       2239.31       2204.71        30.61 o                         
  -3   5   4        669.21        710.61        10.41 o                         
  -2   5   4       1540.22       1435.05        26.18 o                         
  -1   5   4       1241.40       1387.76        18.78 o                         
   0   5   4        758.50       1036.33        23.52 o                         
   1   5   4        570.09        611.71        36.04 o                         
   2   5   4        385.88        419.51        26.69 o                         
   3   5   4       1521.31       1709.75        17.02 o                         
   4   5   4         13.10         25.02        14.03 o                         
   5   5   4         81.92         90.59        10.62 o                         
   6   5   4       2614.50       2436.97        26.54 o                         
   7   5   4       1685.14       1490.80        30.20 o                         
   8   5   4        431.19        494.44        14.66 o                         
   9   5   4        278.69        312.81        15.00 o                         
  10   5   4         47.10         96.91        20.14 o                         
  11   5   4         75.75         99.43         7.06 o                         
  12   5   4         70.41         73.01         7.46 o                         
  13   5   4         67.03         77.72        14.29 o                         
  -9   6   4         47.90         49.89         6.41 o                         
  -8   6   4         32.58         25.36         6.48 o                         
  -7   6   4        179.90        174.56         6.68 o                         
  -6   6   4         85.32         78.57         7.28 o                         
  -5   6   4        610.70        637.11        10.52 o                         
  -4   6   4        266.11        248.29         8.74 o                         
  -3   6   4       1766.23       1733.31        13.80 o                         
  -2   6   4         53.40         48.28         9.88 o                         
  -1   6   4       1388.10       1504.92        33.85 o                         
   0   6   4       2269.57       2325.05        52.91 o                         
   1   6   4        101.10         97.21        19.68 o                         
   2   6   4        119.72         99.28        21.21 o                         
   3   6   4        501.14        379.58        19.76 o                         
   4   6   4       2863.93       2943.73        62.16 o                         
   5   6   4       1369.01       1243.51        28.85 o                         
   6   6   4        882.30        998.29        19.22 o                         
   7   6   4         22.11         28.78         7.00 o                         
   8   6   4        199.70        217.76        15.54 o                         
   9   6   4        627.05        593.36        25.28 o                         
  10   6   4          3.43         -6.00         7.86 o                         
  11   6   4         95.37         80.52        12.05 o                         
  12   6   4         36.97         44.11         7.41 o                         
  13   6   4        107.65        103.57         9.99 o                         
  -8   7   4         86.40         87.12         8.18 o                         
  -7   7   4        263.25        224.17        12.16 o                         
  -6   7   4        411.76        398.52        14.40 o                         
  -5   7   4        661.73        681.98        18.88 o                         
  -4   7   4         63.21         53.43         8.69 o                         
  -3   7   4        112.30        105.12        11.30 o                         
  -2   7   4       1836.96       1675.71        46.59 o                         
  -1   7   4          1.36          1.56         8.90 o                         
   0   7   4       4124.60       4310.27       103.06 o                         
   1   7   4        913.41        789.80        64.52 o                         
   2   7   4        950.89        742.91        21.11 o                         
   3   7   4       1589.11       1826.90        19.92 o                         
   4   7   4         89.39         84.52        13.19 o                         
   5   7   4          7.09         23.86        14.06 o                         
   6   7   4         37.05         -2.75         8.35 o                         
   7   7   4        441.97        476.64         9.40 o                         
   8   7   4         23.91         24.04         7.04 o                         
   9   7   4        223.48        263.80         8.92 o                         
  10   7   4         99.06         64.76        10.96 o                         
  11   7   4          2.25         10.98        10.51 o                         
  12   7   4        376.74        394.08         7.42 o                         
  13   7   4          2.93         23.42        11.90 o                         
  -7   8   4          2.72         -7.29        13.54 o                         
  -6   8   4        234.27        234.17        11.06 o                         
  -5   8   4        417.75        356.23        12.27 o                         
  -4   8   4       1427.80       1507.52        14.99 o                         
  -3   8   4        320.02        401.10        13.25 o                         
  -2   8   4        168.46        225.10        24.73 o                         
  -1   8   4        264.91        232.94         9.56 o                         
   0   8   4        151.51        169.04        11.15 o                         
   1   8   4         14.55         29.82        11.47 o                         
   2   8   4          0.64          2.83        22.32 o                         
   3   8   4        345.87        388.36        23.94 o                         
   4   8   4         61.56         51.25        10.50 o                         
   5   8   4        510.42        447.15        29.20 o                         
   6   8   4         78.00         72.80         8.39 o                         
   7   8   4        900.82        837.60        22.94 o                         
   8   8   4          8.34         10.09         7.17 o                         
   9   8   4        306.68        385.90        10.35 o                         
  10   8   4          0.76          2.35        11.53 o                         
  11   8   4        108.82        148.89        11.32 o                         
  12   8   4         46.14         48.23         6.38 o                         
  13   8   4         33.90         34.35         7.08 o                         
  -6   9   4          8.60         10.46        14.24 o                         
  -5   9   4        125.18         96.60        17.02 o                         
  -4   9   4         12.65         24.69        16.15 o                         
  -3   9   4        942.73        964.39        16.35 o                         
  -2   9   4        268.97        256.13        36.77 o                         
  -1   9   4        723.74        664.28        27.76 o                         
   0   9   4        317.83        272.92        10.31 o                         
   1   9   4       1498.00       1510.29        19.74 o                         
   2   9   4         50.07         22.49        22.32 o                         
   3   9   4         16.94         16.75         9.95 o                         
   4   9   4       1523.41       1499.38        43.26 o                         
   5   9   4        201.70        227.47        11.18 o                         
   6   9   4        278.32        321.90         9.13 o                         
   7   9   4         24.76         24.48         7.52 o                         
   8   9   4        454.52        483.03        17.58 o                         
   9   9   4         13.82         40.28         6.98 o                         
  10   9   4        217.54        172.34        10.45 o                         
  11   9   4         59.36         95.89        15.29 o                         
  12   9   4        117.40        117.11         7.50 o                         
  -5  10   4        275.14        201.76        10.90 o                         
  -4  10   4         27.64         46.55        10.93 o                         
  -3  10   4        384.58        293.82        10.59 o                         
  -2  10   4       1056.18       1183.82        16.91 o                         
  -1  10   4        751.56        704.13        26.52 o                         
   0  10   4        956.39        946.02        16.04 o                         
   1  10   4          2.27         13.80        11.00 o                         
   2  10   4        418.11        403.54        26.61 o                         
   3  10   4         21.89         29.97        12.71 o                         
   4  10   4        451.40        443.44        17.94 o                         
   5  10   4         58.53         75.25        11.62 o                         
   6  10   4         10.34         68.14        12.29 o                         
   7  10   4        200.94        217.42        11.49 o                         
   8  10   4        615.18        567.27         8.99 o                         
   9  10   4        122.42        123.44         7.99 o                         
  10  10   4         80.25        101.64         7.20 o                         
  11  10   4         79.86         79.90        13.19 o                         
  12  10   4          0.15          4.51         6.20 o                         
  -4  11   4         54.17         55.65        10.74 o                         
  -3  11   4        243.79        276.88         9.97 o                         
  -2  11   4         51.81         64.89        11.37 o                         
  -1  11   4          4.99          1.17        14.14 o                         
   0  11   4         10.96         15.90        12.03 o                         
   1  11   4          2.34         11.50        10.09 o                         
   2  11   4        228.90        247.83        11.44 o                         
   3  11   4          1.44          6.28        10.49 o                         
   4  11   4        160.61        158.32        10.87 o                         
   5  11   4        178.63        169.27         8.76 o                         
   6  11   4         78.94         59.57         9.12 o                         
   7  11   4         57.53         89.37         9.74 o                         
   8  11   4        287.05        241.65         8.36 o                         
   9  11   4        222.84        231.88         8.83 o                         
  10  11   4         88.38        111.19        10.94 o                         
  11  11   4         50.75         35.31         6.46 o                         
  12  11   4         70.77         81.04         6.47 o                         
  -3  12   4          8.16         15.64        12.63 o                         
  -2  12   4         51.20         44.16         9.30 o                         
  -1  12   4         69.34         97.51        11.48 o                         
   0  12   4         70.51         90.32        13.70 o                         
   1  12   4          1.23          2.99         9.82 o                         
   2  12   4        184.81        168.69        13.64 o                         
   3  12   4          0.33         -2.61        14.86 o                         
   4  12   4        218.31        156.47        12.56 o                         
   5  12   4        619.28        627.71        12.68 o                         
   6  12   4         90.32         66.59        10.21 o                         
   7  12   4          5.88         31.97         6.73 o                         
   8  12   4        114.60        151.47        13.60 o                         
   9  12   4        209.48        271.95        10.69 o                         
  10  12   4         58.20         35.51         8.26 o                         
  11  12   4          0.42          6.31         8.87 o                         
  -1  13   4        151.25        154.05        13.21 o                         
   0  13   4          0.28          1.80         9.30 o                         
   1  13   4        212.29        247.47        10.40 o                         
   2  13   4         65.61        103.12         9.83 o                         
   3  13   4        285.65        248.65        14.17 o                         
   4  13   4        211.15        200.80        14.61 o                         
   5  13   4         38.63         51.16         8.61 o                         
   6  13   4        120.98        122.65         9.50 o                         
   7  13   4         37.65         44.52         7.24 o                         
   8  13   4         67.75         54.85         7.77 o                         
   9  13   4        154.26        112.26        10.11 o                         
  10  13   4          4.35          2.20         6.68 o                         
   1  14   4          1.39         -0.83        10.57 o                         
   2  14   4         57.61         62.25        10.86 o                         
   3  14   4          0.08         -0.14        10.56 o                         
   4  14   4         88.03         68.50        13.06 o                         
   5  14   4          1.88          1.73         8.93 o                         
   6  14   4         56.24         52.52         9.45 o                         
   7  14   4          0.64          6.75         7.28 o                         
   8  14   4        132.02        165.65         7.77 o                         
   9  14   4         28.86         34.81         6.73 o                         
   4  15   4         31.88         40.08         8.27 o                         
   5  15   4         71.74         82.84         9.01 o                         
   6  15   4         10.11         10.51         9.16 o                         
   7  15   4         91.74         99.86         6.90 o                         
  -7 -11   5         66.02         75.50        27.74 o                         
  -6 -11   5          1.07          3.24        11.59 o                         
  -5 -11   5         16.55         33.31        13.88 o                         
  -4 -11   5         98.03        118.81        15.87 o                         
  -3 -11   5         89.82         79.54        11.03 o                         
  -2 -11   5          5.44          8.95        11.20 o                         
  -1 -11   5         36.73         23.72        10.38 o                         
   0 -11   5          9.04         13.96        21.79 o                         
  -9 -10   5          6.40         14.26        17.67 o                         
  -8 -10   5         22.64         34.52         7.11 o                         
  -7 -10   5         51.78         68.21         8.07 o                         
  -6 -10   5         11.77          7.37        14.15 o                         
  -5 -10   5          9.90         15.71        11.40 o                         
  -4 -10   5        259.74        241.04        12.15 o                         
  -3 -10   5         25.41          2.69        11.37 o                         
  -2 -10   5        121.36        115.60        11.59 o                         
  -1 -10   5        117.75        103.28        13.53 o                         
   0 -10   5        107.05         92.06        13.20 o                         
   1 -10   5          1.24         -0.62        16.53 o                         
 -10  -9   5          3.15          0.37         6.99 o                         
  -9  -9   5         40.49         49.04         6.59 o                         
  -8  -9   5          1.33         11.02         6.88 o                         
  -7  -9   5         56.36         65.47         8.92 o                         
  -6  -9   5          6.01         13.52         8.25 o                         
  -5  -9   5         65.98         78.38        10.65 o                         
  -4  -9   5         15.80         13.96        12.67 o                         
  -3  -9   5          4.70          6.89        18.11 o                         
  -2  -9   5         83.35         95.39        14.72 o                         
  -1  -9   5        308.28        260.06        12.37 o                         
   0  -9   5          0.56         -9.53        13.57 o                         
   1  -9   5        105.04        120.87        19.88 o                         
 -10  -8   5         83.57         78.22         6.30 o                         
  -9  -8   5          0.24         -0.27         6.16 o                         
  -8  -8   5         74.27         88.13         9.20 o                         
  -7  -8   5          0.79          7.72         7.64 o                         
  -6  -8   5        133.54        143.09         6.95 o                         
  -5  -8   5         14.21         19.22        30.70 o                         
  -4  -8   5         23.48         12.15        10.66 o                         
  -3  -8   5         84.72        104.18        18.88 o                         
  -2  -8   5         48.96         80.83        20.87 o                         
  -1  -8   5        118.47        119.86        12.46 o                         
   0  -8   5        208.37        271.14        15.29 o                         
   1  -8   5        178.28        142.62        14.01 o                         
   2  -8   5        463.46        453.91        17.69 o                         
 -11  -7   5         57.32         40.58         6.52 o                         
 -10  -7   5         66.11         94.54         6.61 o                         
  -9  -7   5         67.30         85.60        12.56 o                         
  -8  -7   5        113.86        105.23         6.64 o                         
  -7  -7   5        217.47        208.50        10.21 o                         
  -6  -7   5        246.93        262.84         7.87 o                         
  -5  -7   5        479.06        408.76        11.17 o                         
  -4  -7   5         19.94         17.74         9.77 o                         
  -3  -7   5        127.48        125.10        15.51 o                         
  -2  -7   5         28.12         37.53        12.56 o                         
  -1  -7   5        283.75        292.30        13.30 o                         
   0  -7   5         21.40         16.74        12.56 o                         
   1  -7   5          3.13          6.90        11.92 o                         
   2  -7   5         10.42          2.25        14.32 o                         
   3  -7   5        374.16        394.98        17.95 o                         
   4  -7   5         59.50         65.35        20.07 o                         
   5  -7   5        114.92        126.85        20.52 o                         
   6  -7   5         98.37        104.70        13.50 o                         
 -11  -6   5         99.07        113.88        12.26 o                         
 -10  -6   5          9.89          9.32         6.14 o                         
  -9  -6   5         16.98          9.12         8.75 o                         
  -8  -6   5         32.84         31.15         6.22 o                         
  -7  -6   5        138.54        134.56         7.02 o                         
  -6  -6   5         52.49         53.84         6.32 o                         
  -5  -6   5         24.17         36.76         7.13 o                         
  -4  -6   5        525.91        546.03        18.42 o                         
  -3  -6   5        514.74        517.75        12.35 o                         
  -2  -6   5         52.76         52.37        11.63 o                         
  -1  -6   5        160.68        144.66        13.05 o                         
   0  -6   5        635.67        690.15        38.59 o                         
   1  -6   5         12.06         28.03        14.66 o                         
   2  -6   5        113.72        128.33        23.80 o                         
   3  -6   5        457.79        453.44        12.40 o                         
   4  -6   5        255.92        248.52        12.01 o                         
   5  -6   5         38.53         32.42        10.38 o                         
   6  -6   5        353.68        362.07        10.79 o                         
   7  -6   5        247.40        215.70         9.43 o                         
 -11  -5   5         11.53         21.24         5.83 o                         
 -10  -5   5         46.08         76.17        11.10 o                         
  -9  -5   5        458.13        468.18        16.79 o                         
  -8  -5   5         98.29        105.98         9.11 o                         
  -7  -5   5        279.53        237.51         6.91 o                         
  -6  -5   5         14.25         12.20         6.54 o                         
  -5  -5   5          1.12          3.16         5.87 o                         
  -4  -5   5         67.59         53.65         6.80 o                         
  -3  -5   5         50.92         41.27         9.66 o                         
  -2  -5   5        364.64        325.66        10.53 o                         
  -1  -5   5          2.66          3.57        12.67 o                         
   0  -5   5        191.76        191.84        15.48 o                         
   1  -5   5        220.65        247.17        15.64 o                         
   2  -5   5        262.80        255.49        10.54 o                         
   3  -5   5        320.01        302.72        10.23 o                         
   4  -5   5         12.31         18.84        10.21 o                         
   5  -5   5        167.83        181.43         9.10 o                         
   6  -5   5        608.72        554.94        21.90 o                         
   7  -5   5        209.38        210.83        11.99 o                         
   8  -5   5          4.90          8.01         7.97 o                         
 -11  -4   5         81.87        104.17        14.18 o                         
 -10  -4   5         10.41          2.45         5.55 o                         
  -9  -4   5        713.50        691.71        12.04 o                         
  -8  -4   5        167.74        181.95         6.35 o                         
  -7  -4   5        680.07        652.55        14.04 o                         
  -6  -4   5         43.21         50.15         7.69 o                         
  -5  -4   5        354.53        321.71         8.51 o                         
  -4  -4   5         50.62         54.78         7.01 o                         
  -3  -4   5       2160.49       2005.77        30.28 o                         
  -2  -4   5         20.52         18.13         9.95 o                         
  -1  -4   5         57.79         28.49        13.55 o                         
   0  -4   5       2449.57       2376.62        84.82 o                         
   1  -4   5        435.91        437.25        13.00 o                         
   2  -4   5        416.90        406.00        11.64 o                         
   3  -4   5        513.03        551.07        21.66 o                         
   4  -4   5         87.63         99.34         8.42 o                         
   5  -4   5          5.21         15.07        10.07 o                         
   6  -4   5         10.52         11.65         7.90 o                         
   7  -4   5        169.96        196.87        10.19 o                         
   8  -4   5        105.38        105.24         8.43 o                         
   9  -4   5         11.36         20.70         7.35 o                         
 -11  -3   5         46.15         51.37         6.42 o                         
 -10  -3   5         53.19         60.97         8.46 o                         
  -9  -3   5          1.31         -8.10        10.10 o                         
  -8  -3   5        895.70        887.04        11.24 o                         
  -7  -3   5          1.40          3.97         6.17 o                         
  -6  -3   5        117.23        142.63         6.74 o                         
  -5  -3   5         17.72         20.94         7.76 o                         
  -4  -3   5        616.78        525.37        11.27 o                         
  -3  -3   5       1132.25       1045.96        11.82 o                         
  -2  -3   5       1355.40       1213.79        18.18 o                         
  -1  -3   5        737.40        763.76        21.46 o                         
   0  -3   5        678.51        683.63        15.11 o                         
   1  -3   5          0.63          2.90        10.65 o                         
   2  -3   5         72.79         68.78         8.82 o                         
   3  -3   5        491.65        527.54        25.26 o                         
   4  -3   5       1234.21       1177.13        20.15 o                         
   5  -3   5        349.03        315.31         8.71 o                         
   6  -3   5        330.75        378.63        10.44 o                         
   7  -3   5        304.70        293.10         7.76 o                         
   8  -3   5        358.97        357.04         9.10 o                         
   9  -3   5          2.80          8.46         8.03 o                         
 -11  -2   5        252.78        264.09         8.06 o                         
 -10  -2   5        211.98        209.03        10.47 o                         
  -9  -2   5         12.69          3.44         7.75 o                         
  -8  -2   5          0.63         10.97         9.12 o                         
  -7  -2   5         63.64         78.11         8.18 o                         
  -6  -2   5        120.47        147.41         7.24 o                         
  -5  -2   5        472.18        377.40         8.35 o                         
  -4  -2   5        326.11        332.61         7.77 o                         
  -3  -2   5       1346.99       1237.84        15.68 o                         
  -2  -2   5        186.33        216.32        14.16 o                         
  -1  -2   5        404.02        389.72        15.81 o                         
   0  -2   5        603.92        724.59        16.80 o                         
   1  -2   5       2577.53       2542.26        65.62 o                         
   2  -2   5         69.08         62.06        11.11 o                         
   3  -2   5       1969.12       1829.49        25.00 o                         
   4  -2   5          0.79          5.15         8.03 o                         
   5  -2   5        344.73        360.41        11.22 o                         
   6  -2   5        166.02        190.97         7.42 o                         
   7  -2   5       1393.64       1362.88        28.07 o                         
   8  -2   5          4.02         12.75         7.39 o                         
   9  -2   5         24.46         29.50         8.10 o                         
  10  -2   5         12.87         12.02         7.15 o                         
 -11  -1   5         16.55         30.39         5.23 o                         
 -10  -1   5        112.98        117.55         7.22 o                         
  -9  -1   5         45.78         51.44         5.66 o                         
  -8  -1   5        856.96        800.39        10.69 o                         
  -7  -1   5        185.93        177.18         6.55 o                         
  -6  -1   5         63.84         50.35         6.39 o                         
  -5  -1   5       2563.30       2606.32        30.34 o                         
  -4  -1   5        901.34        776.39        11.52 o                         
  -3  -1   5        107.23        114.90        11.36 o                         
  -2  -1   5        202.22        209.95        11.27 o                         
  -1  -1   5        704.75        625.77        23.27 o                         
   0  -1   5         77.40        138.41        14.10 o                         
   1  -1   5        722.75        985.36        18.06 o                         
   2  -1   5       3166.57       3167.16       137.18 o                         
   3  -1   5       1610.41       1670.19        14.44 o                         
   4  -1   5       1430.32       1391.20        35.17 o                         
   5  -1   5         99.76        121.08         7.50 o                         
   6  -1   5        915.52        845.35        11.17 o                         
   7  -1   5        131.33        102.38         6.96 o                         
   8  -1   5         14.50         41.05         9.55 o                         
   9  -1   5        189.23        175.17         9.82 o                         
  10  -1   5        737.61        696.69         9.64 o                         
 -11   0   5         11.36          4.19         5.32 o                         
 -10   0   5        279.07        274.82         5.89 o                         
  -9   0   5         25.74         25.77         5.85 o                         
  -8   0   5        749.47        797.30        12.80 o                         
  -7   0   5        730.23        696.41        14.56 o                         
  -6   0   5         13.97         15.39         6.99 o                         
  -5   0   5       1910.74       1895.96        19.61 o                         
  -4   0   5          8.75          8.15         8.86 o                         
  -3   0   5        295.46        293.83         9.79 o                         
  -2   0   5       1091.86       1126.08        32.36 o                         
  -1   0   5         86.89         28.28        13.86 o                         
   0   0   5        127.09        124.05        13.70 o                         
   1   0   5       2710.20       3103.36        64.26 o                         
   2   0   5       2631.23       2687.70        60.21 o                         
   3   0   5          8.67          0.77        13.31 o                         
   4   0   5          2.26         11.99        10.12 o                         
   5   0   5       2140.92       2116.00        21.91 o                         
   6   0   5          2.58          2.97         9.78 o                         
   7   0   5        296.16        356.24        14.71 o                         
   8   0   5        130.91        117.56         7.54 o                         
   9   0   5        277.28        268.60        13.02 o                         
  10   0   5        152.91        108.14         6.70 o                         
  11   0   5        138.91        139.73         8.73 o                         
 -11   1   5         19.15         21.58         6.06 o                         
 -10   1   5         34.03         38.28         5.85 o                         
  -9   1   5        861.14        840.93         8.63 o                         
  -8   1   5        390.30        367.75        11.08 o                         
  -7   1   5          8.25          6.48         6.77 o                         
  -6   1   5        586.93        596.19        11.14 o                         
  -5   1   5       1127.90       1048.08        18.12 o                         
  -4   1   5       4537.54       4361.08        62.25 o                         
  -3   1   5        898.74        859.71        13.28 o                         
  -2   1   5         75.17         71.16        10.60 o                         
  -1   1   5       2729.52       2813.57        40.49 o                         
   0   1   5       1141.69       1394.82        16.54 o                         
   1   1   5       1972.35       1891.93        48.48 o                         
   2   1   5       6259.32       6179.44       140.71 o                         
   3   1   5        124.89        108.83        13.22 o                         
   4   1   5       1456.64       1404.72        26.34 o                         
   5   1   5        331.21        311.26        13.00 o                         
   6   1   5       1982.05       2080.78       116.14 o                         
   7   1   5        137.05        180.52        10.13 o                         
   8   1   5         69.64         57.11         9.24 o                         
   9   1   5          0.38         -1.41         8.58 o                         
  10   1   5        394.07        417.58        21.97 o                         
  11   1   5          0.17          5.43         8.49 o                         
 -10   2   5        105.23        133.34         5.83 o                         
  -9   2   5         52.04         64.25         6.24 o                         
  -8   2   5       1147.82       1116.70        14.42 o                         
  -7   2   5          9.38         16.45         6.61 o                         
  -6   2   5        180.68        155.58         6.70 o                         
  -5   2   5         24.46         19.87         7.01 o                         
  -4   2   5       1693.85       1709.78        19.52 o                         
  -3   2   5        698.39        840.30        10.78 o                         
  -2   2   5        253.27        384.63        11.86 o                         
  -1   2   5       2846.07       2944.57        90.63 o                         
   0   2   5          5.52          6.65        13.06 o                         
   1   2   5        434.05        396.03        13.48 o                         
   2   2   5       3050.46       3130.63        31.85 o                         
   3   2   5        685.30        650.17        64.42 o                         
   4   2   5        108.46         92.89        19.94 o                         
   5   2   5       2711.01       2651.30        42.47 o                         
   6   2   5       4100.35       4249.64        86.20 o                         
   7   2   5       1392.24       1354.66        26.90 o                         
   8   2   5         16.61         10.12         7.58 o                         
   9   2   5        826.33        895.88        37.65 o                         
  10   2   5          0.19         16.97         6.94 o                         
  11   2   5        176.19        198.89         6.73 o                         
  12   2   5         33.46         42.45        11.70 o                         
 -10   3   5          8.57          9.94         5.65 o                         
  -9   3   5        223.25        267.02         6.18 o                         
  -8   3   5          0.40         10.94         6.39 o                         
  -7   3   5        777.08        770.53        12.03 o                         
  -6   3   5         17.70          5.53         6.41 o                         
  -5   3   5       1458.69       1460.06        19.47 o                         
  -4   3   5        649.76        697.73        16.73 o                         
  -3   3   5       1511.50       1575.87        34.40 o                         
  -2   3   5        248.80        227.66        14.93 o                         
  -1   3   5        315.83        289.14        19.73 o                         
   0   3   5         78.54         85.00        14.72 o                         
   1   3   5        289.53        305.63        13.07 o                         
   2   3   5       2157.77       2153.43        29.30 o                         
   3   3   5         30.13         83.11        12.57 o                         
   4   3   5        832.64       1242.45       159.17 o                         
   5   3   5       1274.45       1376.25        42.26 o                         
   6   3   5        589.12        535.37        11.61 o                         
   7   3   5         12.32         31.62         8.01 o                         
   8   3   5        807.13        977.94        21.57 o                         
   9   3   5       1440.92       1420.85        38.15 o                         
  10   3   5       1119.89       1129.86        22.51 o                         
  11   3   5          0.72         25.13         8.11 o                         
  12   3   5        179.97        149.03        12.88 o                         
 -10   4   5        105.85        117.90         6.71 o                         
  -9   4   5         27.54         41.03         5.52 o                         
  -8   4   5        173.70        167.94         6.39 o                         
  -7   4   5        107.05        101.42         9.70 o                         
  -6   4   5        493.16        482.43         9.35 o                         
  -5   4   5        637.48        620.59        18.68 o                         
  -4   4   5        637.03        563.84        12.62 o                         
  -3   4   5        123.17        133.41        12.17 o                         
  -2   4   5       3322.31       3546.95        92.89 o                         
  -1   4   5        853.27        953.44        28.15 o                         
   0   4   5       1552.94       1403.76        41.93 o                         
   1   4   5       1930.98       1954.23        39.58 o                         
   2   4   5          4.18         -3.07        12.43 o                         
   3   4   5         76.78         47.22        18.90 o                         
   4   4   5       2348.49       2651.16        40.53 o                         
   5   4   5        132.23        106.42        13.17 o                         
   6   4   5       3389.48       3292.57        39.24 o                         
   7   4   5        401.28        419.87        17.51 o                         
   8   4   5        460.27        357.69        15.60 o                         
   9   4   5        107.37         89.65         7.74 o                         
  10   4   5        206.75        184.82         8.61 o                         
  11   4   5        348.24        313.61         7.37 o                         
  12   4   5         56.75         66.47        14.53 o                         
  -9   5   5        293.97        290.57         7.01 o                         
  -8   5   5         16.10         31.49         5.64 o                         
  -7   5   5        640.48        574.14        13.66 o                         
  -6   5   5        245.16        255.67         7.66 o                         
  -5   5   5         63.71         83.13         8.23 o                         
  -4   5   5         33.89         51.06         8.73 o                         
  -3   5   5        140.51        117.12         8.58 o                         
  -2   5   5         14.46         13.01        10.17 o                         
  -1   5   5        276.54        144.27        11.99 o                         
   0   5   5          1.42         16.42        13.65 o                         
   1   5   5         42.65         30.24        13.33 o                         
   2   5   5         28.75         51.43        13.01 o                         
   3   5   5       1742.03       1418.19       450.82 o                         
   4   5   5        668.25        700.57        14.82 o                         
   5   5   5        654.28        576.08        13.86 o                         
   6   5   5         40.59         48.37        10.07 o                         
   7   5   5       1322.65       1269.43        19.43 o                         
   8   5   5        557.46        501.45         8.21 o                         
   9   5   5        393.85        467.63         8.05 o                         
  10   5   5        156.80        168.98         7.52 o                         
  11   5   5         39.14         51.18         6.57 o                         
  12   5   5         63.09         81.76         8.54 o                         
  -8   6   5        104.42        123.95         6.68 o                         
  -7   6   5          8.76         12.21         6.36 o                         
  -6   6   5        498.93        500.43        10.28 o                         
  -5   6   5        198.11        227.98         9.01 o                         
  -4   6   5         82.46        102.32         9.05 o                         
  -3   6   5        192.50        243.83        10.00 o                         
  -2   6   5       1098.55        993.39        19.91 o                         
  -1   6   5         16.95         11.24         9.17 o                         
   0   6   5        359.76        484.05        20.64 o                         
   1   6   5       3140.44       3184.05        86.76 o                         
   2   6   5        477.46        500.74        16.08 o                         
   3   6   5       2580.96       2857.99        56.96 o                         
   4   6   5        696.37        626.14        25.78 o                         
   5   6   5        199.10        150.95        12.75 o                         
   6   6   5       2524.04       2663.04        52.36 o                         
   7   6   5         49.79         52.72        11.95 o                         
   8   6   5        338.01        353.32        14.36 o                         
   9   6   5        225.96        312.61         8.39 o                         
  10   6   5        885.82        834.06        17.73 o                         
  11   6   5         23.67         46.93         7.57 o                         
  12   6   5         53.26         58.22         7.41 o                         
  13   6   5          2.96         -8.87         8.87 o                         
  -8   7   5          1.51         -5.98         8.98 o                         
  -7   7   5        227.55        232.39         7.63 o                         
  -6   7   5         82.41         63.33         7.96 o                         
  -5   7   5        167.90        154.25         8.57 o                         
  -4   7   5        188.57        154.60         8.96 o                         
  -3   7   5       1576.80       1663.29        24.38 o                         
  -2   7   5        189.10        160.89         9.26 o                         
  -1   7   5       1135.63       1152.11        27.49 o                         
   0   7   5        887.65        908.61        17.75 o                         
   1   7   5        185.75        284.97        16.48 o                         
   2   7   5        497.26        567.77        14.57 o                         
   3   7   5         31.63         73.35        11.58 o                         
   4   7   5         70.33         92.95        11.22 o                         
   5   7   5        432.71        413.79        13.06 o                         
   6   7   5        906.82        895.61        13.02 o                         
   7   7   5        175.85        123.68         8.96 o                         
   8   7   5          9.04          9.09         7.40 o                         
   9   7   5        692.25        658.67        25.32 o                         
  10   7   5         38.20         33.31        11.71 o                         
  11   7   5        739.62        713.42        12.16 o                         
  12   7   5        107.29         95.63         9.62 o                         
  13   7   5        196.17        198.30        18.13 o                         
  -7   8   5         70.32         50.11         7.30 o                         
  -6   8   5         37.10         28.49         9.27 o                         
  -5   8   5        534.51        561.59        14.64 o                         
  -4   8   5          1.78         -2.50         8.80 o                         
  -3   8   5          2.77         33.52        12.59 o                         
  -2   8   5        119.32        145.81        10.01 o                         
  -1   8   5        161.65        170.91         9.09 o                         
   0   8   5        955.87        849.09        61.38 o                         
   1   8   5        160.21        155.98        14.86 o                         
   2   8   5       1611.27       1528.86       102.49 o                         
   3   8   5       1398.88       1420.11        62.01 o                         
   4   8   5       2091.47       2020.87        37.59 o                         
   5   8   5       1642.57       1841.13        35.65 o                         
   6   8   5       1397.16       1292.42        50.55 o                         
   7   8   5        521.82        585.93         9.44 o                         
   8   8   5        353.44        327.42        15.13 o                         
   9   8   5         13.74         -1.62        11.75 o                         
  10   8   5         76.02        112.73        10.28 o                         
  11   8   5         15.73         14.33         9.10 o                         
  12   8   5        187.96        196.66        11.52 o                         
  13   8   5          0.40         13.72         8.32 o                         
  -6   9   5        166.54        139.67         9.24 o                         
  -5   9   5         57.56         74.05        11.18 o                         
  -4   9   5          6.50         30.11        18.01 o                         
  -3   9   5         97.99        155.99        10.42 o                         
  -2   9   5        460.83        454.73        10.94 o                         
  -1   9   5         66.82         51.00         8.80 o                         
   0   9   5         73.67         92.74        12.45 o                         
   1   9   5         41.49         54.69        14.48 o                         
   2   9   5        883.10        746.70        61.89 o                         
   3   9   5        674.90        610.34        16.74 o                         
   4   9   5         96.78         91.08        10.30 o                         
   5   9   5        873.80        934.73        16.45 o                         
   6   9   5         76.23        112.53        14.73 o                         
   7   9   5        549.29        664.67        11.48 o                         
   8   9   5         70.70         79.74         8.28 o                         
   9   9   5        266.16        278.63         9.15 o                         
  10   9   5         10.61         49.23         7.62 o                         
  11   9   5        715.76        714.66        22.08 o                         
  12   9   5         89.80         85.11        13.57 o                         
  -5  10   5          1.32         20.05        12.93 o                         
  -4  10   5        133.28        104.85        12.94 o                         
  -3  10   5        256.52        304.97        11.86 o                         
  -2  10   5        440.24        401.80        16.18 o                         
  -1  10   5          5.07         22.92        13.88 o                         
   0  10   5        682.17        631.53        11.68 o                         
   1  10   5       1003.74       1080.84        28.08 o                         
   2  10   5        273.01        311.08        29.20 o                         
   3  10   5         44.55         20.66        21.17 o                         
   4  10   5        538.32        601.79        20.54 o                         
   5  10   5        203.49        193.29        13.47 o                         
   6  10   5        402.33        407.38        21.00 o                         
   7  10   5        544.30        403.33         9.77 o                         
   8  10   5        122.99        159.23         7.97 o                         
   9  10   5         64.11         83.34        15.96 o                         
  10  10   5        302.39        288.35        18.46 o                         
  11  10   5         47.26         81.75         7.64 o                         
  12  10   5        349.55        328.42        18.97 o                         
  -4  11   5         37.25         39.04         9.22 o                         
  -3  11   5         56.63         80.47         9.49 o                         
  -2  11   5         43.05         31.29         9.58 o                         
  -1  11   5         29.22         18.21        11.81 o                         
   0  11   5         80.46         90.64        12.22 o                         
   1  11   5         13.00         17.93        10.56 o                         
   2  11   5        173.59        231.57        13.77 o                         
   3  11   5        197.10        203.28        11.03 o                         
   4  11   5        526.45        450.24        14.93 o                         
   5  11   5          4.76         24.63        19.84 o                         
   6  11   5        218.67        197.02         8.46 o                         
   7  11   5        209.01        148.37         9.98 o                         
   8  11   5        834.09        889.07        10.84 o                         
   9  11   5        109.97        112.35        12.31 o                         
  10  11   5         34.71         38.71         6.45 o                         
  11  11   5         67.18         92.18        12.51 o                         
  12  11   5          4.13          8.87         6.46 o                         
  -3  12   5         68.75         70.42        21.06 o                         
  -2  12   5         18.99         28.78        23.93 o                         
  -1  12   5        116.62         92.35         9.90 o                         
   0  12   5        407.89        263.85        12.31 o                         
   1  12   5        320.12        364.03        10.83 o                         
   2  12   5          4.44         14.28        13.62 o                         
   3  12   5        168.52        156.10        12.63 o                         
   4  12   5         90.50         82.40        10.46 o                         
   5  12   5         26.86         15.23        10.24 o                         
   6  12   5        217.30        203.28        11.12 o                         
   7  12   5        198.76        203.20        10.73 o                         
   8  12   5          0.41         17.05         7.06 o                         
   9  12   5        214.69        254.22        12.55 o                         
  10  12   5          9.24         25.97         6.81 o                         
  11  12   5         66.90         48.33         6.80 o                         
  -2  13   5        118.66        117.30        13.06 o                         
  -1  13   5         25.23         27.02         9.03 o                         
   0  13   5         23.49         32.29        13.08 o                         
   1  13   5          1.35          4.44        11.00 o                         
   2  13   5        288.14        331.01        11.27 o                         
   3  13   5         15.37         36.62        10.80 o                         
   4  13   5         29.47         49.43        21.00 o                         
   5  13   5         52.32         45.69        13.78 o                         
   6  13   5        394.86        428.86        13.94 o                         
   7  13   5         31.81         26.59         8.80 o                         
   8  13   5         39.34         45.73         7.32 o                         
   9  13   5         47.83         55.43         6.94 o                         
  10  13   5        131.95        107.03         9.43 o                         
  11  13   5         10.06         23.35         6.70 o                         
   0  14   5          1.37          6.28        10.13 o                         
   1  14   5         62.96         63.69        13.25 o                         
   2  14   5          2.14          4.42         8.90 o                         
   3  14   5         23.20         17.55         9.39 o                         
   4  14   5          0.02          8.27        10.23 o                         
   5  14   5        178.22        132.07        13.65 o                         
   6  14   5         17.14         15.35         8.22 o                         
   7  14   5        166.47        212.06        17.03 o                         
   8  14   5          0.13          0.03         7.15 o                         
   9  14   5        274.99        332.31         7.44 o                         
   3  15   5          4.35          4.48         6.86 o                         
   4  15   5        118.31         95.66        10.58 o                         
   5  15   5         12.23         22.85         9.43 o                         
   6  15   5         21.59         33.57         9.03 o                         
   7  15   5         17.04          6.13         7.43 o                         
  -6 -11   6         48.80         54.08        19.88 o                         
  -5 -11   6          0.57         16.24        17.15 o                         
  -4 -11   6         17.87         43.11        24.28 o                         
  -3 -11   6          3.21         17.70        12.93 o                         
  -2 -11   6        121.26         96.58        11.55 o                         
  -8 -10   6         11.26         16.83         7.28 o                         
  -7 -10   6        314.91        297.49        13.96 o                         
  -6 -10   6         44.95         59.06        19.77 o                         
  -5 -10   6         90.56        110.87        17.61 o                         
  -4 -10   6         84.59         87.83        10.53 o                         
  -3 -10   6        203.43        185.05        11.64 o                         
  -2 -10   6          6.84         18.15        10.96 o                         
  -1 -10   6          8.18         17.70        10.63 o                         
   0 -10   6         27.41         18.69        10.01 o                         
   1 -10   6        100.70        108.75        13.60 o                         
  -9  -9   6          0.09          5.54         6.33 o                         
  -8  -9   6          1.35          4.50         7.06 o                         
  -7  -9   6         44.14         34.45         7.29 o                         
  -6  -9   6         63.59         58.07        11.51 o                         
  -5  -9   6        180.49        157.65        10.75 o                         
  -4  -9   6        165.45        173.49        12.23 o                         
  -3  -9   6         55.33         29.92        12.12 o                         
  -2  -9   6        386.18        318.89        31.04 o                         
  -1  -9   6         31.61         26.90        14.04 o                         
   0  -9   6        382.49        344.84        11.74 o                         
   1  -9   6         18.58          7.15        13.03 o                         
   2  -9   6        101.03        138.95        16.69 o                         
 -10  -8   6          7.84         19.49         7.48 o                         
  -9  -8   6        118.28        120.79         6.79 o                         
  -8  -8   6          0.39         20.67         6.37 o                         
  -7  -8   6          2.65         21.45         7.12 o                         
  -6  -8   6         85.57         83.25         8.12 o                         
  -5  -8   6        122.68        122.16         8.37 o                         
  -4  -8   6          3.79          6.95        10.64 o                         
  -3  -8   6         57.88         64.54        10.78 o                         
  -2  -8   6        218.73        224.54        11.35 o                         
  -1  -8   6        390.04        415.59        18.01 o                         
   0  -8   6        113.04        110.55        14.35 o                         
   1  -8   6        565.81        578.29        13.62 o                         
   2  -8   6          6.64         12.14        14.76 o                         
   3  -8   6        278.24        254.56        16.31 o                         
 -10  -7   6         76.38         69.59         6.12 o                         
  -9  -7   6        305.48        322.83        11.85 o                         
  -8  -7   6          0.60         11.84         6.87 o                         
  -7  -7   6         36.74         45.29         6.77 o                         
  -6  -7   6        129.49        132.45         7.89 o                         
  -5  -7   6        218.91        255.66        10.94 o                         
  -4  -7   6         37.91         63.74         9.64 o                         
  -3  -7   6         89.40         92.59        25.46 o                         
  -2  -7   6        230.38        247.17        13.59 o                         
  -1  -7   6          0.62         -4.81        20.72 o                         
   0  -7   6        392.78        473.28        16.11 o                         
   1  -7   6        174.80        171.32        14.90 o                         
   2  -7   6         73.32         99.51        21.76 o                         
   3  -7   6          0.32          4.96        13.67 o                         
   4  -7   6        491.55        448.68        17.80 o                         
   5  -7   6          0.06          5.47        13.46 o                         
 -11  -6   6          2.48         -5.57         5.57 o                         
 -10  -6   6         50.81         77.01         6.42 o                         
  -9  -6   6          5.32         14.27         6.19 o                         
  -8  -6   6         31.01         38.67         6.18 o                         
  -7  -6   6         67.54         77.74         6.97 o                         
  -6  -6   6        235.53        226.29         6.88 o                         
  -5  -6   6        282.10        282.72         7.57 o                         
  -4  -6   6         10.65         19.55        10.98 o                         
  -3  -6   6          5.23         -0.96        10.70 o                         
  -2  -6   6        233.46        252.36        10.70 o                         
  -1  -6   6         49.76         40.85        13.04 o                         
   0  -6   6        379.69        395.95        12.16 o                         
   1  -6   6        635.40        647.38        14.28 o                         
   2  -6   6        139.33        136.47        12.42 o                         
   3  -6   6        300.75        304.78        11.83 o                         
   4  -6   6        304.69        300.28        11.24 o                         
   5  -6   6        166.75        173.10         9.21 o                         
   6  -6   6         64.78         71.80         8.57 o                         
 -11  -5   6          0.92         -4.36         8.29 o                         
 -10  -5   6         58.55         64.79         7.22 o                         
  -9  -5   6        117.25        132.87         6.22 o                         
  -8  -5   6         74.72         78.83         7.74 o                         
  -7  -5   6        213.65        194.86         7.46 o                         
  -6  -5   6         10.60         26.31         6.72 o                         
  -5  -5   6        519.68        494.24        13.38 o                         
  -4  -5   6         25.51         28.28        10.55 o                         
  -3  -5   6        146.11        162.21         8.42 o                         
  -2  -5   6        171.86        176.69        11.29 o                         
  -1  -5   6        566.07        580.46        21.24 o                         
   0  -5   6        326.44        383.85        15.80 o                         
   1  -5   6        426.71        428.65        11.92 o                         
   2  -5   6        219.36        206.79        10.45 o                         
   3  -5   6         16.56         25.36        10.23 o                         
   4  -5   6        332.14        338.99         9.79 o                         
   5  -5   6         92.75        116.07        10.12 o                         
   6  -5   6         97.95        128.01         7.94 o                         
   7  -5   6          3.30          5.27         9.12 o                         
 -11  -4   6         16.67         37.55         6.07 o                         
 -10  -4   6        198.92        208.14        10.43 o                         
  -9  -4   6          3.62          7.78         5.98 o                         
  -8  -4   6         95.89         80.81         6.36 o                         
  -7  -4   6        130.16        131.61         7.20 o                         
  -6  -4   6         79.28         67.51         6.85 o                         
  -5  -4   6        135.99        136.17         7.39 o                         
  -4  -4   6        335.72        305.54         7.91 o                         
  -3  -4   6         34.74         28.52         7.50 o                         
  -2  -4   6        660.12        655.83        12.15 o                         
  -1  -4   6        381.92        368.94        12.56 o                         
   0  -4   6        263.08        272.04        13.99 o                         
   1  -4   6       1201.22       1239.32        34.55 o                         
   2  -4   6        555.55        583.18        16.00 o                         
   3  -4   6          2.40         -0.36        10.01 o                         
   4  -4   6        381.34        404.34        19.21 o                         
   5  -4   6        257.31        252.92         8.01 o                         
   6  -4   6         46.76         42.79         7.94 o                         
   7  -4   6         79.84         77.58         7.35 o                         
   8  -4   6        396.42        390.80        12.03 o                         
 -11  -3   6        196.43        212.43        12.29 o                         
 -10  -3   6         22.03         17.08         5.92 o                         
  -9  -3   6        145.69        162.47         5.87 o                         
  -8  -3   6          2.40         12.16         7.22 o                         
  -7  -3   6        857.66        803.18        12.28 o                         
  -6  -3   6          9.44          1.29         6.51 o                         
  -5  -3   6        331.42        304.88         7.18 o                         
  -4  -3   6        454.38        405.41         7.75 o                         
  -3  -3   6        363.15        272.45         9.04 o                         
  -2  -3   6        248.26        204.94         9.95 o                         
  -1  -3   6       1143.72       1176.27        34.91 o                         
   0  -3   6         45.20         81.69        10.45 o                         
   1  -3   6        111.43        135.20         9.98 o                         
   2  -3   6        168.10        178.12         8.63 o                         
   3  -3   6        271.97        253.27        10.79 o                         
   4  -3   6        282.33        272.86        12.43 o                         
   5  -3   6       1498.79       1504.50        40.74 o                         
   6  -3   6         32.18         22.53         6.95 o                         
   7  -3   6         46.09         74.82         7.48 o                         
   8  -3   6        114.63        145.00         8.63 o                         
   9  -3   6         99.03        113.12         8.19 o                         
 -11  -2   6        226.97        224.18         8.67 o                         
 -10  -2   6         75.87         66.09         7.89 o                         
  -9  -2   6        144.07        161.50         7.45 o                         
  -8  -2   6         34.52         54.64         6.78 o                         
  -7  -2   6        106.58        120.53         6.20 o                         
  -6  -2   6        790.57        757.55         8.67 o                         
  -5  -2   6       1405.60       1355.06        21.56 o                         
  -4  -2   6         85.99         56.95         8.01 o                         
  -3  -2   6         15.66         23.86         8.80 o                         
  -2  -2   6       1056.77       1053.53        24.70 o                         
  -1  -2   6         60.78         67.60        10.65 o                         
   0  -2   6       3604.69       3694.82        20.19 o                         
   1  -2   6        217.67        245.94        14.15 o                         
   2  -2   6       3182.50       3264.35        97.50 o                         
   3  -2   6          2.64         -2.12        11.52 o                         
   4  -2   6       1602.52       1616.83        42.17 o                         
   5  -2   6         27.05         32.50         7.40 o                         
   6  -2   6         14.34         22.12         9.07 o                         
   7  -2   6        489.74        470.78        13.71 o                         
   8  -2   6        840.75        870.08        20.51 o                         
   9  -2   6          7.18         11.48         8.15 o                         
  10  -2   6          3.14          4.07         8.35 o                         
 -11  -1   6        286.06        287.52         6.05 o                         
 -10  -1   6        197.48        181.83         5.64 o                         
  -9  -1   6         61.65         79.72         5.70 o                         
  -8  -1   6         16.88         20.65         6.40 o                         
  -7  -1   6        255.82        221.35         6.89 o                         
  -6  -1   6        300.63        310.80        11.33 o                         
  -5  -1   6         58.22         76.78         7.75 o                         
  -4  -1   6        126.35        120.75         7.81 o                         
  -3  -1   6       4932.34       4735.75       113.73 o                         
  -2  -1   6        109.46        132.72        12.30 o                         
  -1  -1   6        194.27        176.61        11.70 o                         
   0  -1   6         71.23        118.98        16.94 o                         
   1  -1   6         13.09         49.27        15.69 o                         
   2  -1   6         16.07         42.81        14.24 o                         
   3  -1   6       1183.07       1248.62        13.33 o                         
   4  -1   6        129.24        113.81         7.67 o                         
   5  -1   6       1515.52       1475.35        38.21 o                         
   6  -1   6         51.81         40.76         7.42 o                         
   7  -1   6        491.39        484.92        18.96 o                         
   8  -1   6         28.89         50.41         7.91 o                         
   9  -1   6        317.16        337.64        13.59 o                         
  10  -1   6          4.58          7.97         7.02 o                         
 -11   0   6        128.26        135.37         6.33 o                         
 -10   0   6         88.66         87.42         5.53 o                         
  -9   0   6         15.16          7.29         6.04 o                         
  -8   0   6         51.75         65.78        10.38 o                         
  -7   0   6        600.07        629.43         7.42 o                         
  -6   0   6        897.44        854.70        13.53 o                         
  -5   0   6        130.06        148.57         7.39 o                         
  -4   0   6          2.94         -4.67         8.55 o                         
  -3   0   6        125.51        110.27        10.00 o                         
  -2   0   6        930.26        820.66        18.54 o                         
  -1   0   6        718.16        833.75        18.53 o                         
   0   0   6       1721.88       1744.62        17.77 o                         
   1   0   6         84.31        105.70        14.37 o                         
   2   0   6        738.83        754.88        36.91 o                         
   3   0   6        563.54        539.07        25.54 o                         
   4   0   6       1305.88       1095.14        12.12 o                         
   5   0   6         12.19         23.81         6.98 o                         
   6   0   6       1225.30       1284.89        28.78 o                         
   7   0   6        112.41        120.85         8.06 o                         
   8   0   6        702.59        738.99        14.48 o                         
   9   0   6         18.56         17.04         8.34 o                         
  10   0   6          4.54         -7.85         7.85 o                         
  11   0   6          0.24          2.66         7.26 o                         
 -11   1   6         76.66         82.30         6.25 o                         
 -10   1   6         60.18         73.02         5.77 o                         
  -9   1   6          1.99          5.60         5.81 o                         
  -8   1   6          2.55         12.89         5.86 o                         
  -7   1   6        817.60        853.64        12.20 o                         
  -6   1   6        115.80        107.01         7.29 o                         
  -5   1   6         14.39         14.58         6.83 o                         
  -4   1   6       4056.54       3908.28        58.40 o                         
  -3   1   6        534.21        576.93        19.03 o                         
  -2   1   6        394.89        328.39        11.42 o                         
  -1   1   6        443.11        505.11        27.60 o                         
   0   1   6       5689.48       6123.12        49.92 o                         
   1   1   6       2286.67       2106.26        65.90 o                         
   2   1   6        425.09        422.05        14.24 o                         
   3   1   6       7382.02       6104.90      1390.62 o                         
   4   1   6         26.57         23.12        11.58 o                         
   5   1   6         60.99         48.57         9.03 o                         
   6   1   6         70.07        113.04         9.65 o                         
   7   1   6       1152.39       1141.52        27.79 o                         
   8   1   6         10.42         26.15         8.73 o                         
   9   1   6        343.58        279.91        38.10 o                         
  10   1   6          0.26         17.95         6.82 o                         
  11   1   6        586.49        482.27        73.99 o                         
 -10   2   6          7.62         27.26         5.40 o                         
  -9   2   6         86.90        106.50         7.20 o                         
  -8   2   6        285.16        272.73         8.65 o                         
  -7   2   6        129.94         98.70         7.21 o                         
  -6   2   6        261.12        258.04        10.60 o                         
  -5   2   6         47.57         44.58         6.53 o                         
  -4   2   6         27.17         17.19         7.67 o                         
  -3   2   6        409.20        333.05        10.02 o                         
  -2   2   6       2581.98       2534.31        59.11 o                         
  -1   2   6       1741.42       1621.05        75.89 o                         
   0   2   6        304.58        240.74        21.76 o                         
   1   2   6        776.98        825.57        19.53 o                         
   2   2   6      14953.50      15562.30       329.26 o                         
   3   2   6       4551.16       4965.31       133.01 o                         
   4   2   6       1106.28       1114.79        56.67 o                         
   5   2   6        132.83        190.54        15.97 o                         
   6   2   6       2069.77       2021.91        42.21 o                         
   7   2   6        554.11        593.33        14.59 o                         
   8   2   6         98.84         82.47         7.67 o                         
   9   2   6          0.89         22.13         7.17 o                         
  10   2   6        171.57        190.32         7.80 o                         
  11   2   6          8.78          8.43         9.37 o                         
 -10   3   6         61.60         77.84         6.61 o                         
  -9   3   6          1.46         10.18         5.46 o                         
  -8   3   6        539.98        560.97        14.00 o                         
  -7   3   6          2.02          9.69         6.85 o                         
  -6   3   6         17.09         35.37         6.71 o                         
  -5   3   6        556.36        568.52        10.00 o                         
  -4   3   6        296.67        276.70         8.84 o                         
  -3   3   6        732.78        776.84        13.80 o                         
  -2   3   6        488.30        452.60        12.50 o                         
  -1   3   6        101.44         72.02        16.87 o                         
   0   3   6       1009.44       1101.55        21.95 o                         
   1   3   6         48.51         34.68        15.00 o                         
   2   3   6       3723.62       3700.24        69.07 o                         
   3   3   6       1742.59       1654.03        19.61 o                         
   4   3   6       1423.73       1394.01        68.97 o                         
   5   3   6        781.45        669.08        18.34 o                         
   6   3   6       2215.66       2583.95        26.31 o                         
   7   3   6       3279.57       3445.45        43.61 o                         
   8   3   6        299.12        339.11         7.92 o                         
   9   3   6        858.04        940.55        13.87 o                         
  10   3   6         16.61         12.33         6.75 o                         
  11   3   6        369.78        358.19        10.87 o                         
  12   3   6         87.72         93.00        11.18 o                         
  -9   4   6         27.40         49.79         5.54 o                         
  -8   4   6          1.36         -6.44         9.96 o                         
  -7   4   6        283.63        273.50        10.73 o                         
  -6   4   6         10.75         28.94         7.33 o                         
  -5   4   6         19.03         30.06         7.18 o                         
  -4   4   6         29.34         36.18         7.71 o                         
  -3   4   6       1172.60       1153.81        19.01 o                         
  -2   4   6       1300.27       1353.62        28.39 o                         
  -1   4   6        340.17        456.86        17.46 o                         
   0   4   6        451.73        622.45        17.61 o                         
   1   4   6       8412.54       8445.55       220.66 o                         
   2   4   6       3259.19       3125.83        26.41 o                         
   3   4   6       2776.46       2802.40        68.53 o                         
   4   4   6        497.00        477.75        20.64 o                         
   5   4   6        339.00        431.63        52.42 o                         
   6   4   6        191.74        228.34         9.70 o                         
   7   4   6       1738.95       1757.57        53.86 o                         
   8   4   6       1445.98       1455.27        28.61 o                         
   9   4   6        902.12        818.49        27.10 o                         
  10   4   6        192.45        152.38        11.21 o                         
  11   4   6        165.57        161.86        10.18 o                         
  12   4   6        277.32        257.88         9.11 o                         
  -9   5   6         13.39         26.60         5.98 o                         
  -8   5   6         85.97        108.98         6.42 o                         
  -7   5   6        150.50        183.47         7.77 o                         
  -6   5   6        160.55        178.82         8.09 o                         
  -5   5   6         23.79         18.34         7.54 o                         
  -4   5   6        599.03        600.48         9.60 o                         
  -3   5   6       1471.20       1428.55        20.68 o                         
  -2   5   6       1833.20       1696.94        40.74 o                         
  -1   5   6        388.48        410.24        11.15 o                         
   0   5   6       5355.72       5117.11       241.93 o                         
   1   5   6       1675.79       2028.80        91.00 o                         
   2   5   6       1120.88       1019.84        70.35 o                         
   3   5   6       4306.92       4728.90       177.48 o                         
   4   5   6       4403.17       4888.33        28.85 o                         
   5   5   6        101.97        114.68        14.29 o                         
   6   5   6        707.60        594.04        11.45 o                         
   7   5   6        643.59        573.65        10.38 o                         
   8   5   6          4.97          7.23         7.44 o                         
   9   5   6        294.16        280.02        10.48 o                         
  10   5   6        349.99        392.51        16.72 o                         
  11   5   6         67.38         75.25        14.25 o                         
  12   5   6        124.07        138.25        10.00 o                         
  -8   6   6         26.38         17.54         7.99 o                         
  -7   6   6        307.66        317.47        15.71 o                         
  -6   6   6         56.09         50.41         8.31 o                         
  -5   6   6        140.16        145.33         9.66 o                         
  -4   6   6        524.12        547.03        14.60 o                         
  -3   6   6          3.23         14.77         7.36 o                         
  -2   6   6        287.66        288.64         8.59 o                         
  -1   6   6        224.69        270.63        10.77 o                         
   0   6   6        857.84       1013.62        54.62 o                         
   1   6   6         29.13         14.77        12.52 o                         
   2   6   6         44.39         31.06        14.25 o                         
   3   6   6       4538.70       4428.73        21.45 o                         
   4   6   6       1499.63       1585.50        36.31 o                         
   5   6   6       5088.26       5290.11       231.56 o                         
   6   6   6          7.54         -3.46        12.16 o                         
   7   6   6       1888.90       1932.40        45.22 o                         
   8   6   6        245.66        274.06        10.51 o                         
   9   6   6       1234.87       1233.17        34.32 o                         
  10   6   6         39.82         14.72         8.31 o                         
  11   6   6         37.47         42.15         6.92 o                         
  12   6   6         80.53        103.08         7.27 o                         
  -8   7   6        167.82        180.40         8.74 o                         
  -7   7   6         12.84         15.12         6.91 o                         
  -6   7   6        165.63        185.17         8.76 o                         
  -5   7   6        285.96        297.24        11.86 o                         
  -4   7   6         34.97         65.71        17.14 o                         
  -3   7   6         31.84         45.38         9.68 o                         
  -2   7   6       1073.25       1050.29        10.98 o                         
  -1   7   6          9.37         13.11         9.26 o                         
   0   7   6          3.55         -1.31        10.49 o                         
   1   7   6         66.84         40.46        13.15 o                         
   2   7   6        581.56        478.24        13.66 o                         
   3   7   6        337.73        371.62        11.34 o                         
   4   7   6       1480.53       1426.98        23.50 o                         
   5   7   6        109.99        129.42        20.36 o                         
   6   7   6       1988.68       2206.72        15.73 o                         
   7   7   6         44.22         74.74         8.39 o                         
   8   7   6        559.94        513.85        17.56 o                         
   9   7   6        393.66        398.18         7.41 o                         
  10   7   6        784.19        712.90        13.10 o                         
  11   7   6        302.21        341.41         9.54 o                         
  12   7   6        114.18        118.92        12.99 o                         
  -7   8   6          3.98         -5.95         9.38 o                         
  -6   8   6          7.17          1.52         7.48 o                         
  -5   8   6        279.18        258.35        10.11 o                         
  -4   8   6        800.58        869.28        35.61 o                         
  -3   8   6        245.79        260.87         9.64 o                         
  -2   8   6          6.65          1.84        10.99 o                         
  -1   8   6        337.62        304.66        12.15 o                         
   0   8   6        488.10        464.97        11.71 o                         
   1   8   6       1019.77        910.59        37.19 o                         
   2   8   6          6.82         11.36        10.28 o                         
   3   8   6        947.40        950.76        13.51 o                         
   4   8   6        626.16        541.62        25.92 o                         
   5   8   6       1893.63       1764.31        37.67 o                         
   6   8   6        220.91        244.51        23.51 o                         
   7   8   6        291.71        228.01        10.88 o                         
   8   8   6         42.60         38.07         6.89 o                         
   9   8   6        531.99        538.50        16.70 o                         
  10   8   6         39.02         32.66         8.48 o                         
  11   8   6        285.58        312.33        11.25 o                         
  12   8   6         18.47         35.10         7.40 o                         
  -6   9   6        160.56        215.74        22.56 o                         
  -5   9   6        551.43        533.35        10.95 o                         
  -4   9   6         28.05         30.06        10.28 o                         
  -3   9   6          1.31          2.62         8.45 o                         
  -2   9   6       1129.61       1218.82        11.89 o                         
  -1   9   6        682.02        626.25        15.79 o                         
   0   9   6         33.75         22.80        12.14 o                         
   1   9   6         86.43        112.91        12.01 o                         
   2   9   6         21.63         16.09         9.47 o                         
   3   9   6         76.96         81.31        11.24 o                         
   4   9   6       1027.70       1065.10        21.30 o                         
   5   9   6       1509.03       1564.38        58.66 o                         
   6   9   6        421.64        458.34        12.87 o                         
   7   9   6        305.19        371.55        10.56 o                         
   8   9   6        140.80        181.37        12.57 o                         
   9   9   6         36.10         69.51        12.31 o                         
  10   9   6        452.00        455.08         7.25 o                         
  11   9   6        105.20         83.14        21.31 o                         
  12   9   6        152.02        177.21         6.98 o                         
  -5  10   6         58.70         84.24         9.17 o                         
  -4  10   6         23.54         40.58        10.75 o                         
  -3  10   6          9.43         57.55        28.95 o                         
  -2  10   6          1.56         -2.64         9.09 o                         
  -1  10   6        149.36        139.70         9.91 o                         
   0  10   6        601.40        568.37        16.80 o                         
   1  10   6        803.63        745.52        32.57 o                         
   2  10   6        432.38        402.84        20.52 o                         
   3  10   6        179.57        159.59        12.13 o                         
   4  10   6       1407.85       1393.09        19.49 o                         
   5  10   6        483.13        516.59        12.81 o                         
   6  10   6         22.75          6.92        10.62 o                         
   7  10   6        707.78        801.10        10.45 o                         
   8  10   6       1249.72       1068.45        59.42 o                         
   9  10   6        402.54        434.91         7.28 o                         
  10  10   6         29.75         39.59         7.72 o                         
  11  10   6        220.80        182.90         6.67 o                         
  12  10   6        181.70        184.56         7.30 o                         
  -4  11   6         20.16         26.16        12.71 o                         
  -3  11   6        295.37        374.78        10.40 o                         
  -2  11   6         86.40        138.58        11.47 o                         
  -1  11   6        204.82        132.25        10.35 o                         
   0  11   6         42.38         19.78         9.32 o                         
   1  11   6        101.09        143.04        10.90 o                         
   2  11   6          5.55         33.77        13.73 o                         
   3  11   6        163.24        190.00        14.79 o                         
   4  11   6        114.47        142.38        22.32 o                         
   5  11   6        563.74        521.65        41.17 o                         
   6  11   6          5.75         28.72        17.89 o                         
   7  11   6        284.89        261.79         9.35 o                         
   8  11   6          7.97         -3.24         9.78 o                         
   9  11   6        124.30        153.71         7.33 o                         
  10  11   6        105.17        101.14         7.54 o                         
  11  11   6         26.60         29.94        11.91 o                         
  12  11   6        272.42        326.39        11.91 o                         
  -3  12   6         11.56         20.67         8.98 o                         
  -2  12   6        146.14        189.67        11.06 o                         
  -1  12   6         14.02         18.90        11.18 o                         
   0  12   6        347.32        336.98         9.83 o                         
   1  12   6        342.38        302.11         9.60 o                         
   2  12   6         61.83         77.02        13.93 o                         
   3  12   6          4.79         31.91        10.94 o                         
   4  12   6        126.13        126.62        21.39 o                         
   5  12   6         73.26         94.80        16.40 o                         
   6  12   6        137.89        106.39        10.15 o                         
   7  12   6          4.32          8.94        13.87 o                         
   8  12   6        541.65        619.79         9.52 o                         
   9  12   6          0.89         19.13         7.64 o                         
  10  12   6         33.07         60.38         6.93 o                         
  11  12   6        112.91        113.56         9.51 o                         
  -2  13   6          0.45         10.93        10.33 o                         
  -1  13   6        106.43        119.30        12.99 o                         
   0  13   6         38.34         43.23        11.16 o                         
   1  13   6         98.67        141.39         8.80 o                         
   2  13   6         13.14         18.02         9.82 o                         
   3  13   6        489.35        447.36        57.48 o                         
   4  13   6          3.63        -12.51        13.44 o                         
   5  13   6        389.73        429.63        21.79 o                         
   6  13   6          0.66         11.81         8.33 o                         
   7  13   6        126.60        139.31        11.16 o                         
   8  13   6         18.37         32.02         8.44 o                         
   9  13   6        298.28        275.93        18.28 o                         
  10  13   6          1.93         30.24         7.12 o                         
  11  13   6         70.34         60.12         7.87 o                         
   0  14   6        143.77        133.38         9.56 o                         
   1  14   6          5.03          1.50        13.78 o                         
   2  14   6        150.02        185.93         8.79 o                         
   3  14   6         26.51         11.31        10.39 o                         
   4  14   6        111.05         55.31        10.63 o                         
   5  14   6         15.39         16.77        20.64 o                         
   6  14   6        121.80        107.45         8.55 o                         
   7  14   6          1.20         14.59         9.39 o                         
   8  14   6        175.81        208.51        12.31 o                         
   9  14   6          3.09          9.69         9.37 o                         
  10  14   6         41.67         54.78         7.33 o                         
   3  15   6         93.81         79.94        10.91 o                         
   4  15   6         12.16          5.74        16.88 o                         
   5  15   6        169.37        148.70        14.94 o                         
   6  15   6          9.80         32.30        20.73 o                         
   7  15   6         64.41         86.53         7.42 o                         
   8  15   6          0.82          5.55         7.41 o                         
  -6 -10   7        106.91        122.52        11.17 o                         
  -5 -10   7          4.15          2.51         9.42 o                         
  -4 -10   7         21.74         18.95         9.84 o                         
  -3 -10   7         31.91         28.93        11.25 o                         
  -2 -10   7        201.09        198.20        17.37 o                         
  -1 -10   7          0.41         18.19        12.90 o                         
  -8  -9   7        107.46        105.37        22.61 o                         
  -7  -9   7         47.71         44.64        17.97 o                         
  -6  -9   7         75.75         68.48        11.53 o                         
  -5  -9   7        408.53        435.96        12.67 o                         
  -4  -9   7         15.75         28.69         9.96 o                         
  -3  -9   7        124.29        102.31        11.43 o                         
  -2  -9   7          1.61         26.11        13.75 o                         
  -1  -9   7        204.05        196.67        11.64 o                         
   0  -9   7         25.07         35.28        11.02 o                         
   1  -9   7         57.34         65.61        13.03 o                         
   2  -9   7          2.74          8.69        15.63 o                         
  -9  -8   7         83.40         79.01         7.18 o                         
  -8  -8   7          1.47          5.35         6.70 o                         
  -7  -8   7         33.07         50.15         8.37 o                         
  -6  -8   7         91.20         98.85        10.54 o                         
  -5  -8   7        241.14        229.12        14.52 o                         
  -4  -8   7        193.31        233.02        28.80 o                         
  -3  -8   7         26.14         24.96        10.21 o                         
  -2  -8   7        590.87        573.14        23.41 o                         
  -1  -8   7          1.41         -5.53         9.98 o                         
   0  -8   7        175.34        173.41        13.74 o                         
   1  -8   7         11.52         -1.98        13.75 o                         
   2  -8   7        204.40        229.80        21.97 o                         
   3  -8   7         17.11         26.99        13.19 o                         
 -10  -7   7         19.91         39.77         6.17 o                         
  -9  -7   7          0.86         -3.10         5.61 o                         
  -8  -7   7         35.93         38.43         6.67 o                         
  -7  -7   7         44.22         54.95         8.19 o                         
  -6  -7   7        137.50        141.75        11.45 o                         
  -5  -7   7         74.56         57.12         8.93 o                         
  -4  -7   7          0.63          7.56        10.91 o                         
  -3  -7   7        158.79        169.55        19.18 o                         
  -2  -7   7        238.59        207.35        12.83 o                         
  -1  -7   7        317.88        313.60        16.47 o                         
   0  -7   7         36.62         53.84        14.52 o                         
   1  -7   7        279.53        306.90        14.68 o                         
   2  -7   7        132.64        132.93        21.56 o                         
   3  -7   7        280.02        323.06        14.49 o                         
   4  -7   7          0.29         13.26        14.19 o                         
   5  -7   7        171.63        136.80        12.18 o                         
 -10  -6   7          1.43         -2.69         5.36 o                         
  -9  -6   7        191.63        176.91         6.46 o                         
  -8  -6   7          1.98         10.70         5.74 o                         
  -7  -6   7         43.81         47.37         6.64 o                         
  -6  -6   7          6.64         10.47         7.05 o                         
  -5  -6   7        236.49        235.63         9.55 o                         
  -4  -6   7        647.54        670.87        14.78 o                         
  -3  -6   7         98.32        105.56         8.93 o                         
  -2  -6   7         60.64         60.27         9.95 o                         
  -1  -6   7        174.75        204.10        11.51 o                         
   0  -6   7        557.85        618.14        21.62 o                         
   1  -6   7         59.09         47.33        23.96 o                         
   2  -6   7        173.92        174.14        11.55 o                         
   3  -6   7        139.29        150.98        11.80 o                         
   4  -6   7        155.70        142.15         9.16 o                         
   5  -6   7         10.65         15.59         8.43 o                         
   6  -6   7         54.51         58.67         9.72 o                         
 -10  -5   7         96.18         97.85         8.55 o                         
  -9  -5   7          0.14         -0.37         5.57 o                         
  -8  -5   7        571.45        625.22        11.51 o                         
  -7  -5   7         65.39         78.53         6.67 o                         
  -6  -5   7         16.13         10.47         6.89 o                         
  -5  -5   7        138.59        130.68         8.20 o                         
  -4  -5   7        282.57        288.66         8.78 o                         
  -3  -5   7          1.91         11.45        10.06 o                         
  -2  -5   7        533.15        523.48        15.66 o                         
  -1  -5   7        218.04        245.72        11.83 o                         
   0  -5   7        206.30        210.42        10.13 o                         
   1  -5   7         93.97        113.00        10.79 o                         
   2  -5   7        287.74        286.99        11.99 o                         
   3  -5   7        570.89        579.17        36.58 o                         
   4  -5   7          8.01          6.47         7.99 o                         
   5  -5   7        203.44        196.70         8.28 o                         
   6  -5   7        282.97        313.16        10.36 o                         
   7  -5   7        152.62        146.87         8.19 o                         
 -11  -4   7         17.92         11.42         7.75 o                         
 -10  -4   7          1.51          3.67         5.73 o                         
  -9  -4   7        116.38        118.29        10.77 o                         
  -8  -4   7          1.83          4.20         8.10 o                         
  -7  -4   7         79.55         78.48         7.35 o                         
  -6  -4   7         73.58         60.66         6.46 o                         
  -5  -4   7        538.82        567.91         8.85 o                         
  -4  -4   7         36.49         39.26         9.57 o                         
  -3  -4   7        168.30        143.24         9.83 o                         
  -2  -4   7       1094.19       1153.96        32.07 o                         
  -1  -4   7        917.48        901.14        22.10 o                         
   0  -4   7        137.96        129.15        10.15 o                         
   1  -4   7        230.60        239.24        10.54 o                         
   2  -4   7        179.40        183.69         9.33 o                         
   3  -4   7        870.77        908.14        34.25 o                         
   4  -4   7         18.94         11.86         9.92 o                         
   5  -4   7        156.97        151.94         8.02 o                         
   6  -4   7         88.70         92.02         7.28 o                         
   7  -4   7        192.97        194.95        10.53 o                         
   8  -4   7         20.90         14.50         7.49 o                         
 -11  -3   7         49.24         43.83         5.77 o                         
 -10  -3   7          3.38          1.73         6.20 o                         
  -9  -3   7          0.15         10.46         5.61 o                         
  -8  -3   7        406.15        414.87         7.75 o                         
  -7  -3   7        358.98        369.92         6.76 o                         
  -6  -3   7         18.28         31.88        11.83 o                         
  -5  -3   7          1.36         -6.26         6.26 o                         
  -4  -3   7       1151.11       1088.34        18.58 o                         
  -3  -3   7          9.46         15.11         8.14 o                         
  -2  -3   7       1757.07       1706.09        36.61 o                         
  -1  -3   7          0.63         -1.83         9.00 o                         
   0  -3   7       1309.52       1347.59        38.74 o                         
   1  -3   7        528.23        531.50        16.31 o                         
   2  -3   7        934.00        947.75        23.21 o                         
   3  -3   7        298.23        325.61        11.87 o                         
   4  -3   7        107.42        107.51         7.87 o                         
   5  -3   7        305.26        279.30         9.20 o                         
   6  -3   7       1144.25       1172.56        41.35 o                         
   7  -3   7         55.98         49.25         7.23 o                         
   8  -3   7         52.54         30.96         6.82 o                         
 -11  -2   7          8.56         11.69         9.45 o                         
 -10  -2   7          6.47         11.34         8.76 o                         
  -9  -2   7        278.12        271.44         6.94 o                         
  -8  -2   7          0.35          8.12         6.02 o                         
  -7  -2   7          3.08         12.74         6.81 o                         
  -6  -2   7        406.14        408.78        14.44 o                         
  -5  -2   7         20.30         39.25         6.64 o                         
  -4  -2   7         78.56         77.93         8.10 o                         
  -3  -2   7       1427.26       1346.82        38.31 o                         
  -2  -2   7          2.34          2.30         8.26 o                         
  -1  -2   7       1530.00       1552.03        46.01 o                         
   0  -2   7         38.98         64.40        11.61 o                         
   1  -2   7       2017.71       2045.22        38.15 o                         
   2  -2   7          0.24          8.54         8.30 o                         
   3  -2   7        714.15        703.57        35.92 o                         
   4  -2   7        199.77        178.76         8.45 o                         
   5  -2   7       2545.97       2614.57        57.76 o                         
   6  -2   7         14.13         15.85         6.97 o                         
   7  -2   7        526.71        541.49        13.78 o                         
   8  -2   7        381.00        367.34        13.69 o                         
   9  -2   7        680.28        624.11        18.96 o                         
 -11  -1   7          0.65          1.33         5.77 o                         
 -10  -1   7          7.17         23.99         5.85 o                         
  -9  -1   7          4.69         26.14         6.05 o                         
  -8  -1   7        216.53        220.11         7.20 o                         
  -7  -1   7        165.73        138.73         7.06 o                         
  -6  -1   7        559.80        496.30        11.52 o                         
  -5  -1   7          4.84         10.51         7.65 o                         
  -4  -1   7        118.18         93.99         9.64 o                         
  -3  -1   7       1634.33       1488.13        29.12 o                         
  -2  -1   7       1748.97       1697.71        52.02 o                         
  -1  -1   7        202.24        277.51        11.02 o                         
   0  -1   7       2852.65       3190.19        18.05 o                         
   1  -1   7       2110.05       2415.21        17.89 o                         
   2  -1   7        986.13        919.15        18.74 o                         
   3  -1   7        253.55        263.35        18.84 o                         
   4  -1   7        286.75        277.64         9.42 o                         
   5  -1   7        232.29        273.67         8.43 o                         
   6  -1   7        963.87        935.64        11.16 o                         
   7  -1   7          3.51          9.52         7.23 o                         
   8  -1   7        493.00        494.18         9.84 o                         
   9  -1   7          0.35         -0.43         7.14 o                         
  10  -1   7        660.59        606.54        11.68 o                         
 -10   0   7        169.17        179.61         6.06 o                         
  -9   0   7         34.74         36.85         6.86 o                         
  -8   0   7        102.23        107.55        10.43 o                         
  -7   0   7         77.81         74.72         6.33 o                         
  -6   0   7        745.44        810.32        18.57 o                         
  -5   0   7        136.44        120.20         6.64 o                         
  -4   0   7          1.18          3.41         9.09 o                         
  -3   0   7       1363.58       1333.11        44.45 o                         
  -2   0   7        155.41        180.57        12.18 o                         
  -1   0   7        155.03         97.36        12.68 o                         
   0   0   7       1292.94       1303.97        35.85 o                         
   1   0   7       5365.72       5699.73       114.33 o                         
   2   0   7       2606.53       2790.86        91.49 o                         
   3   0   7       1298.15       1210.75        23.69 o                         
   4   0   7        210.27        196.82         9.15 o                         
   5   0   7       5319.90       5126.09        97.31 o                         
   6   0   7         97.23        130.26         8.13 o                         
   7   0   7        110.24        134.29         8.34 o                         
   8   0   7         24.90         21.45         7.05 o                         
   9   0   7        199.59        214.27         8.44 o                         
  10   0   7        112.23         83.13         9.25 o                         
 -10   1   7         45.76         44.55         6.72 o                         
  -9   1   7        219.10        258.61         8.45 o                         
  -8   1   7         14.91         28.20         9.88 o                         
  -7   1   7        219.92        228.56         8.09 o                         
  -6   1   7        193.88        234.05         7.98 o                         
  -5   1   7        688.33        619.11        15.11 o                         
  -4   1   7        330.84        292.79        18.03 o                         
  -3   1   7        824.73        733.33        16.64 o                         
  -2   1   7       2284.85       2477.37        50.46 o                         
  -1   1   7        185.92        210.63        15.22 o                         
   0   1   7       1425.92       1690.65        17.75 o                         
   1   1   7       1752.83       1701.10        18.66 o                         
   2   1   7       1660.22       1504.87        56.10 o                         
   3   1   7       1083.56       1185.41        19.65 o                         
   4   1   7       2012.43       2110.35        45.13 o                         
   5   1   7        308.04        353.48         7.34 o                         
   6   1   7       1416.65       1349.21        19.67 o                         
   7   1   7        270.43        256.01        12.17 o                         
   8   1   7        174.20        181.36        11.88 o                         
   9   1   7         84.09         67.78         6.94 o                         
  10   1   7        181.77        163.39         8.63 o                         
  11   1   7         39.74         49.34         7.83 o                         
 -10   2   7         28.51         54.13        10.49 o                         
  -9   2   7         38.88         43.70         5.80 o                         
  -8   2   7          5.81         23.86         6.07 o                         
  -7   2   7          2.35          3.22         7.18 o                         
  -6   2   7       1129.74       1057.48        28.88 o                         
  -5   2   7         40.51         48.85         6.98 o                         
  -4   2   7        307.69        317.51        14.29 o                         
  -3   2   7        103.24        135.65         8.67 o                         
  -2   2   7       1169.75       1033.31        16.87 o                         
  -1   2   7       3189.54       3406.45        24.41 o                         
   0   2   7       3171.78       3506.68        36.88 o                         
   1   2   7       3249.73       3675.68       106.42 o                         
   2   2   7       7242.48       8125.89       120.37 o                         
   3   2   7       4383.21       4652.61        27.95 o                         
   4   2   7        292.79        235.24        21.10 o                         
   5   2   7        990.01        920.94        56.12 o                         
   6   2   7        411.31        490.96         7.60 o                         
   7   2   7       1056.05        893.25        11.43 o                         
   8   2   7        402.07        443.89        10.69 o                         
   9   2   7         41.93         22.46         7.71 o                         
  10   2   7        141.32        165.31        10.54 o                         
  11   2   7        228.66        239.35        11.76 o                         
 -10   3   7          4.31          8.48         6.80 o                         
  -9   3   7        225.98        259.27        15.06 o                         
  -8   3   7         25.61         38.83         9.63 o                         
  -7   3   7        227.67        229.61        10.37 o                         
  -6   3   7        683.80        667.78        16.54 o                         
  -5   3   7        571.45        556.42        15.06 o                         
  -4   3   7        530.37        516.95        14.81 o                         
  -3   3   7        437.11        388.75        11.61 o                         
  -2   3   7         44.04         70.01        10.26 o                         
  -1   3   7        529.03        481.12        29.68 o                         
   0   3   7          1.45         19.39        20.37 o                         
   1   3   7       7311.46       7977.02        55.75 o                         
   2   3   7        330.85        386.33        14.71 o                         
   3   3   7       5381.35       5479.75        42.90 o                         
   4   3   7         47.98         16.02        17.18 o                         
   5   3   7       1327.69       1294.37        83.12 o                         
   6   3   7       3737.48       3707.34       161.05 o                         
   7   3   7        703.23        747.08         9.90 o                         
   8   3   7        386.09        443.69        14.71 o                         
   9   3   7         89.80         87.69         8.04 o                         
  10   3   7        397.33        470.66        44.58 o                         
  11   3   7         25.54         21.51         7.27 o                         
  12   3   7         66.84         67.89         9.58 o                         
  -9   4   7        102.20        112.86         6.13 o                         
  -8   4   7         33.03         56.08        10.15 o                         
  -7   4   7         97.35         96.87         7.11 o                         
  -6   4   7        255.18        255.40        10.71 o                         
  -5   4   7         42.89         51.81         9.00 o                         
  -4   4   7        583.37        586.11         8.92 o                         
  -3   4   7        245.22        265.29        13.61 o                         
  -2   4   7       2215.80       2208.93        50.29 o                         
  -1   4   7        768.18        958.43        16.91 o                         
   0   4   7       2312.79       2379.28        47.83 o                         
   1   4   7       1059.38       1118.27        17.74 o                         
   2   4   7       1471.01       1392.13        23.03 o                         
   3   4   7       3693.17       3398.48        42.46 o                         
   4   4   7       2845.12       3291.12       196.42 o                         
   5   4   7        176.06        149.42        22.88 o                         
   6   4   7       1483.12       1564.74        71.53 o                         
   7   4   7        571.58        699.04        27.54 o                         
   8   4   7       2042.28       1961.03        23.83 o                         
   9   4   7         36.48         52.49         7.43 o                         
  10   4   7         19.67         16.96         7.52 o                         
  11   4   7        112.65        104.94         6.44 o                         
  12   4   7         10.00         -6.31         6.68 o                         
  -9   5   7          2.98         12.25         7.46 o                         
  -8   5   7         38.93         18.28         7.51 o                         
  -7   5   7        235.64        245.87         8.98 o                         
  -6   5   7        312.46        331.96        10.99 o                         
  -5   5   7        116.81        109.51        11.25 o                         
  -4   5   7          1.75         19.37         7.65 o                         
  -3   5   7       1410.88       1410.53        48.80 o                         
  -2   5   7       1882.59       1892.94        42.78 o                         
  -1   5   7       2335.15       2012.26       113.85 o                         
   0   5   7       3850.71       4170.53        88.18 o                         
   1   5   7       1681.24       1630.88        51.02 o                         
   2   5   7        786.31        880.21        20.33 o                         
   3   5   7       1344.28       1426.19        31.39 o                         
   4   5   7        234.21        261.53        19.30 o                         
   5   5   7         52.76         13.09        15.98 o                         
   6   5   7          7.52          4.40        10.36 o                         
   7   5   7       1156.39       1059.25        76.63 o                         
   8   5   7        675.98        688.02        29.10 o                         
   9   5   7       1425.52       1519.76        18.47 o                         
  10   5   7         32.16         20.92         6.44 o                         
  11   5   7        172.88        214.06        11.96 o                         
  12   5   7         26.17         43.42         6.52 o                         
  -8   6   7        104.53        116.12        10.11 o                         
  -7   6   7         26.93         15.60         7.10 o                         
  -6   6   7         38.18         25.35         8.82 o                         
  -5   6   7          4.30         10.00         8.51 o                         
  -4   6   7         91.70        100.87         9.57 o                         
  -3   6   7        189.76        188.41         8.36 o                         
  -2   6   7        900.10        776.17         9.71 o                         
  -1   6   7          3.92         14.66        12.61 o                         
   0   6   7        853.96        734.02        46.10 o                         
   1   6   7        134.53        137.50        22.82 o                         
   2   6   7       1978.44       2132.18       160.37 o                         
   3   6   7        140.80        149.40        13.23 o                         
   4   6   7       1571.78       1430.36        71.85 o                         
   5   6   7       1134.61       1324.51        19.12 o                         
   6   6   7        649.69        655.66        36.72 o                         
   7   6   7        120.32         89.95        15.30 o                         
   8   6   7       1370.41       1474.04        35.18 o                         
   9   6   7         51.89         44.21         7.28 o                         
  10   6   7        384.49        391.41        10.32 o                         
  11   6   7          5.07         11.14         6.80 o                         
  12   6   7         71.86         77.91        11.58 o                         
  -8   7   7          1.33         -0.57         6.70 o                         
  -7   7   7         98.53        108.46         7.78 o                         
  -6   7   7          7.38         -2.22         7.75 o                         
  -5   7   7         57.53         45.08         7.62 o                         
  -4   7   7          7.73         18.59         7.79 o                         
  -3   7   7        487.87        513.65        10.32 o                         
  -2   7   7        776.78        718.40        12.14 o                         
  -1   7   7       1393.97       1369.78        23.07 o                         
   0   7   7        338.14        300.06        13.21 o                         
   1   7   7       1832.87       1682.45        63.75 o                         
   2   7   7        922.24        996.46        32.38 o                         
   3   7   7       1018.54        918.11        26.41 o                         
   4   7   7        452.00        423.36        13.29 o                         
   5   7   7       1385.64       1527.18       138.10 o                         
   6   7   7        545.61        501.59        27.52 o                         
   7   7   7        558.22        603.42        19.92 o                         
   8   7   7        118.41        115.42         7.03 o                         
   9   7   7        165.44        149.65        12.88 o                         
  10   7   7         29.84         30.41        10.68 o                         
  11   7   7         27.90         36.17         8.25 o                         
  12   7   7          0.14         -1.20         7.22 o                         
  -7   8   7        242.09        243.21        10.16 o                         
  -6   8   7          7.65          9.34         7.51 o                         
  -5   8   7        113.73        119.92         7.63 o                         
  -4   8   7        288.00        267.06         8.67 o                         
  -3   8   7        713.26        782.14        10.13 o                         
  -2   8   7        293.72        311.43         8.83 o                         
  -1   8   7          6.48         24.47         9.51 o                         
   0   8   7       1163.94       1132.54        84.55 o                         
   1   8   7         38.68         41.17        11.27 o                         
   2   8   7       1232.80       1228.66        57.04 o                         
   3   8   7        447.12        463.69        22.02 o                         
   4   8   7        741.86        783.87        17.44 o                         
   5   8   7         74.08         45.91        11.53 o                         
   6   8   7        126.69        107.48        21.18 o                         
   7   8   7         11.11          4.44         8.22 o                         
   8   8   7         55.98         45.34         8.14 o                         
   9   8   7        174.52        194.99        15.39 o                         
  10   8   7       1141.93       1229.04        43.67 o                         
  11   8   7        720.89        698.48         7.32 o                         
  12   8   7          5.76         10.13         6.74 o                         
  -6   9   7         65.30         41.01         7.64 o                         
  -5   9   7        200.99        175.61         9.02 o                         
  -4   9   7        250.56        266.24         8.32 o                         
  -3   9   7          7.41         19.87         8.95 o                         
  -2   9   7        186.14        203.21        10.72 o                         
  -1   9   7        662.00        645.63         9.91 o                         
   0   9   7        861.74        786.25        13.43 o                         
   1   9   7        186.11        219.87        14.38 o                         
   2   9   7       1441.16       1417.98        18.10 o                         
   3   9   7        455.59        417.38        20.82 o                         
   4   9   7        181.78        187.33        28.56 o                         
   5   9   7       1247.37       1269.05        32.61 o                         
   6   9   7        476.26        569.01        16.33 o                         
   7   9   7        103.68        140.98        12.13 o                         
   8   9   7         17.10         13.42         8.85 o                         
   9   9   7        372.13        395.96         9.34 o                         
  10   9   7          7.52         16.34         6.98 o                         
  11   9   7         76.97         62.03         8.22 o                         
  12   9   7        235.04        196.71         7.50 o                         
  -5  10   7         62.78         33.01         8.21 o                         
  -4  10   7         20.76         55.50         8.38 o                         
  -3  10   7        301.33        394.07        11.25 o                         
  -2  10   7         11.80         31.87         8.90 o                         
  -1  10   7         82.68         81.96         9.43 o                         
   0  10   7          0.61         14.03        11.99 o                         
   1  10   7       1705.18       1725.51        34.96 o                         
   2  10   7        443.95        436.99        15.12 o                         
   3  10   7        597.53        585.64        38.99 o                         
   4  10   7        321.36        287.01        14.47 o                         
   5  10   7        427.72        331.79       166.11 o                         
   6  10   7        749.46        850.48        20.37 o                         
   7  10   7        177.57        145.85        21.35 o                         
   8  10   7         46.26        103.64         9.94 o                         
   9  10   7        308.00        268.75        11.53 o                         
  10  10   7         99.50         94.45         7.59 o                         
  11  10   7         21.62         40.15         8.88 o                         
  12  10   7          0.80         11.87        11.88 o                         
  -4  11   7        103.84         89.82        12.94 o                         
  -3  11   7          6.75         18.57        15.58 o                         
  -2  11   7        404.60        426.42         9.79 o                         
  -1  11   7          4.35         26.34         9.12 o                         
   0  11   7        206.44        155.39         9.40 o                         
   1  11   7         95.78         62.86        11.84 o                         
   2  11   7        555.24        732.18        15.73 o                         
   3  11   7        126.47        146.18        11.69 o                         
   4  11   7        204.51        202.99        10.73 o                         
   5  11   7        252.78        286.52        15.53 o                         
   6  11   7        300.55        249.51        16.89 o                         
   7  11   7         18.27         36.32        11.40 o                         
   8  11   7         31.67         36.12         9.38 o                         
   9  11   7         77.65         44.06         6.56 o                         
  10  11   7         41.90         27.22        12.62 o                         
  11  11   7        103.30        125.32         9.12 o                         
  12  11   7        362.12        389.83         7.39 o                         
  -3  12   7         78.46         73.27         9.17 o                         
  -2  12   7         24.93         19.38        18.31 o                         
  -1  12   7         10.57         -6.72        11.23 o                         
   0  12   7         15.03          9.99         9.09 o                         
   1  12   7        483.39        503.59        13.51 o                         
   2  12   7          0.57          5.13        11.20 o                         
   3  12   7        259.75        284.47        14.34 o                         
   4  12   7         20.58         27.97         9.68 o                         
   5  12   7        695.27        653.32        22.23 o                         
   6  12   7        296.50        328.54        17.36 o                         
   7  12   7        139.08        117.47         7.80 o                         
   8  12   7         62.97         90.83         8.51 o                         
   9  12   7        132.74        181.39        11.89 o                         
  10  12   7         91.04        118.75         6.86 o                         
  11  12   7         33.28         42.40        14.18 o                         
  -2  13   7         93.05         76.24        19.28 o                         
  -1  13   7          6.07         28.40        14.16 o                         
   0  13   7        206.41        182.86        13.94 o                         
   1  13   7         47.09         90.10         9.02 o                         
   2  13   7        462.74        619.07        15.93 o                         
   3  13   7         22.96         38.27        10.87 o                         
   4  13   7        278.49        248.46        17.65 o                         
   5  13   7          0.07         15.43        19.11 o                         
   6  13   7        332.41        306.16        82.31 o                         
   7  13   7         36.72         53.08         9.58 o                         
   8  13   7        113.01        110.04         8.57 o                         
   9  13   7        143.54        136.66         6.94 o                         
  10  13   7         14.41         23.61         7.22 o                         
  11  13   7         14.50          8.38         7.34 o                         
   0  14   7         61.49         89.01        15.13 o                         
   1  14   7         78.02         80.32         8.50 o                         
   2  14   7         10.84         16.15        10.75 o                         
   3  14   7        187.81        234.90        13.87 o                         
   4  14   7         27.88         17.54        14.97 o                         
   5  14   7        218.88        169.62        10.93 o                         
   6  14   7         29.30         46.82        14.22 o                         
   7  14   7        168.11        151.34         9.55 o                         
   8  14   7          1.68          7.40         8.68 o                         
   9  14   7        142.95        152.85        10.34 o                         
  10  14   7         22.83         29.59        13.11 o                         
   2  15   7        134.14        141.02         8.66 o                         
   3  15   7          7.45         -0.31         9.23 o                         
   4  15   7         78.75         48.60        12.87 o                         
   5  15   7         41.88         56.14        10.13 o                         
   6  15   7        126.85        126.57         7.62 o                         
   7  15   7          9.95         18.79        12.73 o                         
   8  15   7         52.16         60.29         7.61 o                         
  -7  -9   8         20.71         17.94         8.67 o                         
  -6  -9   8        150.78        142.01        11.52 o                         
  -5  -9   8          0.32         16.73         9.91 o                         
  -4  -9   8        202.43        206.73        11.91 o                         
  -3  -9   8         36.07         36.82        13.73 o                         
  -2  -9   8         60.85         40.60        11.13 o                         
  -1  -9   8          8.02          6.16        13.18 o                         
   0  -9   8         97.91         92.17        12.00 o                         
  -8  -8   8          2.41          4.13         7.53 o                         
  -7  -8   8         51.64         61.08         8.98 o                         
  -6  -8   8         18.29         26.38         9.31 o                         
  -5  -8   8        222.38        212.42        10.21 o                         
  -4  -8   8         69.37         72.39        11.78 o                         
  -3  -8   8        109.77        112.99        13.65 o                         
  -2  -8   8          4.42         13.77        11.60 o                         
  -1  -8   8        332.67        329.43        27.45 o                         
   0  -8   8          0.69         -6.07        15.90 o                         
   1  -8   8        237.81        243.14        12.07 o                         
   2  -8   8          4.63          5.91         9.99 o                         
  -9  -7   8         45.65         49.45         5.91 o                         
  -8  -7   8         27.33         25.10         6.79 o                         
  -7  -7   8         67.63         76.38         9.75 o                         
  -6  -7   8         30.63         39.53        12.27 o                         
  -5  -7   8        103.06         93.45         8.19 o                         
  -4  -7   8        651.54        589.60        13.25 o                         
  -3  -7   8        113.49        138.20        12.23 o                         
  -2  -7   8         40.64         46.43        11.81 o                         
  -1  -7   8        305.41        319.95        18.81 o                         
   0  -7   8        185.96        213.55        13.54 o                         
   1  -7   8          6.52          8.47        11.22 o                         
   2  -7   8         47.68         72.54        20.10 o                         
   3  -7   8         16.56         12.83         9.08 o                         
   4  -7   8        241.49        259.36        14.23 o                         
  -9  -6   8         33.07         28.76         6.10 o                         
  -8  -6   8          5.20         20.24         7.13 o                         
  -7  -6   8         77.39        101.38        18.55 o                         
  -6  -6   8        222.97        241.58         7.87 o                         
  -5  -6   8         50.23         70.78         9.84 o                         
  -4  -6   8        213.86        211.87        11.32 o                         
  -3  -6   8        266.04        270.28         9.86 o                         
  -2  -6   8        221.76        217.73        11.19 o                         
  -1  -6   8        197.90        212.07        15.58 o                         
   0  -6   8        155.58        194.14        16.49 o                         
   1  -6   8        735.91        813.93        14.05 o                         
   2  -6   8        176.42        187.34        14.27 o                         
   3  -6   8         99.11        115.97        11.90 o                         
   4  -6   8         79.77         74.56         8.80 o                         
   5  -6   8         59.64         50.28         9.25 o                         
 -10  -5   8          7.40         -5.10         6.02 o                         
  -9  -5   8         62.27         74.47         6.00 o                         
  -8  -5   8          3.08          1.28         6.28 o                         
  -7  -5   8          6.01          1.47         6.41 o                         
  -6  -5   8         85.08         61.59         8.27 o                         
  -5  -5   8         78.47         59.12         7.91 o                         
  -4  -5   8        119.04        112.77         8.07 o                         
  -3  -5   8        178.86        181.19         8.40 o                         
  -2  -5   8          0.51         -9.34         9.34 o                         
  -1  -5   8        295.34        281.54        11.97 o                         
   0  -5   8        146.07        148.76         9.65 o                         
   1  -5   8        386.63        397.52        11.45 o                         
   2  -5   8        188.21        198.71        10.15 o                         
   3  -5   8        944.55        802.07       126.63 o                         
   4  -5   8        198.46        212.06         9.21 o                         
   5  -5   8         62.23         79.72         9.34 o                         
   6  -5   8         44.17         49.17         8.19 o                         
 -10  -4   8        166.35        182.05         5.76 o                         
  -9  -4   8         20.75         19.58         6.38 o                         
  -8  -4   8        214.16        203.36         6.73 o                         
  -7  -4   8         18.47         25.19         6.70 o                         
  -6  -4   8         75.47         76.84        10.50 o                         
  -5  -4   8         46.80         37.66        12.42 o                         
  -4  -4   8        523.40        522.99         9.63 o                         
  -3  -4   8         88.86        110.54        13.21 o                         
  -2  -4   8       1088.20       1134.04        31.33 o                         
  -1  -4   8         46.80         58.68         9.25 o                         
   0  -4   8       1706.09       1632.04        57.80 o                         
   1  -4   8        251.98        249.36         9.56 o                         
   2  -4   8         56.63         50.21         9.21 o                         
   3  -4   8        275.54        288.19        11.06 o                         
   4  -4   8       1273.23       1309.73        43.68 o                         
   5  -4   8         63.80         80.74         8.70 o                         
   6  -4   8         21.52         20.08         7.13 o                         
   7  -4   8        177.35        173.05         6.80 o                         
 -10  -3   8          9.32         24.59         6.60 o                         
  -9  -3   8        163.66        164.83         6.83 o                         
  -8  -3   8          7.53         15.02         7.18 o                         
  -7  -3   8        441.47        431.71         9.80 o                         
  -6  -3   8          9.41          7.12         8.18 o                         
  -5  -3   8        378.04        367.69         8.74 o                         
  -4  -3   8          0.59         -8.72         8.72 o                         
  -3  -3   8        494.79        447.40         8.43 o                         
  -2  -3   8          6.54         18.77         9.56 o                         
  -1  -3   8       3283.27       3248.71       141.41 o                         
   0  -3   8        380.07        430.14        12.14 o                         
   1  -3   8        191.39        202.35        11.18 o                         
   2  -3   8        941.85        978.16        26.22 o                         
   3  -3   8       3858.86       3999.31       158.79 o                         
   4  -3   8         11.98         26.15         8.89 o                         
   5  -3   8        124.59        131.30         7.12 o                         
   6  -3   8        294.58        282.38         8.98 o                         
   7  -3   8        579.16        598.59        23.76 o                         
   8  -3   8          4.05          7.17         7.88 o                         
 -10  -2   8          4.39         15.76         5.72 o                         
  -9  -2   8         17.69         23.54         6.33 o                         
  -8  -2   8        247.74        260.01         6.52 o                         
  -7  -2   8         35.19         32.68         6.40 o                         
  -6  -2   8        216.07        211.28         8.21 o                         
  -5  -2   8         90.56        103.74         7.79 o                         
  -4  -2   8        642.81        644.15        22.70 o                         
  -3  -2   8         48.91         57.93         8.85 o                         
  -2  -2   8        828.70        805.86        13.09 o                         
  -1  -2   8        102.66        110.59         7.99 o                         
   0  -2   8       1142.86       1283.00        25.63 o                         
   1  -2   8        101.01         85.63        12.73 o                         
   2  -2   8       3669.42       3738.52       165.16 o                         
   3  -2   8        443.11        436.37        10.15 o                         
   4  -2   8       3041.47       3109.61        82.19 o                         
   5  -2   8          1.55          9.32         8.95 o                         
   6  -2   8        603.38        674.79        30.33 o                         
   7  -2   8        179.38        177.22         8.61 o                         
   8  -2   8          6.60         11.23         7.17 o                         
   9  -2   8        196.68        194.69         7.08 o                         
 -10  -1   8          4.55         -4.65         8.29 o                         
  -9  -1   8        136.84        146.88         6.50 o                         
  -8  -1   8         57.97         58.73         6.00 o                         
  -7  -1   8         20.18         26.63         7.25 o                         
  -6  -1   8        245.71        243.26         7.38 o                         
  -5  -1   8         15.57          3.21        12.80 o                         
  -4  -1   8        228.72        215.17         7.99 o                         
  -3  -1   8       2017.79       1991.32        43.46 o                         
  -2  -1   8       1169.75       1095.68        24.39 o                         
  -1  -1   8       2846.21       2929.54        77.68 o                         
   0  -1   8       1581.49       1786.45        16.11 o                         
   1  -1   8         83.03        114.92        10.90 o                         
   2  -1   8        137.42        152.55        28.15 o                         
   3  -1   8        936.09       1021.51        27.02 o                         
   4  -1   8          1.50          5.98        10.53 o                         
   5  -1   8       4175.72       4192.79        97.13 o                         
   6  -1   8        245.57        264.40         9.02 o                         
   7  -1   8       1834.40       1757.48        34.92 o                         
   8  -1   8        263.63        230.11         7.41 o                         
   9  -1   8        427.47        444.02         8.31 o                         
 -10   0   8         17.53         25.69         5.47 o                         
  -9   0   8        186.55        156.37         7.89 o                         
  -8   0   8        137.14        122.31         6.25 o                         
  -7   0   8         59.25         77.86         6.04 o                         
  -6   0   8       1198.18       1177.42        26.75 o                         
  -5   0   8        584.62        550.88        13.04 o                         
  -4   0   8        113.99         96.15         8.39 o                         
  -3   0   8         29.45         51.62         8.00 o                         
  -2   0   8       2068.29       1946.73        37.33 o                         
  -1   0   8        119.70        120.82        10.95 o                         
   0   0   8        675.43        591.46        18.27 o                         
   1   0   8        789.06        839.75        12.84 o                         
   2   0   8        798.20        839.32        30.56 o                         
   3   0   8        452.48        477.78        13.35 o                         
   4   0   8        886.86        801.81        39.58 o                         
   5   0   8        616.83        669.44        18.57 o                         
   6   0   8        457.34        466.10        18.95 o                         
   7   0   8        319.97        368.50         8.81 o                         
   8   0   8        696.93        723.14        15.25 o                         
   9   0   8         30.03         31.49         7.86 o                         
  10   0   8        426.05        414.88        14.28 o                         
 -10   1   8         19.62         23.09         5.32 o                         
  -9   1   8          2.21         13.79         9.12 o                         
  -8   1   8        254.81        276.78         7.60 o                         
  -7   1   8        145.71        153.67         6.65 o                         
  -6   1   8       1679.07       1601.69        26.08 o                         
  -5   1   8        776.07        802.75         8.96 o                         
  -4   1   8        353.10        310.86         8.46 o                         
  -3   1   8       4735.76       4887.14       108.44 o                         
  -2   1   8       2154.48       2128.08        45.08 o                         
  -1   1   8       1271.10       1295.14        36.44 o                         
   0   1   8       2277.81       2609.36        33.69 o                         
   1   1   8        210.16        241.12        15.18 o                         
   2   1   8       6855.68       7431.98       183.09 o                         
   3   1   8       1028.98        817.56        29.80 o                         
   4   1   8          2.35         12.36        11.75 o                         
   5   1   8         85.15        116.22         7.10 o                         
   6   1   8       1154.49       1199.67        23.88 o                         
   7   1   8          9.25         27.47        10.80 o                         
   8   1   8         64.57         81.89        10.45 o                         
   9   1   8        114.84        108.41        10.95 o                         
  10   1   8         28.52         23.12         7.21 o                         
 -10   2   8          1.61          6.87        11.71 o                         
  -9   2   8         91.05         99.90         7.00 o                         
  -8   2   8         44.04         51.96         8.36 o                         
  -7   2   8        200.96        193.92         7.49 o                         
  -6   2   8         33.40         48.61         9.81 o                         
  -5   2   8        489.41        475.66         8.73 o                         
  -4   2   8          0.73          7.55         8.09 o                         
  -3   2   8       1365.35       1361.17        45.44 o                         
  -2   2   8       2522.61       2659.08        71.63 o                         
  -1   2   8       1646.05       1557.61        35.03 o                         
   0   2   8       3366.00       3691.12        39.04 o                         
   1   2   8       2444.04       2677.73        19.37 o                         
   2   2   8        381.82        320.32        13.39 o                         
   3   2   8        655.96        850.49        25.46 o                         
   4   2   8        447.83        455.72        13.29 o                         
   5   2   8        281.06        234.18        10.33 o                         
   6   2   8       1648.94       1536.01        36.79 o                         
   7   2   8       2652.04       2565.05        50.75 o                         
   8   2   8         29.21         70.49        11.23 o                         
   9   2   8        111.96        116.50         8.10 o                         
  10   2   8         48.59         29.03         7.19 o                         
  11   2   8         69.73         88.08        11.80 o                         
  -9   3   8          8.72          7.29         6.08 o                         
  -8   3   8        438.95        445.76         9.30 o                         
  -7   3   8         45.70         43.82         8.25 o                         
  -6   3   8        286.75        297.55         8.90 o                         
  -5   3   8        349.95        368.47         8.05 o                         
  -4   3   8       2676.80       2569.71        38.11 o                         
  -3   3   8        131.42        140.91         8.43 o                         
  -2   3   8       1949.10       1933.82        34.87 o                         
  -1   3   8        131.17        122.01        13.30 o                         
   0   3   8       1792.64       1918.33        45.20 o                         
   1   3   8        621.69        687.66        28.95 o                         
   2   3   8       3470.28       3578.71       142.49 o                         
   3   3   8       2682.13       2782.14        23.08 o                         
   4   3   8        490.89        687.58        80.06 o                         
   5   3   8        228.10        205.67        39.48 o                         
   6   3   8        110.15        107.24        14.03 o                         
   7   3   8         23.35         26.57         7.62 o                         
   8   3   8        101.46        149.77         8.19 o                         
   9   3   8         19.17         29.31         7.46 o                         
  10   3   8        119.64        151.85         8.25 o                         
  11   3   8        136.94        154.93         8.01 o                         
  -9   4   8        336.26        354.29         7.76 o                         
  -8   4   8         85.40         90.60         7.16 o                         
  -7   4   8        454.80        497.93         9.17 o                         
  -6   4   8        193.81        204.32        11.18 o                         
  -5   4   8        604.22        592.74         8.84 o                         
  -4   4   8        101.28        112.11         9.63 o                         
  -3   4   8        118.80        107.75         9.22 o                         
  -2   4   8        128.70        134.47        10.29 o                         
  -1   4   8       2362.31       2473.36       102.00 o                         
   0   4   8        154.49        161.44        17.98 o                         
   1   4   8       1874.39       1812.28        17.76 o                         
   2   4   8        442.52        460.74        22.75 o                         
   3   4   8       3630.78       3007.65       756.67 o                         
   4   4   8        246.86        125.81        13.29 o                         
   5   4   8        308.56        363.28        14.71 o                         
   6   4   8        273.27        232.41        28.52 o                         
   7   4   8        490.18        551.10        20.29 o                         
   8   4   8        119.47        185.25        12.80 o                         
   9   4   8          9.51          2.67         7.39 o                         
  10   4   8         35.57         43.40        20.77 o                         
  11   4   8        179.32        139.06        14.59 o                         
  12   4   8        101.15        103.80        17.98 o                         
  -9   5   8        113.56        120.04         9.58 o                         
  -8   5   8         45.49         80.18         7.60 o                         
  -7   5   8          3.82          2.80         7.29 o                         
  -6   5   8        615.96        555.30         8.94 o                         
  -5   5   8         85.53        105.77         8.11 o                         
  -4   5   8        318.05        331.64         9.08 o                         
  -3   5   8        125.37        145.76         7.89 o                         
  -2   5   8       2514.22       2546.25        21.08 o                         
  -1   5   8        327.21        304.83        12.83 o                         
   0   5   8       1679.77       1569.80        26.71 o                         
   1   5   8         34.87         61.75        22.66 o                         
   2   5   8       2227.92       2059.25        21.79 o                         
   3   5   8          9.01         -5.96        13.67 o                         
   4   5   8         13.68         13.73        10.91 o                         
   5   5   8          7.63         -0.03        14.35 o                         
   6   5   8        298.45        219.06        15.20 o                         
   7   5   8        276.22        275.72        21.52 o                         
   8   5   8       1875.51       1748.37        30.84 o                         
   9   5   8        844.78        911.50        10.93 o                         
  10   5   8          1.59          7.09         6.82 o                         
  11   5   8        122.70        103.84         8.97 o                         
  12   5   8         56.36         68.31         6.20 o                         
  -8   6   8         32.88         40.55         8.78 o                         
  -7   6   8         69.48         96.44         9.60 o                         
  -6   6   8         59.05         83.94        14.82 o                         
  -5   6   8         21.12         17.83         9.68 o                         
  -4   6   8        140.02        152.24        10.73 o                         
  -3   6   8       1145.42       1122.47        23.96 o                         
  -2   6   8         74.42         67.49         8.81 o                         
  -1   6   8        466.76        481.21        15.98 o                         
   0   6   8        600.47        594.78        33.23 o                         
   1   6   8       1689.24       1660.71        77.19 o                         
   2   6   8        382.35        406.36        22.12 o                         
   3   6   8       1379.26       1348.77        14.65 o                         
   4   6   8         64.36         78.64        11.81 o                         
   5   6   8       2095.47       1928.33        66.77 o                         
   6   6   8         24.02         15.67        14.55 o                         
   7   6   8       1323.22       1274.69        63.23 o                         
   8   6   8        182.10        162.81        11.47 o                         
   9   6   8         56.55         84.62         7.25 o                         
  10   6   8        174.21        154.96         6.69 o                         
  11   6   8          6.91         13.07         6.85 o                         
  12   6   8         23.25          8.92        13.10 o                         
  -7   7   8         23.13         25.15         7.71 o                         
  -6   7   8        207.37        231.23         7.51 o                         
  -5   7   8        386.08        361.69         7.69 o                         
  -4   7   8        305.54        271.35        10.11 o                         
  -3   7   8         34.19         29.30         7.48 o                         
  -2   7   8        904.00        898.36        16.41 o                         
  -1   7   8        305.58        330.78        10.93 o                         
   0   7   8        680.24        638.41        55.26 o                         
   1   7   8         23.36         28.32        14.19 o                         
   2   7   8          8.71          2.18        16.15 o                         
   3   7   8       1146.04       1111.69        12.38 o                         
   4   7   8       1127.89       1027.78        59.08 o                         
   5   7   8        256.28        305.03        17.83 o                         
   6   7   8         15.77          0.14        14.30 o                         
   7   7   8        156.37        120.35        11.97 o                         
   8   7   8        430.58        413.64        14.45 o                         
   9   7   8         28.23         61.06         7.19 o                         
  10   7   8        181.42        169.15        13.50 o                         
  11   7   8         48.69         75.72         9.71 o                         
  12   7   8        209.35        190.85         7.47 o                         
  -7   8   8         86.95         97.38         7.76 o                         
  -6   8   8        196.32        197.86        13.74 o                         
  -5   8   8         58.84         50.38         7.93 o                         
  -4   8   8        524.31        533.25         9.86 o                         
  -3   8   8        141.46        154.15        17.57 o                         
  -2   8   8         94.83        105.27         8.76 o                         
  -1   8   8       1181.11       1193.78        11.13 o                         
   0   8   8        383.04        416.51        21.42 o                         
   1   8   8        839.82        860.86        15.57 o                         
   2   8   8         49.99         69.17        21.18 o                         
   3   8   8        638.63        683.65        38.33 o                         
   4   8   8       1012.38        940.28        13.34 o                         
   5   8   8        234.25        205.50        23.29 o                         
   6   8   8         37.34         55.99        14.30 o                         
   7   8   8       1133.83       1023.31        13.41 o                         
   8   8   8          9.24         15.83        13.54 o                         
   9   8   8        620.52        580.55        12.72 o                         
  10   8   8        634.90        676.94         8.15 o                         
  11   8   8         53.07         50.18        11.34 o                         
  12   8   8        217.76        175.17        14.47 o                         
  -6   9   8         16.07          8.35         6.85 o                         
  -5   9   8        190.00        164.53         7.45 o                         
  -4   9   8        299.47        291.94         7.80 o                         
  -3   9   8        179.59        222.13         7.85 o                         
  -2   9   8        515.30        549.02        22.26 o                         
  -1   9   8       1198.77       1163.90        30.15 o                         
   0   9   8         30.71         50.90        14.46 o                         
   1   9   8        529.78        540.39        21.14 o                         
   2   9   8        352.64        350.67        28.56 o                         
   3   9   8        659.85        594.90        11.50 o                         
   4   9   8        808.87        760.35        72.07 o                         
   5   9   8        257.63        267.04        15.62 o                         
   6   9   8        830.60        781.68        16.35 o                         
   7   9   8        165.50        221.23        10.25 o                         
   8   9   8        227.83        260.14        14.38 o                         
   9   9   8        110.38        125.13         7.20 o                         
  10   9   8         80.96        116.57         9.01 o                         
  11   9   8        126.07        172.51         6.75 o                         
  12   9   8        289.01        280.22        12.45 o                         
  -5  10   8         26.96         25.61         8.13 o                         
  -4  10   8        363.89        348.31        15.28 o                         
  -3  10   8          6.00         -1.05         7.95 o                         
  -2  10   8        168.70        201.84         8.42 o                         
  -1  10   8        152.91        189.16         8.70 o                         
   0  10   8        447.59        377.38         9.91 o                         
   1  10   8        531.31        472.48        20.69 o                         
   2  10   8        343.43        321.56        12.20 o                         
   3  10   8        117.98         87.47        11.71 o                         
   4  10   8        406.35        458.22        36.97 o                         
   5  10   8        402.06        422.44        13.60 o                         
   6  10   8        158.90        133.57        21.06 o                         
   7  10   8        274.56        358.96        25.37 o                         
   8  10   8         78.18         60.39         7.88 o                         
   9  10   8         85.00        103.37         8.77 o                         
  10  10   8         41.00         46.47        11.59 o                         
  11  10   8        235.61        212.61         8.75 o                         
  12  10   8         80.95         69.32         6.41 o                         
  -4  11   8         46.18         24.45         8.23 o                         
  -3  11   8        188.60        233.38         9.52 o                         
  -2  11   8         23.31         11.54         7.72 o                         
  -1  11   8        624.52        552.59        12.44 o                         
   0  11   8         70.63         70.34         9.12 o                         
   1  11   8        227.13        228.42        14.33 o                         
   2  11   8         93.35         88.01        11.92 o                         
   3  11   8        621.97        732.24        14.37 o                         
   4  11   8         67.71        114.52        14.06 o                         
   5  11   8        302.87        294.07        10.63 o                         
   6  11   8         29.78         84.93        20.75 o                         
   7  11   8        123.36        123.98        11.89 o                         
   8  11   8         55.17         26.89         8.54 o                         
   9  11   8        420.53        398.81         8.31 o                         
  10  11   8        234.16        232.69         7.82 o                         
  11  11   8         16.71         34.67         7.10 o                         
  12  11   8         16.10         44.30         6.58 o                         
  -3  12   8          0.05         -5.34        10.32 o                         
  -2  12   8        218.62        223.90        11.86 o                         
  -1  12   8          1.29          9.08         8.95 o                         
   0  12   8        500.69        414.10         8.59 o                         
   1  12   8          7.33          7.50         9.87 o                         
   2  12   8        497.15        494.01        11.43 o                         
   3  12   8        135.01        146.97        18.81 o                         
   4  12   8         77.15         94.91        17.36 o                         
   5  12   8         63.38         67.69        11.01 o                         
   6  12   8        162.31        191.47        21.25 o                         
   7  12   8        182.57        180.86        12.56 o                         
   8  12   8         85.15        100.91         8.48 o                         
   9  12   8         50.26         35.71         9.18 o                         
  10  12   8         57.70         87.76         6.88 o                         
  11  12   8         35.18         43.78        12.23 o                         
  -2  13   8         79.44         77.90        22.74 o                         
  -1  13   8        218.07        208.62        10.96 o                         
   0  13   8          6.21         10.11         8.93 o                         
   1  13   8        376.86        377.20        12.77 o                         
   2  13   8          0.95         -3.05        11.05 o                         
   3  13   8        820.45        887.01        16.91 o                         
   4  13   8         66.67         95.81        13.43 o                         
   5  13   8        230.70        237.03         9.98 o                         
   6  13   8        248.99        221.56        14.86 o                         
   7  13   8         68.85         60.47        21.28 o                         
   8  13   8          5.93         -7.92        16.66 o                         
   9  13   8          1.28          5.51         8.05 o                         
  10  13   8         66.86         74.60         6.79 o                         
   0  14   8        194.97        183.72        16.30 o                         
   1  14   8         18.30         33.49         9.05 o                         
   2  14   8         44.28         67.13        10.94 o                         
   3  14   8          1.21          8.38        10.58 o                         
   4  14   8        236.16        222.13         9.99 o                         
   5  14   8         41.36         24.53         9.95 o                         
   6  14   8        299.60        237.87        20.09 o                         
   7  14   8          6.13          7.68        13.51 o                         
   8  14   8        132.07        117.11        10.71 o                         
   9  14   8         11.90          5.01        17.91 o                         
   2  15   8         81.02         80.60         7.76 o                         
   3  15   8        129.22        124.91        21.66 o                         
   4  15   8          0.95          2.55        10.29 o                         
   5  15   8         51.52         30.75         9.18 o                         
   6  15   8          2.36         27.45        10.52 o                         
   7  15   8         75.91         87.30        10.93 o                         
   8  15   8          1.47          0.49        10.25 o                         
  -4  -9   9          6.88         18.32        11.27 o                         
  -3  -9   9         68.33         70.53        10.29 o                         
  -2  -9   9          0.92         20.01        10.97 o                         
  -7  -8   9         33.61         13.99        13.67 o                         
  -6  -8   9         65.21         69.45        14.98 o                         
  -5  -8   9          3.88          8.00         7.38 o                         
  -4  -8   9        204.64        205.78        10.49 o                         
  -3  -8   9         34.23          4.79        29.16 o                         
  -2  -8   9         49.42         56.51        12.46 o                         
  -1  -8   9         16.63         29.28        13.51 o                         
   0  -8   9        213.45        184.71        10.07 o                         
   1  -8   9        104.95         96.13        10.92 o                         
  -8  -7   9         33.34         27.85         7.28 o                         
  -7  -7   9         49.05         46.03         7.67 o                         
  -6  -7   9         84.10         98.26         8.44 o                         
  -5  -7   9        144.88        154.70         8.84 o                         
  -4  -7   9        358.28        335.63         9.64 o                         
  -3  -7   9          2.02         29.87        11.99 o                         
  -2  -7   9         12.40         23.92        13.49 o                         
  -1  -7   9        100.71        112.65        10.47 o                         
   0  -7   9          3.90         18.06        15.01 o                         
   1  -7   9        542.36        573.55        29.87 o                         
   2  -7   9        178.30        167.53        20.50 o                         
   3  -7   9         86.67        114.65        11.61 o                         
  -9  -6   9         93.31         99.13         6.80 o                         
  -8  -6   9          1.26          2.02         7.71 o                         
  -7  -6   9          9.63         13.75         7.29 o                         
  -6  -6   9         57.43         67.81        11.83 o                         
  -5  -6   9        246.75        264.08         9.06 o                         
  -4  -6   9        201.58        229.36        11.04 o                         
  -3  -6   9        308.80        310.62        12.26 o                         
  -2  -6   9         15.16          6.31        10.80 o                         
  -1  -6   9         33.67         37.17        11.80 o                         
   0  -6   9        154.22        169.34        10.46 o                         
   1  -6   9        828.13        907.82        28.32 o                         
   2  -6   9          3.51          3.49        16.00 o                         
   3  -6   9         25.61         29.07        13.09 o                         
   4  -6   9        101.31        112.66        11.77 o                         
  -9  -5   9          0.02          5.10         7.31 o                         
  -8  -5   9         56.36         78.90         7.70 o                         
  -7  -5   9        186.44        179.01         8.15 o                         
  -6  -5   9        440.05        439.55        12.84 o                         
  -5  -5   9          8.85         36.37        11.14 o                         
  -4  -5   9         72.52         67.25         8.40 o                         
  -3  -5   9        207.34        189.50         8.36 o                         
  -2  -5   9       1038.21       1081.11        14.98 o                         
  -1  -5   9         64.23         53.59         9.70 o                         
   0  -5   9        367.39        355.01        11.27 o                         
   1  -5   9        158.79        180.32         9.46 o                         
   2  -5   9        464.66        487.16        17.71 o                         
   3  -5   9         32.71         38.45        12.05 o                         
   4  -5   9         26.21         26.88         8.95 o                         
   5  -5   9        268.41        245.97         8.81 o                         
 -10  -4   9          0.18          0.97         7.71 o                         
  -9  -4   9         44.49         39.97         6.77 o                         
  -8  -4   9         51.99         41.05         7.71 o                         
  -7  -4   9        107.71        107.49        10.23 o                         
  -6  -4   9          0.95         -2.50         8.10 o                         
  -5  -4   9        552.03        541.59        13.69 o                         
  -4  -4   9         74.83         76.95        11.73 o                         
  -3  -4   9       1322.14       1352.34        21.56 o                         
  -2  -4   9        136.52        135.28         8.46 o                         
  -1  -4   9        139.41        125.29         9.14 o                         
   0  -4   9        551.64        559.98        19.64 o                         
   1  -4   9       1365.76       1365.48        49.52 o                         
   2  -4   9        313.00        353.61        11.59 o                         
   3  -4   9       1004.44       1053.68        33.39 o                         
   4  -4   9         50.74         39.93         8.57 o                         
   5  -4   9        438.79        441.86        19.06 o                         
   6  -4   9          1.60         -1.52         8.01 o                         
   7  -4   9         33.85         24.43         7.91 o                         
 -10  -3   9        127.05        127.36         5.93 o                         
  -9  -3   9          0.14         -5.74         5.74 o                         
  -8  -3   9        284.46        293.25         6.78 o                         
  -7  -3   9         65.15         93.03         8.10 o                         
  -6  -3   9         84.88         84.10        13.38 o                         
  -5  -3   9         28.72         29.51         8.47 o                         
  -4  -3   9       1337.25       1306.71        29.16 o                         
  -3  -3   9        102.17        107.23         9.06 o                         
  -2  -3   9       1863.21       1787.60        42.74 o                         
  -1  -3   9        227.26        219.21         8.81 o                         
   0  -3   9       1320.81       1308.24        30.41 o                         
   1  -3   9         64.06         76.37        12.54 o                         
   2  -3   9         25.96         24.38         8.16 o                         
   3  -3   9        241.08        266.67         8.72 o                         
   4  -3   9         93.77         99.58         7.96 o                         
   5  -3   9        191.61        189.42         8.67 o                         
   6  -3   9         32.87         31.67         8.13 o                         
   7  -3   9         11.62         19.51         7.87 o                         
 -10  -2   9         49.72         69.12         5.88 o                         
  -9  -2   9        111.41        123.25         5.94 o                         
  -8  -2   9         56.98         72.12         6.73 o                         
  -7  -2   9        135.89        164.00        19.10 o                         
  -6  -2   9          0.28         -5.12         9.34 o                         
  -5  -2   9        344.46        345.85         9.08 o                         
  -4  -2   9        595.59        572.89        14.76 o                         
  -3  -2   9        467.12        417.09         8.79 o                         
  -2  -2   9        436.08        461.14        13.21 o                         
  -1  -2   9       2538.86       2605.97        68.06 o                         
   0  -2   9       1327.74       1411.41        13.91 o                         
   1  -2   9       3807.56       3860.59        52.31 o                         
   2  -2   9        547.93        579.56        15.80 o                         
   3  -2   9       1014.40       1031.30        32.42 o                         
   4  -2   9        103.83        108.23         8.90 o                         
   5  -2   9          3.49         14.67         9.32 o                         
   6  -2   9        891.05        882.20        36.69 o                         
   7  -2   9          1.73          6.24         7.33 o                         
   8  -2   9         22.03         21.40         6.86 o                         
 -10  -1   9         66.29         69.55         6.37 o                         
  -9  -1   9         28.35          7.38        12.08 o                         
  -8  -1   9        147.03        143.58         6.41 o                         
  -7  -1   9        174.51        149.97         7.63 o                         
  -6  -1   9         87.14         81.35        12.33 o                         
  -5  -1   9        109.65         98.06         9.78 o                         
  -4  -1   9        467.01        434.87         9.61 o                         
  -3  -1   9        929.49        882.15        15.36 o                         
  -2  -1   9        751.10        760.49        10.42 o                         
  -1  -1   9        873.24        812.87        10.47 o                         
   0  -1   9        533.39        564.31        15.72 o                         
   1  -1   9         88.50         74.85        11.44 o                         
   2  -1   9        752.27        732.93        13.74 o                         
   3  -1   9          0.97         24.49        10.41 o                         
   4  -1   9       5719.51       5758.28       133.93 o                         
   5  -1   9       1114.56       1112.57        32.42 o                         
   6  -1   9         26.18         35.10         9.31 o                         
   7  -1   9        614.22        623.00        14.82 o                         
   8  -1   9          5.60          7.02         6.57 o                         
   9  -1   9        224.14        189.01         7.00 o                         
 -10   0   9        175.24        168.07         7.73 o                         
  -9   0   9        142.44        138.87        11.34 o                         
  -8   0   9          6.63          5.70         8.97 o                         
  -7   0   9         87.20        111.77         7.75 o                         
  -6   0   9         56.51         54.01        17.35 o                         
  -5   0   9        440.67        430.42         9.87 o                         
  -4   0   9        713.78        674.10        16.75 o                         
  -3   0   9        129.97        122.12        20.85 o                         
  -2   0   9          1.38          7.18         8.25 o                         
  -1   0   9       2019.47       2052.66        13.82 o                         
   0   0   9        258.27        310.29        12.99 o                         
   1   0   9        825.27        806.50        12.20 o                         
   2   0   9        229.40        209.50        13.15 o                         
   3   0   9        539.99        594.32        11.02 o                         
   4   0   9        233.31        222.96        13.64 o                         
   5   0   9        126.51        104.11         8.90 o                         
   6   0   9        327.07        360.56        11.72 o                         
   7   0   9        350.56        353.96        15.94 o                         
   8   0   9          0.08          4.56         8.48 o                         
   9   0   9        367.44        375.87        13.85 o                         
  10   0   9          0.21          8.89         7.90 o                         
 -10   1   9         54.60         46.19         7.08 o                         
  -9   1   9        372.80        379.06         7.53 o                         
  -8   1   9        183.14        180.18         8.15 o                         
  -7   1   9        273.39        241.99         9.43 o                         
  -6   1   9       1025.66       1058.05        24.25 o                         
  -5   1   9         90.66         83.37         8.69 o                         
  -4   1   9        396.62        401.91         8.64 o                         
  -3   1   9          2.88         -8.10         8.10 o                         
  -2   1   9        393.26        418.64        15.53 o                         
  -1   1   9       1640.68       1648.68        20.83 o                         
   0   1   9        373.50        394.45        11.95 o                         
   1   1   9        708.73        734.59        21.59 o                         
   2   1   9         70.39        149.55        18.41 o                         
   3   1   9        693.61        679.33        17.82 o                         
   4   1   9        887.80        845.01        20.24 o                         
   5   1   9         34.27         61.73        14.11 o                         
   6   1   9        410.86        410.39        14.88 o                         
   7   1   9         21.17         25.28         7.04 o                         
   8   1   9        183.15        199.92         8.58 o                         
   9   1   9        127.48        126.32         6.95 o                         
  10   1   9        208.78        207.17         7.24 o                         
  -9   2   9          1.75         -4.88         7.38 o                         
  -8   2   9        206.43        225.68         8.62 o                         
  -7   2   9         25.90         42.27         7.39 o                         
  -6   2   9       1233.71       1251.74        10.17 o                         
  -5   2   9        986.04        938.88        27.67 o                         
  -4   2   9        889.76        894.28        22.94 o                         
  -3   2   9        523.39        579.73        19.23 o                         
  -2   2   9         21.66         23.04        10.85 o                         
  -1   2   9       1225.82       1399.16        41.59 o                         
   0   2   9         33.34         -7.60        13.11 o                         
   1   2   9        447.75        356.88        13.80 o                         
   2   2   9        361.90        371.84        13.13 o                         
   3   2   9        425.70        422.67        29.83 o                         
   4   2   9        203.05        230.09        22.11 o                         
   5   2   9        794.90        907.01        37.07 o                         
   6   2   9       1485.60       1359.72        29.15 o                         
   7   2   9        555.81        584.17         8.22 o                         
   8   2   9        100.26        103.18         7.38 o                         
   9   2   9         12.58          2.93         7.04 o                         
  10   2   9          4.60         -0.01         7.12 o                         
  11   2   9         51.30         60.62         8.60 o                         
  -9   3   9         42.78         54.47         7.64 o                         
  -8   3   9          2.74         12.41         6.93 o                         
  -7   3   9        468.95        515.73        15.18 o                         
  -6   3   9         46.83         47.55         8.38 o                         
  -5   3   9       1084.41       1068.42        30.98 o                         
  -4   3   9        318.03        359.41        16.81 o                         
  -3   3   9       1198.52       1200.55        30.50 o                         
  -2   3   9        156.81        151.46        13.76 o                         
  -1   3   9       1172.28       1228.13        17.61 o                         
   0   3   9        652.39        671.77        14.45 o                         
   1   3   9         65.57         55.73        16.40 o                         
   2   3   9          2.61         17.31        20.82 o                         
   3   3   9       2485.46       2152.42        20.30 o                         
   4   3   9        272.26        238.52        10.15 o                         
   5   3   9         17.52         32.64         9.58 o                         
   6   3   9         20.54         49.86         9.68 o                         
   7   3   9         50.79         69.31         7.38 o                         
   8   3   9        102.47         90.59         7.63 o                         
   9   3   9          2.10         16.26         7.43 o                         
  10   3   9         75.10         84.35         6.85 o                         
  11   3   9        102.05        108.97         6.62 o                         
  -9   4   9          7.46         13.14        13.59 o                         
  -8   4   9        357.44        394.72        14.91 o                         
  -7   4   9        182.98        169.31         9.11 o                         
  -6   4   9        391.26        339.72        14.28 o                         
  -5   4   9        680.89        673.49        12.05 o                         
  -4   4   9        518.82        528.51         9.86 o                         
  -3   4   9          5.22         23.11         8.15 o                         
  -2   4   9        297.45        304.53         8.48 o                         
  -1   4   9        228.88        278.25        11.25 o                         
   0   4   9         70.61         71.05        15.69 o                         
   1   4   9         68.29         43.17        13.57 o                         
   2   4   9       1379.61       1328.69        47.24 o                         
   3   4   9          2.24         12.76        15.11 o                         
   4   4   9        147.09        114.17        10.29 o                         
   5   4   9        277.72        228.67        15.39 o                         
   6   4   9        947.96        990.48        13.03 o                         
   7   4   9         64.30        118.83        11.62 o                         
   8   4   9        895.99        929.99        28.92 o                         
   9   4   9         39.72         64.99        10.57 o                         
  10   4   9        133.78        115.88        13.27 o                         
  11   4   9         42.76         32.85         8.68 o                         
  -8   5   9         20.39         29.89         6.89 o                         
  -7   5   9        251.90        274.16         7.47 o                         
  -6   5   9         74.91         68.30         7.63 o                         
  -5   5   9        291.24        292.11         8.73 o                         
  -4   5   9         46.47         83.36        16.72 o                         
  -3   5   9        927.16        994.57        22.20 o                         
  -2   5   9        575.78        597.18        20.65 o                         
  -1   5   9       3181.21       3219.86        17.57 o                         
   0   5   9         27.18         27.67        17.69 o                         
   1   5   9       1805.15       1799.57        17.65 o                         
   2   5   9         14.14         -1.73        12.35 o                         
   3   5   9        580.41        495.91        50.19 o                         
   4   5   9         94.00        132.46        10.49 o                         
   5   5   9        651.68        667.41        12.32 o                         
   6   5   9          8.71         26.10        10.01 o                         
   7   5   9        503.99        423.09        20.22 o                         
   8   5   9         60.66         62.20         8.66 o                         
   9   5   9         79.57        105.41         9.15 o                         
  10   5   9        357.72        316.98        17.71 o                         
  11   5   9         66.01         75.25         8.74 o                         
  -8   6   9         64.46         89.40        22.55 o                         
  -7   6   9        141.94        150.84         7.37 o                         
  -6   6   9        202.18        216.31        15.80 o                         
  -5   6   9          0.57         -2.84        10.64 o                         
  -4   6   9        409.20        407.01         7.96 o                         
  -3   6   9        693.95        670.87         9.68 o                         
  -2   6   9        521.33        483.42         8.77 o                         
  -1   6   9          0.43         15.96        12.11 o                         
   0   6   9        446.46        444.76        20.31 o                         
   1   6   9          6.38         -1.54        10.28 o                         
   2   6   9       2283.19       2274.31        20.38 o                         
   3   6   9         51.04         51.95        10.09 o                         
   4   6   9        785.94        659.71        41.20 o                         
   5   6   9         51.81         84.88         9.81 o                         
   6   6   9        321.16        272.15        28.16 o                         
   7   6   9        260.64        354.52        36.32 o                         
   8   6   9        743.17        779.99        26.17 o                         
   9   6   9        481.08        463.65        15.22 o                         
  10   6   9        164.03        168.41        28.22 o                         
  11   6   9          1.82         17.74        13.66 o                         
  12   6   9         83.66         79.53         6.16 o                         
  -7   7   9        112.74        158.54         8.49 o                         
  -6   7   9          5.36          7.00         7.90 o                         
  -5   7   9        197.60        188.76         7.72 o                         
  -4   7   9         56.41         89.86        18.68 o                         
  -3   7   9        438.75        450.46         9.46 o                         
  -2   7   9        287.26        289.06        10.36 o                         
  -1   7   9       1551.88       1604.22        23.68 o                         
   0   7   9        367.64        389.96        21.14 o                         
   1   7   9        355.08        323.66        19.07 o                         
   2   7   9        291.34        265.45        11.91 o                         
   3   7   9        363.53        316.15        12.01 o                         
   4   7   9        123.90        127.75         9.71 o                         
   5   7   9        952.64        891.71        60.38 o                         
   6   7   9          0.18        -13.90        14.01 o                         
   7   7   9        402.05        490.06        21.79 o                         
   8   7   9          3.99         18.91        20.66 o                         
   9   7   9        390.37        383.27         7.09 o                         
  10   7   9          2.71          6.73         8.09 o                         
  11   7   9         83.62         84.35        17.74 o                         
  12   7   9          0.10          2.99         6.36 o                         
  -6   8   9        130.97        135.10         9.33 o                         
  -5   8   9        138.09        128.11         7.62 o                         
  -4   8   9         24.83         29.35         7.63 o                         
  -3   8   9       1011.96       1107.65        17.24 o                         
  -2   8   9         85.96        104.87        14.71 o                         
  -1   8   9          3.02          9.19         7.78 o                         
   0   8   9        849.68        841.71        34.12 o                         
   1   8   9       1362.54       1438.96        18.93 o                         
   2   8   9       1736.36       1799.95        31.21 o                         
   3   8   9        110.14        141.41        10.28 o                         
   4   8   9        975.62       1047.96        57.23 o                         
   5   8   9        103.43         81.53         9.56 o                         
   6   8   9       2212.26       2105.91        89.60 o                         
   7   8   9         70.56         64.35        20.69 o                         
   8   8   9        251.17        193.67        47.05 o                         
   9   8   9        264.22        255.58         7.38 o                         
  10   8   9         24.23         30.43         6.83 o                         
  11   8   9          1.53          9.74         6.03 o                         
  12   8   9          1.74          5.44         6.29 o                         
  -6   9   9        196.69        205.80         7.84 o                         
  -5   9   9          0.85         -0.53         8.30 o                         
  -4   9   9        396.43        403.08         9.34 o                         
  -3   9   9        367.10        326.26        10.07 o                         
  -2   9   9        667.53        755.49        13.55 o                         
  -1   9   9        607.39        608.60        18.71 o                         
   0   9   9       1148.08       1176.04        60.82 o                         
   1   9   9        254.67        273.25        14.91 o                         
   2   9   9         16.31         17.62        11.46 o                         
   3   9   9        595.36        583.23        13.12 o                         
   4   9   9        605.57        520.62        17.50 o                         
   5   9   9        844.47        757.60        45.70 o                         
   6   9   9        150.57        185.08         9.94 o                         
   7   9   9         53.56         60.11        14.38 o                         
   8   9   9         19.23         -0.22        11.66 o                         
   9   9   9        845.26        877.27        17.90 o                         
  10   9   9         67.05         84.94         6.91 o                         
  11   9   9         39.12         34.98         7.00 o                         
  12   9   9        100.39         91.22        11.13 o                         
  -5  10   9        158.64        136.31         7.63 o                         
  -4  10   9          0.20         10.74         9.64 o                         
  -3  10   9        442.59        472.14        14.53 o                         
  -2  10   9          4.94         12.34         7.42 o                         
  -1  10   9         16.64         31.52         8.50 o                         
   0  10   9         42.58         38.22         8.94 o                         
   1  10   9       1579.60       1568.32       113.99 o                         
   2  10   9        184.19        165.79        10.97 o                         
   3  10   9        945.06        974.74        16.70 o                         
   4  10   9        452.15        416.75        23.78 o                         
   5  10   9        259.96        309.25        13.65 o                         
   6  10   9        719.70        794.84        61.88 o                         
   7  10   9        175.91        167.53        15.28 o                         
   8  10   9        278.57        376.03        11.23 o                         
   9  10   9        123.28         97.09         8.48 o                         
  10  10   9        315.52        314.75        15.53 o                         
  11  10   9         36.67         37.45         7.77 o                         
  12  10   9        152.64        136.40         6.35 o                         
  -4  11   9        196.18        170.10         7.82 o                         
  -3  11   9         58.40         35.60         8.46 o                         
  -2  11   9        306.40        386.71         9.21 o                         
  -1  11   9          5.06         28.73         8.63 o                         
   0  11   9        199.20        154.77         9.26 o                         
   1  11   9         29.91         15.60        11.65 o                         
   2  11   9        435.99        539.70        17.83 o                         
   3  11   9          1.30         25.96        14.15 o                         
   4  11   9        926.89       1059.21        14.12 o                         
   5  11   9         39.61         65.98        20.55 o                         
   6  11   9        824.09        759.94        23.69 o                         
   7  11   9        101.60         99.84        14.89 o                         
   8  11   9         18.28         -8.94        11.31 o                         
   9  11   9        123.04        106.60         7.64 o                         
  10  11   9        104.13         91.64        13.07 o                         
  11  11   9         16.09         14.41         6.49 o                         
  -3  12   9        247.32        227.75        12.41 o                         
  -2  12   9         90.82         77.18         7.69 o                         
  -1  12   9        281.29        278.26         9.10 o                         
   0  12   9          5.33         13.21        10.14 o                         
   1  12   9        592.63        555.92        28.84 o                         
   2  12   9         64.39         47.50        13.57 o                         
   3  12   9          2.13         17.14        13.66 o                         
   4  12   9        175.49        198.73        13.98 o                         
   5  12   9        119.46        107.35         9.87 o                         
   6  12   9          2.81         16.57         9.24 o                         
   7  12   9         98.46         48.45        20.19 o                         
   8  12   9          9.83          8.09         9.06 o                         
   9  12   9        295.90        335.66        18.63 o                         
  10  12   9          1.30         -5.75        10.38 o                         
  11  12   9         26.69         24.67         7.79 o                         
  -1  13   9         63.58         60.21         8.67 o                         
   0  13   9        159.40        110.06         8.01 o                         
   1  13   9          8.02          6.88        11.00 o                         
   2  13   9        193.23        231.79        11.89 o                         
   3  13   9          8.58         -3.83         9.39 o                         
   4  13   9        498.16        578.55        14.63 o                         
   5  13   9         35.89         24.29        10.73 o                         
   6  13   9          3.86         12.96        13.13 o                         
   7  13   9         32.01         45.23        19.88 o                         
   8  13   9         32.65         43.92        10.64 o                         
   9  13   9         56.55         56.09         8.28 o                         
  10  13   9         61.65         63.14         7.81 o                         
   0  14   9         48.72         65.86         8.80 o                         
   1  14   9        131.01        107.79        10.02 o                         
   2  14   9         11.54         39.38         8.36 o                         
   3  14   9        142.54        209.37        13.59 o                         
   4  14   9          8.63         -3.49        11.43 o                         
   5  14   9        200.08        170.64        10.32 o                         
   6  14   9         61.65         44.35         9.22 o                         
   7  14   9         96.25         74.05        10.09 o                         
   8  14   9          9.33         -4.05        17.79 o                         
   9  14   9         17.36         11.24         7.25 o                         
   3  15   9         13.24          5.98        10.72 o                         
   4  15   9         19.51         21.15        12.72 o                         
   5  15   9         16.63         13.20        10.61 o                         
   6  15   9        118.65         95.71        13.06 o                         
   7  15   9         40.76         72.23        17.96 o                         
   8  15   9         55.52         53.81         9.10 o                         
  -5  -8  10         82.41         84.58         9.44 o                         
  -4  -8  10        149.15        133.80        11.30 o                         
  -3  -8  10         18.29         21.28        10.98 o                         
  -2  -8  10          0.58        -11.23        11.23 o                         
  -1  -8  10        144.06        142.77        11.34 o                         
  -7  -7  10         41.43         29.78        17.77 o                         
  -6  -7  10          1.78          4.87         8.53 o                         
  -5  -7  10        153.65        163.12         8.00 o                         
  -4  -7  10         21.26         30.85         9.54 o                         
  -3  -7  10          1.15          7.81         9.16 o                         
  -2  -7  10         68.03         59.78         9.94 o                         
  -1  -7  10        295.04        276.36        12.27 o                         
   0  -7  10        434.51        461.56        12.49 o                         
   1  -7  10        453.19        444.25        14.48 o                         
   2  -7  10         25.90         16.82        19.63 o                         
  -8  -6  10         89.34        108.02         8.31 o                         
  -7  -6  10          6.77         -8.51         8.51 o                         
  -6  -6  10        105.90         90.57         7.24 o                         
  -5  -6  10         31.02         17.21        11.48 o                         
  -4  -6  10        377.00        383.92         8.78 o                         
  -3  -6  10         24.67         30.69        11.27 o                         
  -2  -6  10         73.01         57.81         9.26 o                         
  -1  -6  10         14.42         25.06        15.45 o                         
   0  -6  10         33.89         53.96         9.84 o                         
   1  -6  10         45.32         43.52        11.06 o                         
   2  -6  10        235.12        240.06        12.42 o                         
   3  -6  10         34.13         38.66        15.46 o                         
  -8  -5  10          4.59         -6.70         8.47 o                         
  -7  -5  10         26.69         43.51         7.03 o                         
  -6  -5  10         14.98         16.18         6.61 o                         
  -5  -5  10        373.68        379.86        14.30 o                         
  -4  -5  10         77.36         83.06         8.14 o                         
  -3  -5  10         96.83         88.94         9.88 o                         
  -2  -5  10          8.38         19.59         8.52 o                         
  -1  -5  10        628.40        655.90        16.23 o                         
   0  -5  10         67.27         74.52         9.71 o                         
   1  -5  10         65.62         68.77         9.62 o                         
   2  -5  10        102.59        105.75         9.08 o                         
   3  -5  10         84.77         84.62        13.96 o                         
   4  -5  10         90.25         92.29         7.70 o                         
   5  -5  10         93.21         94.58         7.66 o                         
  -9  -4  10         34.25         46.02         7.42 o                         
  -8  -4  10        284.91        262.97        13.96 o                         
  -7  -4  10        144.78        171.13         8.45 o                         
  -6  -4  10        401.39        371.54         8.05 o                         
  -5  -4  10         32.92         24.69         7.47 o                         
  -4  -4  10          5.95         37.69        13.93 o                         
  -3  -4  10        352.54        377.34         9.09 o                         
  -2  -4  10        223.77        234.95        11.18 o                         
  -1  -4  10        223.01        220.12         9.85 o                         
   0  -4  10         30.31         38.98         8.90 o                         
   1  -4  10        159.73        169.28         8.60 o                         
   2  -4  10       2265.01       2329.28        48.95 o                         
   3  -4  10        814.77        797.77        30.38 o                         
   4  -4  10        177.40        155.00         8.56 o                         
   5  -4  10        138.56        134.12        10.29 o                         
   6  -4  10         19.52         24.05         7.86 o                         
  -9  -3  10         95.34        104.50         8.33 o                         
  -8  -3  10        134.00        146.42         7.39 o                         
  -7  -3  10        765.34        753.84         8.09 o                         
  -6  -3  10        234.87        247.30         7.82 o                         
  -5  -3  10       1120.12       1129.28        15.62 o                         
  -4  -3  10        196.58        227.90         8.99 o                         
  -3  -3  10       1171.10       1120.94        24.99 o                         
  -2  -3  10         88.86         85.57         8.96 o                         
  -1  -3  10        115.05        126.15         9.06 o                         
   0  -3  10        282.90        294.10        13.33 o                         
   1  -3  10          4.45         22.45        11.94 o                         
   2  -3  10         61.54         68.19         8.93 o                         
   3  -3  10          2.11         10.54         7.14 o                         
   4  -3  10          4.94          8.63         7.02 o                         
   5  -3  10        125.50        119.68         9.95 o                         
   6  -3  10          2.01          1.19         7.18 o                         
   7  -3  10        148.28        147.98         7.56 o                         
  -9  -2  10         47.42         48.81         7.68 o                         
  -8  -2  10         96.77        118.84        10.62 o                         
  -7  -2  10        105.56        104.20         9.19 o                         
  -6  -2  10        154.99        149.10         8.26 o                         
  -5  -2  10        102.45        101.37         8.34 o                         
  -4  -2  10        406.79        398.75        12.11 o                         
  -3  -2  10        632.40        581.01        11.92 o                         
  -2  -2  10       1830.30       1837.84        22.91 o                         
  -1  -2  10        137.34        116.66         8.01 o                         
   0  -2  10        616.90        649.50        11.92 o                         
   1  -2  10       1122.13       1252.72        14.38 o                         
   2  -2  10        710.66        749.91        35.33 o                         
   3  -2  10        253.82        251.14        10.08 o                         
   4  -2  10          7.14         19.25         7.85 o                         
   5  -2  10         56.28         72.62         8.30 o                         
   6  -2  10          6.65          6.14         6.34 o                         
   7  -2  10         35.04         34.14         7.86 o                         
   8  -2  10        111.70        132.13         8.87 o                         
  -9  -1  10          3.91         -6.92         6.99 o                         
  -8  -1  10         33.72         33.57        13.79 o                         
  -7  -1  10        432.36        408.81        10.07 o                         
  -6  -1  10        500.13        502.33        14.77 o                         
  -5  -1  10        235.73        232.43        13.47 o                         
  -4  -1  10          3.82         -0.65         8.74 o                         
  -3  -1  10        867.00        840.61        18.27 o                         
  -2  -1  10        579.21        596.07        11.03 o                         
  -1  -1  10       1182.13       1249.10        31.93 o                         
   0  -1  10        192.32        180.79        10.67 o                         
   1  -1  10        907.68        951.31        14.36 o                         
   2  -1  10          0.38          6.80        16.30 o                         
   3  -1  10        699.60        762.65        25.78 o                         
   4  -1  10        100.02         85.99         9.81 o                         
   5  -1  10        373.18        356.49        13.16 o                         
   6  -1  10        425.42        428.52         8.85 o                         
   7  -1  10          9.57          5.88         7.28 o                         
   8  -1  10         77.59         80.01         7.99 o                         
  -9   0  10          2.35          2.22         6.94 o                         
  -8   0  10        169.98        170.21         9.78 o                         
  -7   0  10        135.06        158.94         8.22 o                         
  -6   0  10          2.45         10.54         7.54 o                         
  -5   0  10        303.65        327.25         9.00 o                         
  -4   0  10        189.63        200.41         8.46 o                         
  -3   0  10        832.43        826.70        13.76 o                         
  -2   0  10        971.71        925.46        15.97 o                         
  -1   0  10         67.41         78.87         7.69 o                         
   0   0  10        226.96        226.54        10.81 o                         
   1   0  10        318.97        327.87        12.19 o                         
   2   0  10        220.51        240.88        14.57 o                         
   3   0  10        422.85        398.81        12.50 o                         
   4   0  10        355.54        362.23        15.31 o                         
   5   0  10          7.59         22.84         9.65 o                         
   6   0  10        741.75        688.83        15.60 o                         
   7   0  10         18.85         15.88        11.63 o                         
   8   0  10        209.06        207.60         6.60 o                         
   9   0  10          0.32          0.70         9.72 o                         
  -9   1  10        185.26        165.97         7.19 o                         
  -8   1  10         52.86         60.46         8.33 o                         
  -7   1  10        135.95        146.89         7.20 o                         
  -6   1  10        213.97        231.95        17.52 o                         
  -5   1  10        458.76        470.73        10.31 o                         
  -4   1  10        122.43        106.85        12.85 o                         
  -3   1  10         31.29         36.51        13.07 o                         
  -2   1  10        526.81        508.61        12.75 o                         
  -1   1  10        900.62        947.68        20.88 o                         
   0   1  10         42.28         48.24        34.07 o                         
   1   1  10          1.85         33.89        11.59 o                         
   2   1  10         82.04         83.08        11.58 o                         
   3   1  10        350.57        297.44        16.18 o                         
   4   1  10         99.92        117.79        14.02 o                         
   5   1  10        178.42        190.74        24.48 o                         
   6   1  10        840.06        887.91        19.85 o                         
   7   1  10          2.52          2.45         7.72 o                         
   8   1  10         28.72         29.48        12.29 o                         
   9   1  10        117.06        117.42         6.27 o                         
  10   1  10         10.53         14.04         6.33 o                         
  -9   2  10        230.96        243.83         7.25 o                         
  -8   2  10          1.71         19.93         7.00 o                         
  -7   2  10         68.86         80.33        11.52 o                         
  -6   2  10         18.36         25.75         8.41 o                         
  -5   2  10        507.95        520.45        10.05 o                         
  -4   2  10        166.00        162.72         8.88 o                         
  -3   2  10        712.31        680.57        19.64 o                         
  -2   2  10        708.77        717.98        14.02 o                         
  -1   2  10        114.18         98.21        10.74 o                         
   0   2  10        600.96        578.06        13.57 o                         
   1   2  10        445.50        432.18        28.02 o                         
   2   2  10        318.25        299.40        13.25 o                         
   3   2  10        544.14        639.57        30.14 o                         
   4   2  10        156.30        134.86        32.97 o                         
   5   2  10          3.93          6.42        19.56 o                         
   6   2  10          3.52         18.77         8.77 o                         
   7   2  10          6.20         11.70         7.04 o                         
   8   2  10        485.59        445.72        10.58 o                         
   9   2  10         23.99         23.74         6.27 o                         
  10   2  10         42.36         30.60         6.16 o                         
  -9   3  10          5.60         23.58        13.53 o                         
  -8   3  10         82.71         93.06         8.51 o                         
  -7   3  10         77.33         83.28        15.41 o                         
  -6   3  10        668.91        658.49        18.45 o                         
  -5   3  10         19.65         15.59         7.86 o                         
  -4   3  10        805.84        803.51        19.18 o                         
  -3   3  10         12.32         23.24         8.64 o                         
  -2   3  10        270.05        251.37         8.24 o                         
  -1   3  10        255.54        265.59        11.19 o                         
   0   3  10       1270.42       1264.42        14.33 o                         
   1   3  10        122.49        130.65        12.46 o                         
   2   3  10        348.66        368.52        12.75 o                         
   3   3  10        234.28        244.38        10.43 o                         
   4   3  10         63.65         37.27        15.70 o                         
   5   3  10         16.82         18.24        11.09 o                         
   6   3  10        193.68        167.72        16.78 o                         
   7   3  10        229.53        167.90         7.42 o                         
   8   3  10        183.52        206.67         6.94 o                         
   9   3  10        105.59         98.60         9.32 o                         
  10   3  10        154.77        163.81         8.26 o                         
  -8   4  10          3.29         25.90         7.28 o                         
  -7   4  10        383.32        432.58         7.80 o                         
  -6   4  10        142.70        133.36        14.65 o                         
  -5   4  10        342.96        337.25         9.43 o                         
  -4   4  10         51.80         64.11         8.17 o                         
  -3   4  10        428.07        405.99        22.99 o                         
  -2   4  10         85.68        128.17         8.04 o                         
  -1   4  10       1278.85       1390.16        26.05 o                         
   0   4  10         89.94        119.96        11.93 o                         
   1   4  10       1003.74        996.22        42.35 o                         
   2   4  10        265.84        244.27        20.37 o                         
   3   4  10       3262.01       3212.70        21.48 o                         
   4   4  10        473.65        421.33        16.21 o                         
   5   4  10        247.89        323.70        23.78 o                         
   6   4  10        159.51        133.62        13.09 o                         
   7   4  10        429.16        475.58        18.01 o                         
   8   4  10          7.76         17.76         6.60 o                         
   9   4  10          5.98          7.67         8.96 o                         
  10   4  10          5.31         35.71         7.47 o                         
  11   4  10         29.03         24.02         6.35 o                         
  -8   5  10         96.09        115.12         7.57 o                         
  -7   5  10         19.61          3.89        12.41 o                         
  -6   5  10        277.01        271.42         9.27 o                         
  -5   5  10        100.90        119.62         7.96 o                         
  -4   5  10        321.54        338.67        10.98 o                         
  -3   5  10          3.23         19.96        10.99 o                         
  -2   5  10       1092.64       1120.27        33.54 o                         
  -1   5  10       1117.33       1102.93        24.27 o                         
   0   5  10       3779.69       3609.16        70.56 o                         
   1   5  10        130.90        154.30        20.85 o                         
   2   5  10       2181.33       2008.93        15.13 o                         
   3   5  10        151.80        134.98        13.71 o                         
   4   5  10        471.29        523.44        17.89 o                         
   5   5  10          0.15         14.57         9.76 o                         
   6   5  10        100.94         89.91        15.65 o                         
   7   5  10         61.92         87.59        24.90 o                         
   8   5  10        132.46        105.00         9.47 o                         
   9   5  10        369.41        343.60        14.44 o                         
  10   5  10        276.44        257.55        12.80 o                         
  11   5  10        185.66        153.54         6.38 o                         
  -7   6  10         51.72         80.05        13.25 o                         
  -6   6  10         89.01         96.66         6.94 o                         
  -5   6  10        250.23        214.38        10.64 o                         
  -4   6  10        261.59        287.56         8.68 o                         
  -3   6  10        497.24        511.67        16.26 o                         
  -2   6  10        684.45        648.39        26.94 o                         
  -1   6  10        363.89        359.63         9.22 o                         
   0   6  10         43.23         28.25        10.33 o                         
   1   6  10       1034.41       1028.85        32.99 o                         
   2   6  10         51.10         53.58         9.88 o                         
   3   6  10       2502.71       2523.19        14.13 o                         
   4   6  10          9.14          9.96         9.51 o                         
   5   6  10        514.94        439.88        10.55 o                         
   6   6  10         19.12         21.38        23.54 o                         
   7   6  10        804.78        746.05        53.48 o                         
   8   6  10         38.87         42.20         7.79 o                         
   9   6  10        477.94        514.37         8.59 o                         
  10   6  10         49.14         64.09         7.53 o                         
  11   6  10         97.32         94.85        10.40 o                         
  -7   7  10         43.73         52.52         6.65 o                         
  -6   7  10        149.62        159.77         7.97 o                         
  -5   7  10        325.72        289.61        17.97 o                         
  -4   7  10         11.59         11.67         7.09 o                         
  -3   7  10          7.12          9.25         8.28 o                         
  -2   7  10        404.64        438.15        10.28 o                         
  -1   7  10       1716.19       1812.19        30.55 o                         
   0   7  10       2025.64       2021.70        33.28 o                         
   1   7  10       1122.51       1056.93        35.22 o                         
   2   7  10        530.47        443.17        14.83 o                         
   3   7  10          2.76          1.00        21.45 o                         
   4   7  10       1215.65       1259.15        44.27 o                         
   5   7  10        569.53        660.52        44.19 o                         
   6   7  10        408.75        453.26        12.58 o                         
   7   7  10        113.40        133.71        11.64 o                         
   8   7  10        468.58        484.36        32.28 o                         
   9   7  10         26.71         41.54         7.55 o                         
  10   7  10         31.80         50.68         9.05 o                         
  11   7  10        322.97        313.04        16.49 o                         
  -6   8  10        280.84        290.74         7.51 o                         
  -5   8  10         81.80         89.04         8.44 o                         
  -4   8  10        174.41        157.64        13.82 o                         
  -3   8  10        109.59         89.99        10.05 o                         
  -2   8  10        796.38        833.87        18.17 o                         
  -1   8  10        382.15        385.35        20.14 o                         
   0   8  10        180.53        189.82        11.97 o                         
   1   8  10       1040.55       1117.64        23.72 o                         
   2   8  10        547.88        574.98        32.24 o                         
   3   8  10       1628.05       1734.72        38.76 o                         
   4   8  10        188.69        212.20        11.95 o                         
   5   8  10         85.58        113.36        11.62 o                         
   6   8  10        752.67        863.09        42.72 o                         
   7   8  10        556.66        509.01        26.41 o                         
   8   8  10         94.09         70.94        14.50 o                         
   9   8  10        155.34        202.84        18.00 o                         
  10   8  10         11.10         -3.73        11.09 o                         
  11   8  10        453.50        396.93         9.31 o                         
  12   8  10        565.05        514.87         9.57 o                         
  -5   9  10        220.71        189.28         7.46 o                         
  -4   9  10        180.32        192.18         8.55 o                         
  -3   9  10        773.92        776.00        26.55 o                         
  -2   9  10        232.67        243.84         7.49 o                         
  -1   9  10        591.75        559.50         9.15 o                         
   0   9  10        217.86        220.47        20.61 o                         
   1   9  10        297.42        302.58        10.61 o                         
   2   9  10        472.99        512.49        22.53 o                         
   3   9  10        359.14        349.20        19.98 o                         
   4   9  10        587.80        590.54        11.28 o                         
   5   9  10        589.40        558.63        42.32 o                         
   6   9  10       1426.29       1305.51        68.68 o                         
   7   9  10          2.17        -11.13        11.13 o                         
   8   9  10         14.62         15.45        13.40 o                         
   9   9  10        376.93        322.28         9.80 o                         
  10   9  10         68.24         81.97         8.05 o                         
  11   9  10          1.91         -4.02        17.11 o                         
  -5  10  10         13.23         24.11         8.96 o                         
  -4  10  10        144.70        114.69        10.36 o                         
  -3  10  10         72.19        103.51         7.95 o                         
  -2  10  10        291.65        343.53         8.69 o                         
  -1  10  10         27.88         63.08        14.06 o                         
   0  10  10         88.89         85.83        10.30 o                         
   1  10  10        142.85        135.59        12.18 o                         
   2  10  10       1579.70       1490.66        36.56 o                         
   3  10  10         11.36         36.57         9.85 o                         
   4  10  10        374.97        395.26        12.21 o                         
   5  10  10        166.69        155.63        14.31 o                         
   6  10  10        270.32        283.57        13.72 o                         
   7  10  10        883.31        937.37        40.49 o                         
   8  10  10        212.32        221.64        14.22 o                         
   9  10  10        163.80        222.78        31.85 o                         
  10  10  10          3.15          2.08         8.02 o                         
  11  10  10        197.55        216.40         6.71 o                         
  -4  11  10         15.48         26.87         8.07 o                         
  -3  11  10         50.01         65.78         7.63 o                         
  -2  11  10         13.46          5.02         7.15 o                         
  -1  11  10        399.16        422.88         7.63 o                         
   0  11  10         91.04         65.53         8.69 o                         
   1  11  10        422.69        399.90        51.44 o                         
   2  11  10         42.63         36.95        11.29 o                         
   3  11  10        552.73        612.42        11.30 o                         
   4  11  10         55.12         61.29        13.78 o                         
   5  11  10        128.95        146.77        12.65 o                         
   6  11  10        188.69        231.83         9.96 o                         
   7  11  10         57.83         48.59        11.08 o                         
   8  11  10          7.67         58.74        19.60 o                         
   9  11  10         42.21         31.84         9.74 o
[truncated: 128,386 more chars]
